# Supplementary material for: Single-cell profiling coupled with lineage analysis reveals vagal and sacral neural crest contributions to the developing enteric nervous system
Source: eLife. 2023 Oct 25;12:e79156. doi: 10.7554/eLife.79156 (PMC10627514; doi:10.7554/eLife.79156)
Supplement: Supplementary file 1. [file elife-79156-supp1.csv]

	p_val	avg_log2FC	pct.1	pct.2	p_val_adj	cluster	gene	gene_id
1	0	1.85063936858986	0.993	0.738	0	0	MDK	ENSGALG00000008367
2	0	1.40686576404231	0.96	0.719	0	0	SMAD5	ENSGALG00000006309
3	0	1.39836395319203	0.925	0.517	0	0	METRNL	ENSGALG00000028354
4	0	1.39369023133338	0.765	0.356	0	0	TBCD	ENSGALG00000001503
5	0	1.32759301737377	0.934	0.472	0	0	TGFB2	ENSGALG00000009612
6	0	1.32046191645475	0.971	0.637	0	0	CTTNBP2	ENSGALG00000009134
7	0	1.19437607831469	0.566	0.251	0	0	ENSGALG00000001136	NA
8	0	1.18448331977994	0.743	0.249	0	0	ADCYAP1	ENSGALG00000014858
9	0	1.10909014200353	0.821	0.357	0	0	SOX8	ENSGALG00000005263
10	0	1.07927757801026	0.993	0.833	0	0	CDH2	ENSGALG00000015132
11	0	1.06932637303272	0.816	0.427	0	0	FBXW7	ENSGALG00000010103
12	0	0.965696571171966	0.874	0.659	0	0	GPI	ENSGALG00000004956
13	0	0.941926726775221	0.991	0.822	0	0	LMO4	ENSGALG00000006252
14	0	0.885352587526413	0.932	0.651	0	0	ELK3	ENSGALG00000043701
15	0	0.884328227446316	0.869	0.555	0	0	CDK2AP1	ENSGALG00000034919
16	0	0.823528088446079	0.601	0.193	0	0	METTL7A	ENSGALG00000030776
17	0	0.809639797109825	0.772	0.422	0	0	IGFBP2	ENSGALG00000011469
18	0	0.800723949469657	0.973	0.676	0	0	MOXD1	ENSGALG00000002911
19	0	0.797428292206219	0.888	0.624	0	0	LIFR	ENSGALG00000003733
20	0	0.75589142808246	0.949	0.808	0	0	DBI	ENSGALG00000012112
21	0	0.735742370423524	0.775	0.461	0	0	CNMD	NA
22	0	0.684807127310093	0.84	0.524	0	0	DAAM2	ENSGALG00000010055
23	0	0.668908646189715	0.451	0.179	0	0	ENSGALG00000044563	NA
24	0	0.660024958088074	0.474	0.181	0	0	GASK1B	ENSGALG00000042411
25	0	0.655645634893754	0.772	0.459	0	0	ID4	ENSGALG00000039474
26	0	0.623615292723689	0.688	0.369	0	0	PDE3B	ENSGALG00000006035
27	0	0.613823702710413	0.264	0.037	0	0	ENSGALG00000047969	NA
28	0	0.610805826837295	0.968	0.873	0	0	RPL22L1	ENSGALG00000009312
29	0	0.610237637021293	0.792	0.484	0	0	ST3GAL1	ENSGALG00000037773
30	0	0.606752614424502	0.737	0.4	0	0	ENSGALG00000046914	NA
31	0	0.599060687579812	0.687	0.381	0	0	SKAP2	ENSGALG00000030081
32	0	0.593947933240582	0.594	0.276	0	0	RLBP1	ENSGALG00000006676
33	0	0.590183819360103	0.309	0.072	0	0	ENSGALG00000055117	NA
34	0	0.584117172387431	0.434	0.147	0	0	AQP9	ENSGALG00000004261
35	0	0.580921787784567	0.964	0.878	0	0	RPLP0	ENSGALG00000023294
36	0	0.580262149910047	0.482	0.221	0	0	TOX3	ENSGALG00000034649
37	0	0.57863251616302	0.783	0.494	0	0	PLS3	ENSGALG00000005930
38	0	0.575759239490717	0.857	0.602	0	0	NEK6	ENSGALG00000001118
39	0	0.573745323739103	0.885	0.615	0	0	CORO2B	ENSGALG00000008043
40	0	0.572135284662852	0.425	0.126	0	0	RCSD1	ENSGALG00000040275
41	0	0.568320947007591	0.991	0.942	0	0	RPS4X	NA
42	0	0.566940168528968	0.751	0.478	0	0	ENSGALG00000013239	NA
43	0	0.561870271882312	0.973	0.892	0	0	NPM1	ENSGALG00000002197
44	0	0.55982744444898	0.585	0.28	0	0	KCTD1	ENSGALG00000015124
45	0	0.551979558338188	0.998	0.985	0	0	RPL32	ENSGALG00000027142
46	0	0.549985690433486	0.991	0.95	0	0	NME2	ENSGALG00000002932
47	0	0.539674856570011	0.994	0.96	0	0	RPS6	ENSGALG00000015082
48	0	0.538887780873737	0.984	0.921	0	0	RPSAP58	ENSGALG00000035079
49	0	0.533228656006316	0.947	0.79	0	0	RAB2A	ENSGALG00000015450
50	0	0.526590160327168	0.995	0.974	0	0	RPL17	ENSGALG00000036774
51	0	0.524373686574929	0.537	0.251	0	0	TGFBI	ENSGALG00000029429
52	0	0.520687419876543	0.909	0.738	0	0	PKM	NA
53	0	0.518871989216881	0.818	0.61	0	0	CIAO2B	ENSGALG00000005132
54	0	0.517620122407348	0.998	0.982	0	0	RPS3A	ENSGALG00000010077
55	0	0.512381211496551	0.995	0.978	0	0	RPS20	ENSGALG00000014432
56	0	0.511992236504274	0.89	0.718	0	0	NSA2	ENSGALG00000014942
57	0	0.51125588382902	0.388	0.119	0	0	ENSGALG00000055108	NA
58	0	0.508510945842574	0.992	0.966	0	0	RPL29	ENSGALG00000026978
59	0	0.508392636276373	0.999	0.997	0	0	RPLP1	ENSGALG00000030878
60	0	0.499730384296761	0.356	0.119	0	0	ENSGALG00000052222	NA
61	0	0.499412097278982	0.998	0.977	0	0	ENSGALG00000010722	NA
62	0	0.496959109830569	0.545	0.254	0	0	RPP25	ENSGALG00000052307
63	0	0.496362484332674	0.873	0.672	0	0	GSN	ENSGALG00000001446
64	0	0.495034232944306	0.942	0.808	0	0	ENSGALG00000007131	NA
65	0	0.494114396142576	0.937	0.768	0	0	CKB	ENSGALG00000011511
66	0	0.489590529403207	0.768	0.513	0	0	LIMA1	ENSGALG00000034742
67	0	0.486050433616237	0.954	0.764	0	0	ZEB2	ENSGALG00000040465
68	0	0.481813500725592	0.986	0.949	0	0	ENSGALG00000015617	NA
69	0	0.48014304278217	0.893	0.726	0	0	ARPP19	ENSGALG00000017370
70	0	0.477557422139347	0.986	0.947	0	0	RPL12	ENSGALG00000008806
71	0	0.474481101687099	0.996	0.977	0	0	RPL35A	ENSGALG00000007611
72	0	0.473405560090205	0.966	0.886	0	0	RPL4	ENSGALG00000007711
73	0	0.472016420934968	0.996	0.977	0	0	RPS15A	ENSGALG00000051431
74	0	0.468549378237351	0.673	0.426	0	0	PLCD1	ENSGALG00000005805
75	0	0.466819642395095	0.991	0.962	0	0	RPL13	ENSGALG00000006179
76	0	0.460931700706796	0.994	0.968	0	0	RPS10	ENSGALG00000002813
77	0	0.460134161627802	0.58	0.28	0	0	NINJ2	ENSGALG00000012989
78	0	0.460093357244542	0.665	0.41	0	0	ZADH2	ENSGALG00000022882
79	0	0.458319272579217	0.967	0.908	0	0	ITGB1BP3	ENSGALG00000030120
80	0	0.456278743096146	0.983	0.939	0	0	RPS3	ENSGALG00000017330
81	0	0.456268463577604	0.974	0.798	0	0	CDK6	ENSGALG00000009476
82	0	0.451972811048689	0.991	0.965	0	0	YBX1	ENSGALG00000004848
83	0	0.448627943193458	0.996	0.976	0	0	RPL15	ENSGALG00000011290
84	0	0.448549595358489	0.998	0.985	0	0	RPS8	ENSGALG00000010124
85	0	0.445941371475845	0.914	0.765	0	0	EIF3M	ENSGALG00000012109
86	0	0.443969486977382	0.969	0.904	0	0	RPL5	ENSGALG00000005922
87	0	0.442150855448363	0.993	0.975	0	0	RPL39	NA
88	0	0.437840133223062	0.882	0.702	0	0	URM1	ENSGALG00000004971
89	0	0.434053543691921	0.979	0.934	0	0	RPS21	ENSGALG00000005338
90	0	0.432845794081861	0.95	0.837	0	0	NDUFA4	ENSGALG00000025999
91	0	0.432030923664295	0.991	0.973	0	0	RPL26L1	ENSGALG00000002868
92	0	0.430507345400244	0.999	0.989	0	0	EEF1A1	ENSGALG00000015917
93	0	0.430391918365054	0.993	0.959	0	0	RPL36AL	ENSGALG00000004952
94	0	0.429334790855587	0.991	0.968	0	0	RPL31	ENSGALG00000016775
95	0	0.427289784715327	0.993	0.97	0	0	RPL8	ENSGALG00000016232
96	0	0.419772967491365	0.986	0.944	0	0	RPL30	ENSGALG00000029897
97	0	0.419546592434801	0.989	0.95	0	0	GNB2L1	ENSGALG00000000122
98	0	0.417790021927309	0.993	0.977	0	0	RPS11	ENSGALG00000017299
99	0	0.417434859374453	0.988	0.953	0	0	ENSGALG00000007699	NA
100	0	0.416955527089535	0.995	0.969	0	0	RPS14	ENSGALG00000004588
101	0	0.412736790767277	0.476	0.234	0	0	MYCN	ENSGALG00000016462
102	0	0.41170287931379	0.988	0.954	0	0	RPL7	ENSGALG00000035252
103	0	0.411484975220504	0.971	0.903	0	0	FAU	ENSGALG00000035506
104	0	0.407849056051345	0.421	0.175	0	0	ENSGALG00000001483	NA
105	0	0.40620607986488	0.984	0.939	0	0	RPL3	ENSGALG00000012172
106	0	0.403823701218222	0.997	0.985	0	0	RPLP2	ENSGALG00000034811
107	0	0.39895930013681	0.99	0.965	0	0	RPL24	ENSGALG00000015339
108	0	0.395116944500107	0.344	0.098	0	0	MARCH3	NA
109	0	0.394457540796884	0.978	0.906	0	0	HNRNPA1	ENSGALG00000042011
110	0	0.391650879254923	0.997	0.986	0	0	RPL23	ENSGALG00000001634
111	0	0.390516080748395	0.998	0.987	0	0	RPS19	ENSGALG00000037805
112	0	0.389083891687989	0.995	0.98	0	0	RPS27A	ENSGALG00000036790
113	0	0.381558495790562	0.989	0.958	0	0	RPS12	ENSGALG00000013990
114	0	0.380807370968801	0.997	0.988	0	0	RPS26	ENSGALG00000048612
115	0	0.377748376282605	0.982	0.932	0	0	RPL18A	ENSGALG00000049865
116	0	0.375268428382112	0.992	0.967	0	0	RPL37	ENSGALG00000014833
117	0	0.375205494226945	0.978	0.932	0	0	RPL36	ENSGALG00000000474
118	0	0.373379875549967	0.989	0.957	0	0	RPL10A	ENSGALG00000002644
119	0	0.371663947982846	0.991	0.959	0	0	RPL34	ENSGALG00000032002
120	0	0.370057083018182	0.999	0.99	0	0	RPS17	ENSGALG00000002157
121	0	0.369571968879028	0.994	0.978	0	0	RPL37A	ENSGALG00000011475
122	0	0.36813920806999	0.988	0.95	0	0	RPL11	ENSGALG00000030378
123	0	0.367930417001583	0.99	0.963	0	0	RPL6	ENSGALG00000004818
124	0	0.367281151460263	0.988	0.959	0	0	RPL7A	ENSGALG00000003197
125	0	0.36151828819326	0.983	0.953	0	0	RPL14	ENSGALG00000043379
126	0	0.356241167590072	0.994	0.971	0	0	RPL23A	ENSGALG00000003966
127	0	0.351423214142488	0.99	0.968	0	0	RPS2	ENSGALG00000005490
128	0	0.344704000878273	0.984	0.949	0	0	RPS16	ENSGALG00000026490
129	0	0.341131475861631	0.998	0.986	0	0	RPS15	ENSGALG00000015195
130	0	0.34082556701278	0.991	0.966	0	0	RPL27A	ENSGALG00000005948
131	0	0.339952600557234	0.991	0.968	0	0	RPL19	ENSGALG00000001658
132	0	0.321699581913085	0.997	0.975	0	0	RPS28	ENSGALG00000049538
133	0	0.320526079083427	0.988	0.951	0	0	RPS13	ENSGALG00000006096
134	0	0.310791083217861	0.196	0.042	0	0	ENSGALG00000046905	NA
135	0	0.269438721205271	0.129	0.016	0	0	ENSGALG00000052391	NA
136	0	-0.511395680947446	0.008	0.249	0	0	HOXB8	ENSGALG00000040320
137	0	-0.566712963853818	0.008	0.267	0	0	HOXA7	ENSGALG00000026989
138	0	-0.708107842599038	0.04	0.328	0	0	HOXA6	ENSGALG00000028908
139	0	-0.78458805626864	0.013	0.347	0	0	HOXB7	ENSGALG00000032740
140	0	-0.810907757418465	0.972	0.942	0	0	CALM2	ENSGALG00000010023
141	0	-0.882634372275972	0.925	0.898	0	0	BASP1	ENSGALG00000012952
142	0	-0.92731271025336	0.998	0.999	0	0	TMSB4X	ENSGALG00000026383
143	0	-0.956077068698988	0.15	0.404	0	0	ANXA2	ENSGALG00000003770
144	0	-1.01126507036844	0.239	0.525	0	0	SLIT3	ENSGALG00000001916
145	0	-1.0284250446305	0.479	0.671	0	0	ITSN1	ENSGALG00000036677
146	0	-1.06965931186603	0.027	0.334	0	0	GCHFR	ENSGALG00000032239
147	0	-1.13561962450576	0.212	0.458	0	0	KIF1A	ENSGALG00000006221
148	0	-1.14066472387749	0.123	0.387	0	0	NPR3	ENSGALG00000017405
149	0	-1.17983196138401	0.611	0.727	0	0	S100A10	ENSGALG00000028774
150	0	-1.18122183501874	0.989	0.982	0	0	TUBA1A	ENSGALG00000037953
151	0	-1.20683642021967	0.215	0.541	0	0	ANK3	ENSGALG00000003135
152	0	-1.22905567665506	0.728	0.831	0	0	ID2	ENSGALG00000035016
153	0	-1.22913719609164	0.136	0.403	0	0	NRXN1	ENSGALG00000009107
154	0	-1.25365209884326	0.016	0.447	0	0	HOXA9	ENSGALG00000028983
155	0	-1.25368144255616	0.075	0.357	0	0	CACNA2D1	ENSGALG00000008486
156	0	-1.25937597431854	0.33	0.606	0	0	Wpkci-7	NA
157	0	-1.28266661842341	0.147	0.42	0	0	PIK3R1	ENSGALG00000014786
158	0	-1.35551802323459	0.735	0.788	0	0	NCAM1	ENSGALG00000007839
159	0	-1.45192813738271	0.112	0.379	0	0	VCAN	ENSGALG00000015624
160	0	-1.58836794233806	0.077	0.329	0	0	ENSGALG00000011687	NA
161	0	-1.60926702663971	0.143	0.6	0	0	SYNPR	NA
162	0	-1.66860726304885	0.368	0.685	0	0	PMP22	ENSGALG00000031425
163	0	-1.72673224514982	0.063	0.377	0	0	PPP1R1C	ENSGALG00000008896
164	0	-1.98209778000673	0.14	0.464	0	0	S100A6	ENSGALG00000041826
165	0	-1.99222442249777	0.121	0.405	0	0	SS2	ENSGALG00000003034
166	0	-2.0992524901325	0.522	0.678	0	0	MAP1B	ENSGALG00000014999
167	0	-2.77645892167637	0.102	0.359	0	0	CHGB	ENSGALG00000046616
168	3.3268581358188e-305	0.40487376150319	0.659	0.397	8.10356104722743e-301	0	RASA3	ENSGALG00000016817
169	4.48091982906629e-305	0.488479009502942	0.918	0.663	1.09146245196397e-300	0	NOTCH1	ENSGALG00000002375
170	1.04857314695834e-303	0.458916594595045	0.597	0.33	2.55411447136112e-299	0	HEYL	ENSGALG00000034986
171	3.05156465570695e-300	0.407049052888057	0.961	0.866	7.43300118837099e-296	0	COX7C	ENSGALG00000027963
172	4.74681910326135e-300	0.412324308617799	0.928	0.809	1.1562301971724e-295	0	UQCRH	NA
173	7.92369370004545e-300	0.438324182875921	0.636	0.39	1.93005331145707e-295	0	MOB2	ENSGALG00000030499
174	2.52167033763887e-297	0.405639656015065	0.959	0.863	6.14228460842076e-293	0	SET	ENSGALG00000004701
175	3.52138161061734e-297	0.315500251631562	0.984	0.941	8.57738132714173e-293	0	RPL22	ENSGALG00000000719
176	3.43126874617231e-296	0.34673513614031	0.986	0.939	8.3578844119265e-292	0	RPS7	ENSGALG00000016392
177	4.35415187968639e-295	0.3150207163913	0.987	0.956	1.06058431485401e-290	0	RPL9	ENSGALG00000000150
178	7.17543534903154e-295	-0.830105762786095	0.474	0.66	1.7477925423171e-290	0	ADD3	ENSGALG00000008542
179	8.6510510644361e-295	1.10197354714983	0.318	0.119	2.10722301827535e-290	0	HES5	ENSGALG00000001141
180	3.11290531839547e-294	0.434606883127497	0.827	0.586	7.5824147745477e-290	0	TTYH2	ENSGALG00000026940
181	1.68189854075664e-293	-1.68345089610239	0.084	0.323	4.09676846557503e-289	0	NEFM	ENSGALG00000000317
182	1.69043355681644e-292	0.429948175527684	0.656	0.415	4.11755805769348e-288	0	C9orf3	NA
183	4.35943882479335e-292	0.505623282059875	0.908	0.683	1.06187210894316e-287	0	CHD7	ENSGALG00000041080
184	7.68654667677282e-291	0.439569766052315	0.802	0.592	1.87228903952832e-286	0	DKC1	ENSGALG00000005054
185	4.26431680758472e-290	0.431891042549534	0.778	0.488	1.03870228799149e-285	0	CD24	ENSGALG00000035599
186	6.90172613824001e-290	0.480300378935925	0.71	0.459	1.6811224527525e-285	0	ETS1	ENSGALG00000001143
187	9.46647172840894e-289	0.484476316015558	0.551	0.313	2.30584318360585e-284	0	CNP	ENSGALG00000003457
188	1.94498438077342e-288	0.432723643640392	0.88	0.724	4.7375929546879e-284	0	SNU13	ENSGALG00000011931
189	1.03503076613224e-287	0.45944686834416	0.883	0.696	2.52112794014492e-283	0	ANP32E	ENSGALG00000039891
190	9.92765324683531e-287	-1.60688289219254	0.146	0.389	2.41817777786414e-282	0	VLDLR	ENSGALG00000010166
191	4.22972197952157e-286	-0.57813185745329	0.03	0.252	1.03027567977187e-281	0	NKD1	ENSGALG00000003767
192	7.35670595656289e-286	0.37099530869488	0.731	0.441	1.79194643689959e-281	0	CRYAB	ENSGALG00000007945
193	5.22024212143348e-285	0.436666084414671	0.895	0.731	1.27154657593877e-280	0	chPKCI	NA
194	5.65560334317549e-285	0.446858107893022	0.882	0.724	1.37759186233069e-280	0	EIF3F	ENSGALG00000005326
195	5.55903875388634e-281	-0.996076481505199	0.332	0.541	1.35407065967163e-276	0	ITGA6	ENSGALG00000034007
196	6.19529339880007e-281	-1.01205132526373	0.026	0.242	1.50904956607972e-276	0	AKAP6	ENSGALG00000009995
197	3.89758500768161e-280	0.463842462515303	0.772	0.554	9.49373756171086e-276	0	ENSGALG00000047636	NA
198	9.02281291363268e-280	-0.814923406045919	0.02	0.233	2.19777676950265e-275	0	SDC2	ENSGALG00000031424
199	1.14555472642081e-277	0.445863070587537	0.481	0.267	2.7903422026158e-273	0	ENSGALG00000043676	NA
200	5.05626603641593e-277	-1.13795154705568	0.019	0.229	1.23160528115019e-272	0	CDH11	ENSGALG00000039985
201	1.26028917797205e-276	-0.584683174880752	0.006	0.208	3.06981237970433e-272	0	HOXA11	ENSGALG00000040021
202	5.21310309790817e-274	0.57204643487489	0.454	0.236	1.26980765258847e-269	0	ENSGALG00000040833	NA
203	1.85355932455964e-273	0.414197641776226	0.732	0.486	4.51489980276238e-269	0	GLIPR2	ENSGALG00000028821
204	3.60816017109828e-273	0.38943562178769	0.408	0.187	8.78875654476119e-269	0	LAPTM4B	ENSGALG00000045196
205	4.69228242634103e-272	0.293988150477075	0.301	0.113	1.14294615340815e-267	0	KITLG	ENSGALG00000011206
206	6.1745362871101e-272	0.408459740604004	0.658	0.413	1.50399354881428e-267	0	RFTN2	ENSGALG00000036471
207	1.59129245441258e-271	0.488603949058206	0.579	0.351	3.87607016045817e-267	0	KLHL5	ENSGALG00000031388
208	1.93989054155055e-268	0.315884369732649	0.914	0.73	4.72518538110883e-264	0	NREP	ENSGALG00000027891
209	2.09798624963823e-268	0.392340779227658	0.92	0.793	5.1102749068688e-264	0	SNRPD1	ENSGALG00000041334
210	3.88931398884505e-268	0.253413510859018	0.184	0.046	9.47359101402878e-264	0	ENSGALG00000052475	NA
211	3.16997248794851e-264	0.415111043300207	0.773	0.506	7.72141898614499e-260	0	FZD4	ENSGALG00000017242
212	1.68643961914391e-262	-0.87940779754603	0.34	0.564	4.10782962431074e-258	0	MAP1A	ENSGALG00000008425
213	5.75608200468512e-262	0.296016853403937	0.236	0.075	1.4020664547012e-257	0	ENSGALG00000044272	NA
214	7.92826537172361e-260	0.476462444711176	0.712	0.507	1.93116687924444e-255	0	CDCA7L	ENSGALG00000035978
215	1.34077855479474e-259	0.539630513187348	0.477	0.254	3.26586840376902e-255	0	CXCL12	ENSGALG00000041346
216	4.12807681419967e-259	0.35886142849315	0.448	0.229	1.00551695040276e-254	0	SMOX	ENSGALG00000015977
217	1.28648777921822e-258	-0.590833743915539	0.046	0.257	3.13362693261974e-254	0	ADAMTS7	ENSGALG00000008164
218	2.02227115918038e-258	0.465938072500056	0.801	0.606	4.92584808953157e-254	0	TTYH3	ENSGALG00000004310
219	6.74346454040474e-256	0.302554866637635	0.976	0.927	1.64257309275179e-251	0	RPL27	ENSGALG00000002837
220	1.96761009836989e-255	-1.09509253179377	0.124	0.346	4.79270467760938e-251	0	SYT1	ENSGALG00000041094
221	7.24700050635115e-255	-0.90407381850401	0.008	0.198	1.76522438333701e-250	0	PRRX1	ENSGALG00000003324
222	7.73292004976489e-255	0.370312213753809	0.352	0.153	1.88358466572173e-250	0	ENSGALG00000053107	NA
223	2.03305074876991e-254	-1.07727565434797	0.435	0.632	4.95210501385375e-250	0	CALD1	ENSGALG00000033471
224	3.21087155328348e-253	-0.956102949900869	0.025	0.224	7.82104092948791e-249	0	ENSGALG00000039659	NA
225	5.23885656335983e-253	0.531641661765163	0.524	0.302	1.27608068170319e-248	0	RBM38	ENSGALG00000026081
226	6.26063605448953e-252	0.693557656741273	0.647	0.396	1.52496573015256e-247	0	TNC	ENSGALG00000039990
227	1.34691003899575e-251	0.3340966614261	0.963	0.893	3.28080347298584e-247	0	EEF1D	ENSGALG00000040098
228	6.51487135486235e-249	-0.962753784282459	0.014	0.204	1.58689236461737e-244	0	GATA2	ENSGALG00000005909
229	2.27916930654924e-247	-0.877107778995308	0.192	0.415	5.55160059689263e-243	0	DLX5	ENSGALG00000009129
230	4.1131849015866e-247	0.458922616235499	0.682	0.45	1.00188957832846e-242	0	LINGO1	ENSGALG00000002708
231	9.20812493999249e-247	0.258754289645118	0.996	0.983	2.24291507288337e-242	0	RPL21	ENSGALG00000027035
232	9.37750224856089e-247	0.489564570157504	0.514	0.275	2.28417199770446e-242	0	ASCL1	ENSGALG00000037082
233	2.07095144591412e-246	0.418067799996515	0.774	0.564	5.0444235319576e-242	0	VGLL4	ENSGALG00000004937
234	5.94111729456862e-246	0.351353953741747	0.966	0.686	1.44713735061102e-241	0	EDNRB	ENSGALG00000016912
235	1.09812404056838e-244	0.379175671922965	0.883	0.726	2.67481053801645e-240	0	BTF3	ENSGALG00000013512
236	1.13685404134938e-244	0.42971920633678	0.273	0.103	2.76914907391883e-240	0	LAMA3	ENSGALG00000015056
237	1.42263495116347e-244	-0.460560554783609	0.002	0.183	3.46525421404399e-240	0	HOXC10	ENSGALG00000029393
238	4.24749836549425e-243	0.411308386242227	0.855	0.674	1.03460565186709e-238	0	MTPN	ENSGALG00000041619
239	8.77267365468054e-243	-0.668734128173953	0.131	0.358	2.13684784880709e-238	0	ID3	ENSGALG00000035317
240	1.4378190596271e-241	-0.645615749753772	0.029	0.225	3.50223966543968e-237	0	MBP	ENSGALG00000013640
241	1.04569244196505e-240	0.479246664470889	0.637	0.424	2.54709765013846e-236	0	USP6NL	ENSGALG00000035563
242	1.22622464767949e-240	0.500825165083549	0.789	0.576	2.98683799681771e-236	0	HSPA2	ENSGALG00000011715
243	1.94094203001278e-240	-0.450911882711688	0.006	0.186	4.72774659670514e-236	0	HOXA10	ENSGALG00000026631
244	2.42219483447162e-240	0.302502909652134	0.334	0.144	5.89998217780597e-236	0	ADGRA1	ENSGALG00000007045
245	2.56231233193668e-239	0.255205136829819	0.187	0.053	6.24128037813136e-235	0	ENSGALG00000005975	NA
246	4.22301750905859e-239	0.373316359013044	0.38	0.186	1.02864260485649e-234	0	UNG	ENSGALG00000021285
247	1.80148650362442e-237	-1.34476692848804	0.174	0.387	4.38806082552835e-233	0	SFRP1	ENSGALG00000003473
248	5.44043389523096e-236	-0.988739450988931	0.927	0.914	1.32518088820036e-231	0	VIM	ENSGALG00000008677
249	3.41654147365821e-235	-1.67217576831622	0.163	0.366	8.32201172153667e-231	0	RTN1	ENSGALG00000012006
250	3.725232477416e-235	-0.79943388650868	0.128	0.341	9.07392126848988e-231	0	STOM	ENSGALG00000001434
251	3.21821013050724e-234	-1.60560745909937	0.548	0.655	7.83891623588953e-230	0	TUBB3	ENSGALG00000000059
252	4.79732374185812e-234	-0.491515650296496	0.056	0.259	1.1685321170418e-229	0	ENSGALG00000019077	NA
253	8.69811566328842e-234	-2.13522386386684	0.386	0.542	2.11868701326379e-229	0	GAP43	ENSGALG00000015089
254	8.06056636008915e-233	-0.580197712408993	0.014	0.196	1.96339275399052e-228	0	CNTN1	ENSGALG00000009523
255	1.35226410964661e-232	-0.607203495653811	0.008	0.185	3.29384491827722e-228	0	CNTN2	ENSGALG00000000653
256	1.43421303563148e-232	-1.20174866367278	0.209	0.417	3.49345611219115e-228	0	KIF21A	ENSGALG00000007098
257	2.01906419491727e-232	0.269798661948611	0.99	0.96	4.91803656597948e-228	0	RPL38	ENSGALG00000001465
258	1.71429047697403e-230	-0.661815203955574	0.022	0.206	4.17566874381335e-226	0	SCG2	ENSGALG00000029819
259	8.87240113588444e-230	0.378229235947084	0.893	0.735	2.16113946867873e-225	0	ANP32B	ENSGALG00000037483
260	1.00053974739215e-229	0.440545688371019	0.634	0.407	2.4371147166978e-225	0	RGS3	ENSGALG00000008881
261	1.9650204598283e-229	-0.619705570249304	0.432	0.608	4.78639683604977e-225	0	SEPT9	NA
262	2.0582509384422e-229	-0.623226559409558	0.892	0.879	5.01348763585751e-225	0	SPTAN1	ENSGALG00000004719
263	4.42996521501404e-229	0.36581207930498	0.887	0.74	1.07905092707312e-224	0	TOMM20	ENSGALG00000035299
264	2.26548965247389e-228	-1.09261438103654	0.107	0.307	5.5182796954959e-224	0	ENSGALG00000034498	NA
265	1.2840984481219e-227	-1.74761994682943	0.562	0.681	3.12780699993531e-223	0	SCG3	ENSGALG00000043583
266	1.60349650592372e-227	0.352492023056657	0.924	0.798	3.90579678912901e-223	0	ERH	ENSGALG00000017384
267	1.14267134987936e-225	0.359288082520208	0.909	0.773	2.78331887403616e-221	0	EIF3E	ENSGALG00000037067
268	3.79607323664939e-224	-0.583197571331527	0.048	0.24	9.24647518983059e-220	0	DCLK1	ENSGALG00000041263
269	4.63230455013111e-224	0.280268617663754	0.28	0.115	1.12833674232094e-219	0	ZNF703	ENSGALG00000034229
270	1.18954059108357e-223	-0.724381673457232	0.039	0.225	2.89748297176137e-219	0	CHRNB4	ENSGALG00000003005
271	6.03036015329876e-223	0.357609737218311	0.452	0.249	1.46887512614051e-218	0	PSAT1	ENSGALG00000015180
272	5.15778896795588e-222	0.340825717935765	0.905	0.705	1.25633423681469e-217	0	PAPSS1	ENSGALG00000010542
273	8.75783846377733e-222	-0.660684275328554	0.041	0.227	2.13323429300688e-217	0	ADCYAP1R1	ENSGALG00000005223
274	2.12483139149892e-221	0.401187281597217	0.576	0.364	5.17566430341307e-217	0	GLUL	ENSGALG00000043754
275	1.66209546212749e-220	0.251975408044518	0.993	0.97	4.04853212665013e-216	0	RPL35	ENSGALG00000035677
276	6.36473822449236e-220	0.378336044683853	0.903	0.754	1.55032293672185e-215	0	ATP5A1Z	ENSGALG00000037880
277	2.61847562630852e-219	-2.05568367876849	0.506	0.619	6.37808293056228e-215	0	STMN2	ENSGALG00000039690
278	4.9336279364451e-219	-0.701392423317983	0.019	0.194	1.2017330927593e-214	0	PTPRR	ENSGALG00000040855
279	3.16078826288349e-218	-0.592088661829559	0.047	0.235	7.69904805073161e-214	0	CTNNA2	ENSGALG00000027853
280	1.27596991198369e-217	-0.77692715013355	0.08	0.274	3.10800751160987e-213	0	SCG5	ENSGALG00000009725
281	8.29523412599003e-217	-0.49749332111754	0.056	0.246	2.02055312840865e-212	0	EMILIN2	ENSGALG00000032997
282	1.70389040734026e-214	0.358432093950184	0.846	0.6	4.1503362541994e-210	0	ENSGALG00000013155	NA
283	2.39657558873006e-214	-0.535921070847427	0.007	0.172	5.83757881902867e-210	0	RASSF9	ENSGALG00000027633
284	5.70240036543629e-214	-1.11577880538956	0.05	0.233	1.38899068101297e-209	0	RELN	ENSGALG00000008193
285	1.61799746121858e-213	0.401626116085625	0.466	0.267	3.94111821603622e-209	0	ENSGALG00000042782	NA
286	1.92703913615439e-213	0.366895387855078	0.749	0.549	4.69388192784487e-209	0	TCF3	ENSGALG00000001093
287	5.05653832292998e-213	-1.62809774914274	0.091	0.292	1.23167160469929e-208	0	CHGA	ENSGALG00000010820
288	9.22984728123224e-213	-0.333729872327837	0.005	0.166	2.24820620076255e-208	0	HOXC9	ENSGALG00000029439
289	5.60918997060147e-212	0.369965679700039	0.744	0.54	1.36628649303911e-207	0	H2AFY2	ENSGALG00000004794
290	8.1167854203833e-212	0.364585003624168	0.902	0.753	1.97708659269696e-207	0	TBCA	ENSGALG00000004353
291	2.01987950981707e-211	0.338405315337903	0.78	0.59	4.92002251001243e-207	0	ENSGALG00000051459	NA
292	2.93058908205039e-211	0.426017125743207	0.517	0.312	7.13832888605834e-207	0	MCM2	ENSGALG00000006037
293	4.90215823410596e-211	0.353146078811296	0.931	0.818	1.19406770266353e-206	0	UQCR10	ENSGALG00000008066
294	5.10333686714789e-211	-1.20622433979939	0.487	0.589	1.24307079409988e-206	0	ENSGALG00000054048	NA
295	1.89628546653967e-210	0.362907056505574	0.892	0.744	4.61897213939733e-206	0	EIF3H	ENSGALG00000040522
296	5.093575004694e-210	0.345986720002696	0.747	0.542	1.24069299964337e-205	0	PURH	NA
297	1.51352675176011e-209	0.334459015417447	0.949	0.837	3.68664846193728e-205	0	LDHB	ENSGALG00000035836
298	1.64289083462278e-209	0.43286101313754	0.59	0.375	4.00175349497417e-205	0	PDE5A	ENSGALG00000011982
299	2.50284628894572e-209	-0.656572126713492	0.082	0.275	6.09643299061399e-205	0	MAPT	ENSGALG00000000625
300	4.74180397935021e-209	0.382020282656981	0.818	0.638	1.15500861329013e-204	0	GHITM	ENSGALG00000021262
301	4.09806810877538e-208	-0.850378204363796	0.018	0.184	9.98207429935506e-204	0	COL14A1	ENSGALG00000037675
302	1.2459041967119e-207	0.268240202093674	0.996	0.982	3.03477344235085e-203	0	GAPDH	ENSGALG00000014442
303	2.5836261677492e-207	0.3547875993833	0.861	0.687	6.2931966194035e-203	0	SYNCRIP	ENSGALG00000015830
304	3.62296519703903e-207	0.321377042109971	0.757	0.53	8.82481862694768e-203	0	LY6E	ENSGALG00000041621
305	4.47771415632375e-207	0.449468058449941	0.782	0.596	1.09068161419734e-202	0	FAM89A	ENSGALG00000043572
306	1.06791218439314e-206	0.344135465441868	0.438	0.238	2.60122049874481e-202	0	FGFRL1	ENSGALG00000037525
307	4.57789900637347e-206	0.298872734164258	0.973	0.89	1.11508463997245e-201	0	SRSF1	ENSGALG00000005525
308	4.75846361862323e-206	-0.782513019378009	0.048	0.228	1.15906656822425e-201	0	CHRNA7	ENSGALG00000004096
309	1.51208733607271e-205	0.396049984469876	0.495	0.3	3.68314233320591e-201	0	DBNDD2	ENSGALG00000003921
310	2.34327793655005e-205	-2.81868570022421	0.098	0.288	5.7077563978486e-201	0	COL1A1	ENSGALG00000041555
311	6.73877603007314e-205	0.401875531685188	0.681	0.474	1.64143106540522e-200	0	BPGM	ENSGALG00000013069
312	6.25016276425633e-204	-0.493297497305995	0.032	0.204	1.52241464611756e-199	0	ENSGALG00000007268	NA
313	1.29816285140292e-203	0.371951709132552	0.615	0.423	3.16206507344723e-199	0	RPA3	ENSGALG00000010700
314	3.70777976825124e-203	0.376205287782637	0.793	0.626	9.03140995950637e-199	0	LLPH	ENSGALG00000019358
315	5.11671328333671e-203	-1.22867818580372	0.279	0.478	1.24632902155516e-198	0	ID1	ENSGALG00000034661
316	5.84448430774006e-203	-0.571388631975571	0.005	0.159	1.42359948767932e-198	0	BCAS1	ENSGALG00000007796
317	7.37549649011268e-203	-0.57428385895538	0.037	0.212	1.79652343506165e-198	0	ENSGALG00000045305	NA
318	8.7608542812907e-203	-1.6563948459231	0.072	0.256	2.13396888583679e-198	0	COL3A1	ENSGALG00000035584
319	2.44252843416347e-202	0.304063038498857	0.342	0.167	5.94951075993538e-198	0	MYCL	ENSGALG00000024047
320	3.50051657005291e-202	0.341264342499953	0.866	0.705	8.52655826133489e-198	0	UBR7	ENSGALG00000010842
321	8.47104219493591e-202	-0.479874657619443	0.088	0.284	2.06337645784249e-197	0	SEMA6D	ENSGALG00000030542
322	3.11162814499508e-201	-0.60683479353869	0.054	0.232	7.579303835579e-197	0	SNAP25	ENSGALG00000009003
323	1.03351930180674e-200	0.358498744375157	0.915	0.775	2.51744631534086e-196	0	RAN	ENSGALG00000002569
324	2.95446257234125e-200	-0.55155370074975	0.031	0.201	7.19647993370883e-196	0	FGF13	ENSGALG00000006508
325	3.03883527117629e-200	0.325679716987924	0.619	0.41	7.40199495353121e-196	0	ITPK1	ENSGALG00000034898
326	3.25733763411887e-200	0.354785149957122	0.325	0.157	7.93422300918673e-196	0	CDON	ENSGALG00000035419
327	2.57879863232948e-199	-0.61313927838258	0.153	0.352	6.28143770862815e-195	0	LDHA	ENSGALG00000006300
328	2.24971734594423e-198	-0.541925035497101	0.018	0.18	5.47986151125096e-194	0	ENSGALG00000051497	NA
329	6.32690477965384e-197	-0.635999260204896	0.007	0.16	1.54110746622808e-192	0	ISL1	ENSGALG00000014884
330	7.03095815906526e-197	-0.25692271761616	0.004	0.156	1.71260078838512e-192	0	HOXB9	ENSGALG00000001276
331	2.76800867141794e-196	0.330793695903754	0.517	0.307	6.74231552183981e-192	0	AFAP1L2	ENSGALG00000008999
332	1.12134016914865e-195	-0.415696568365031	0.034	0.204	2.73136038401229e-191	0	ENSGALG00000048074	NA
333	1.33511735568576e-194	-0.736695356707363	0.814	0.833	3.25207885497938e-190	0	DYNC1H1	ENSGALG00000011330
334	2.55873232315058e-194	0.318256150545058	0.523	0.312	6.23256019273019e-190	0	CAB39L	ENSGALG00000017005
335	1.41403110725895e-193	-0.444727457496458	0.021	0.18	3.44429697106135e-189	0	MXRA8	ENSGALG00000001561
336	1.95525669993644e-192	0.377179933915295	0.691	0.487	4.76261426970517e-188	0	SLIT2	ENSGALG00000041121
337	4.24544788800776e-192	0.378336226918256	0.704	0.488	1.03410619656093e-187	0	NFIB	ENSGALG00000005441
338	1.74364293263306e-190	0.310431525497379	0.957	0.852	4.24716545530761e-186	0	MARCKSL1	ENSGALG00000032335
339	6.90424470941143e-190	0.336740291728193	0.857	0.707	1.68173592631844e-185	0	ENY2	ENSGALG00000052204
340	1.44488590147316e-189	-0.430845162886551	0.129	0.328	3.51945307880833e-185	0	MGAT5	ENSGALG00000012187
341	1.59410341118128e-189	0.31603700770363	0.717	0.503	3.88291708895535e-185	0	FAM49A	ENSGALG00000016463
342	1.80848070070498e-189	-0.650996575498497	0.077	0.253	4.40509729077718e-185	0	STMN3	ENSGALG00000006130
343	1.74499272672387e-188	-0.677286818637005	0.044	0.212	4.250453283754e-184	0	FABP3	ENSGALG00000037050
344	1.78955763536886e-188	0.320103019550006	0.621	0.414	4.35900448823148e-184	0	BCL11A	ENSGALG00000034048
345	2.229524086519e-188	0.267874160640902	0.362	0.176	5.43067476994298e-184	0	AQP4	ENSGALG00000015128
346	6.90221403260535e-188	-0.771485437966301	0.719	0.781	1.68124129406201e-183	0	SYNE2	ENSGALG00000011811
347	9.15452442597776e-188	-0.680814089700476	0.006	0.151	2.22985905967966e-183	0	CYB561	ENSGALG00000024031
348	1.19967197511445e-187	-0.501849724300392	0.962	0.934	2.92216099698379e-183	0	FTH1	ENSGALG00000007220
349	4.35749489729221e-187	0.282327572716798	0.92	0.632	1.06139860708244e-182	0	SOX10	ENSGALG00000012290
350	7.80013192627707e-187	-0.430874315450332	0.085	0.268	1.89995613460257e-182	0	TRIM2	ENSGALG00000009207
351	3.25229770346311e-186	-0.463183024852784	0.946	0.926	7.92194674609543e-182	0	ATRX	ENSGALG00000007843
352	4.7438799723036e-186	-0.720794152812505	0.009	0.157	1.15551428365371e-181	0	LRRC17	ENSGALG00000008298
353	7.76126749114534e-186	-0.416279096892761	0.046	0.217	1.89048953549318e-181	0	PTPRM	ENSGALG00000031284
354	9.27894020310341e-186	0.344817388731576	0.72	0.528	2.26016425467193e-181	0	ANKRD44	ENSGALG00000007996
355	1.82342184050123e-184	-0.499985488614007	0.058	0.232	4.4414909190929e-180	0	kcnma1	NA
356	6.11155388592266e-183	-0.719481655579019	0.085	0.261	1.48865229553304e-178	0	TMEFF2	ENSGALG00000007759
357	2.57665677882618e-182	-0.642672529699724	0.515	0.657	6.27622058186481e-178	0	MIA3	ENSGALG00000041034
358	6.76465304050828e-182	0.315300883253995	0.957	0.856	1.64773418760701e-177	0	CTNNB1	ENSGALG00000037203
359	2.37716856718976e-181	0.312429626152537	0.952	0.848	5.79030719596082e-177	0	HNRNPH3	ENSGALG00000003947
360	2.39461479513941e-181	0.343620717791843	0.538	0.345	5.83280271800058e-177	0	MAP3K1	ENSGALG00000014718
361	2.68735591954621e-181	-1.02214798280755	0.133	0.306	6.54586154883067e-177	0	MAPK10	ENSGALG00000011109
362	2.96268913604102e-181	-0.65079546079898	0.235	0.422	7.21651819756871e-177	0	LHFPL6	ENSGALG00000017036
363	3.46775125228869e-181	-0.55131112895259	0.146	0.337	8.44674850032478e-177	0	NCAM2	ENSGALG00000015737
364	4.15734492224476e-181	-0.944625799731129	0.54	0.638	1.01264607616038e-176	0	ANK2	ENSGALG00000012044
365	7.93728800528172e-181	-0.932799454893882	0.126	0.304	1.93336461232652e-176	0	MAP6	ENSGALG00000007441
366	2.22141111281223e-180	0.307700453592823	0.929	0.806	5.41091318858803e-176	0	COX7A2	ENSGALG00000015906
367	3.81834031796668e-180	0.333408518913481	0.911	0.791	9.30071334650325e-176	0	SNRPE	ENSGALG00000000137
368	5.00114034429835e-180	-0.585948608162028	0.005	0.144	1.21817776506419e-175	0	NTRK3	ENSGALG00000040241
369	5.11030044189148e-180	-0.73231593500009	0.775	0.767	1.24476698163593e-175	0	GPC1	ENSGALG00000040316
370	1.81284815463808e-179	0.269892306001022	0.965	0.886	4.41573553506743e-175	0	SERBP1	ENSGALG00000011229
371	2.15425610099403e-179	-0.788950576726405	0.013	0.157	5.24733701080126e-175	0	COL6A3	ENSGALG00000003923
372	3.49993332455918e-179	0.324806621253765	0.855	0.698	8.52513759196125e-175	0	MDH1	ENSGALG00000008858
373	4.3378376455047e-179	-0.802942859391307	0.031	0.186	1.05661049369204e-174	0	RGS4	ENSGALG00000002564
374	8.53370247596952e-179	0.31713167724412	0.824	0.652	2.07863924909665e-174	0	EIF3B	ENSGALG00000040999
375	1.15969986975512e-178	0.294575340244131	0.945	0.844	2.82479694274951e-174	0	COX7B	ENSGALG00000007863
376	2.06193372099962e-178	0.257599143343161	0.981	0.931	5.02245815761088e-174	0	UBA52	ENSGALG00000037716
377	2.14909275983891e-178	-0.377632218774502	0.033	0.189	5.23476014441562e-174	0	SYT9	ENSGALG00000005265
378	2.47706513126411e-178	0.327732847751452	0.818	0.655	6.03363524673312e-174	0	NOP56	ENSGALG00000032730
379	2.24318800852457e-177	0.339713148699649	0.691	0.506	5.46395735116415e-173	0	RYK	ENSGALG00000006488
380	2.57707653458573e-177	0.320344696278638	0.848	0.688	6.27724302294392e-173	0	ADH5	NA
381	1.13460257537658e-176	0.289667728129815	0.446	0.269	2.76366495310228e-172	0	MOCS2	ENSGALG00000014906
382	3.15513659683301e-176	-0.592765359746632	0.041	0.2	7.68528172256586e-172	0	RIMBP2	ENSGALG00000002579
383	5.80792303898226e-176	-0.415467204808144	0.024	0.175	1.4146938938353e-171	0	ENSGALG00000047374	NA
384	1.12624383397824e-175	0.314566896882524	0.544	0.355	2.74330473080421e-171	0	HSPB1	ENSGALG00000001926
385	1.24275663158828e-175	-0.520980610324678	0.008	0.147	3.02710660322274e-171	0	PIEZO2	ENSGALG00000042134
386	1.91741620563937e-175	-1.61936596763365	0.488	0.584	4.67044239369638e-171	0	ENSGALG00000045548	NA
387	6.19266076959783e-175	0.305565502194068	0.868	0.724	1.50840831025864e-170	0	EIF2S3	ENSGALG00000016340
388	1.20210295692473e-174	0.388991935292015	0.487	0.305	2.92808238247726e-170	0	AIF1L	ENSGALG00000029834
389	1.65820414100869e-173	-0.344561590158223	0.036	0.191	4.03905364666896e-169	0	SLC29A4	ENSGALG00000010497
390	1.67774646586148e-173	-0.361950948503655	0.009	0.148	4.0866548415454e-169	0	UNC13B	ENSGALG00000002165
391	2.56232028319863e-173	-0.688106068340269	0.007	0.144	6.24129974581522e-169	0	EGF	ENSGALG00000012155
392	2.67823094441758e-173	0.307621392345997	0.869	0.71	6.52363493441233e-169	0	EIF3D	ENSGALG00000012529
393	2.57305278386413e-171	-0.53516533330463	0.004	0.138	6.26744197093625e-167	0	TFAP2B	ENSGALG00000016680
394	3.81408604649022e-171	-0.386040592818893	0.032	0.184	9.29035079204089e-167	0	RIMS2	ENSGALG00000040256
395	1.90772361809588e-170	-0.634981222553872	0.023	0.168	4.64683318895794e-166	0	CPLX1	ENSGALG00000015332
396	3.74287362603329e-170	0.250734691766394	0.325	0.166	9.11689157829189e-166	0	FTL	ENSGALG00000028696
397	1.21172952819246e-169	-0.401973069628032	0.061	0.228	2.95153078477119e-165	0	SMAD6	ENSGALG00000025898
398	2.35848358085846e-169	0.304298369399005	0.933	0.806	5.74479430625503e-165	0	SRSF2	ENSGALG00000017357
399	2.94592416141526e-169	-0.510003772815078	0.024	0.169	7.17568207237529e-165	0	GPM6A	ENSGALG00000043480
400	3.14798540285324e-169	-0.601424991833535	0.02	0.163	7.66786284426991e-165	0	ENSGALG00000028041	NA
401	4.98769167435392e-169	-0.47650714698844	0.06	0.22	1.21490193803913e-164	0	SCN3B	ENSGALG00000006490
402	8.92266183539352e-169	0.30230144800255	0.517	0.329	2.17338196986515e-164	0	ENSGALG00000005969	NA
403	1.76093780084824e-167	-0.30508016619621	0.004	0.135	4.28929229530615e-163	0	SEMA3C	ENSGALG00000040444
404	2.34090285989383e-167	0.303212157905739	0.648	0.437	5.70197118612938e-163	0	DHRS3	ENSGALG00000030376
405	1.06490447931313e-166	0.317258873607211	0.824	0.661	2.59389433071093e-162	0	OTUD6B	NA
406	5.48190941568839e-166	-0.682460815834191	0.467	0.593	1.33528349547338e-161	0	MID1IP1	ENSGALG00000041078
407	7.60201770842461e-166	-0.760011149868865	0.043	0.195	1.85169947341807e-161	0	NRN1	ENSGALG00000043041
408	1.15288599725409e-165	0.32866723295193	0.839	0.685	2.80819971211151e-161	0	DDX19B	NA
409	1.32273473749255e-165	-0.401368942946155	0.033	0.181	3.22191727358434e-161	0	MCF2L2	ENSGALG00000008744
410	1.79021078623975e-165	0.279790465081379	0.958	0.859	4.36059543312279e-161	0	COX4I2	NA
411	3.24659795510657e-165	0.288895082714496	0.543	0.356	7.90806329904857e-161	0	FAM171B	ENSGALG00000002646
412	7.10960426825002e-165	-0.277101052197516	0.006	0.136	1.73175740766034e-160	0	HOXD8	ENSGALG00000037272
413	8.61230705392657e-165	0.313143092642948	0.625	0.427	2.09778575219543e-160	0	ENOX1	ENSGALG00000016967
414	9.87093618777389e-165	0.262039569002019	0.405	0.234	2.40436263661796e-160	0	MTAP	ENSGALG00000008174
415	1.61395584328e-164	0.279695840907763	0.928	0.809	3.93127364306142e-160	0	SRSF6	ENSGALG00000000990
416	2.75003088825075e-164	-0.630530616422386	0.007	0.137	6.69852523760117e-160	0	ENSGALG00000049452	NA
417	3.15330055624054e-164	-0.999405068070269	0.564	0.647	7.6808094948907e-160	0	DMD	ENSGALG00000016281
418	3.9120256445843e-164	-0.573957188840236	0.142	0.042	9.52891206507844e-160	0	GKN2	ENSGALG00000039187
419	4.50736517228695e-163	-0.693556194781651	0.092	0.255	1.09790400866566e-158	0	RAB3C	ENSGALG00000014726
420	2.7463323608212e-162	0.301215865512753	0.91	0.785	6.68951636448827e-158	0	ZNF593	ENSGALG00000000542
421	1.25829336274584e-161	0.264247921331644	0.842	0.619	3.06495097297631e-157	0	TIMP3	ENSGALG00000028627
422	1.69397385789472e-161	0.326458763664973	0.874	0.718	4.12618152305997e-157	0	RBBP4	ENSGALG00000003522
423	2.38913177291754e-161	-0.451298886231748	0.059	0.214	5.81944717247254e-157	0	ENSGALG00000036680	NA
424	1.42826354616552e-160	0.319023128264783	0.734	0.551	3.47896434574997e-156	0	RARB	ENSGALG00000011298
425	2.9004895509115e-159	0.282020285001479	0.92	0.8	7.06501244811023e-155	0	CHURC1	ENSGALG00000042309
426	4.74672123575193e-159	-0.571739889644928	0.056	0.21	1.15620635860445e-154	0	MSX1	ENSGALG00000015013
427	1.47774169859759e-158	0.2617103404444	0.318	0.165	3.59948322944401e-154	0	SULF2	ENSGALG00000004593
428	1.93434430735072e-158	-0.468889278394122	0.117	0.288	4.71167586384489e-154	0	KANK4	ENSGALG00000010953
429	6.10859565231899e-157	0.293014754058454	0.91	0.79	1.48793172899186e-152	0	SLC25A3	ENSGALG00000011514
430	6.23786015289726e-157	-1.58153018442533	0.22	0.364	1.51941797604271e-152	0	CHRNA3	ENSGALG00000003014
431	8.58876901358394e-157	-0.502107767736009	0.123	0.295	2.09205235632878e-152	0	DCX	ENSGALG00000007993
432	3.32179359653752e-156	0.344686091269407	0.905	0.766	8.09122484244608e-152	0	GLO1	ENSGALG00000010127
433	4.02483670445985e-156	-0.409356192159787	0.033	0.175	9.80369724472331e-152	0	ADAMTS15	ENSGALG00000001407
434	8.23636530645546e-156	0.366196766483168	0.842	0.689	2.00621386134642e-151	0	TMEM131	ENSGALG00000037353
435	1.09124967618565e-155	-0.397312964905762	0.02	0.153	2.658065961253e-151	0	MT3	ENSGALG00000014616
436	2.26648818317228e-155	0.305450195549033	0.742	0.581	5.52071191657104e-151	0	MRPS26	ENSGALG00000014118
437	3.94266465880813e-155	-0.372157349397469	0.058	0.21	9.60354257592485e-151	0	PLXND1	ENSGALG00000008473
438	5.76873013933677e-155	0.283948925860258	0.796	0.621	1.40514728733965e-150	0	ENSGALG00000033569	NA
439	7.11512714981674e-155	0.369071418483432	0.443	0.278	1.73310267115236e-150	0	MCM5	ENSGALG00000012546
440	2.08997096011361e-154	0.321488390709202	0.668	0.497	5.09075126464474e-150	0	CTSC	ENSGALG00000017239
441	3.63696097144522e-154	-0.906240118184309	0.116	0.274	8.85890953424626e-150	0	HMP19	ENSGALG00000028602
442	8.79045397259198e-154	-0.311729441154481	0.03	0.17	2.14117877864395e-149	0	DNM1	ENSGALG00000004852
443	1.72751482747714e-153	0.30731510140035	0.904	0.784	4.20788061676881e-149	0	HDGF	ENSGALG00000032847
444	2.83109067524213e-152	-0.827228251512396	0.26	0.417	6.89597066675478e-148	0	ENSGALG00000047591	NA
445	6.20732794880858e-152	0.285785142299732	0.877	0.726	1.51198094177079e-147	0	EIF3K	NA
446	8.37572805780885e-152	0.279498132073832	0.688	0.518	2.04015984032108e-147	0	MRPS23	ENSGALG00000005559
447	1.87309964202895e-151	0.276022647112563	0.906	0.78	4.56249610805412e-147	0	NDUFB1	ENSGALG00000028537
448	3.073738128793e-151	-0.352334635909654	0.025	0.159	7.48701133411399e-147	0	SNCB	ENSGALG00000021542
449	6.43375894058805e-151	0.288261974161493	0.863	0.708	1.56713500274844e-146	0	EIF3L	ENSGALG00000012296
450	3.83873114493377e-150	-0.467311501910178	0.028	0.162	9.35038132282968e-146	0	SYT4	ENSGALG00000042626
451	7.88281281083824e-149	-0.391480361923291	0.013	0.137	1.92009554446398e-144	0	GDPD4	ENSGALG00000000690
452	4.6675552527883e-148	0.311911969171253	0.912	0.777	1.13692310847417e-143	0	CCNI	ENSGALG00000011457
453	1.21496122003365e-147	-1.66100591989038	0.069	0.219	2.95940253975798e-143	0	SST	ENSGALG00000007361
454	2.51022656455232e-147	0.270564947607333	0.931	0.816	6.11440986593655e-143	0	ENSGALG00000030086	NA
455	3.04303567964071e-147	-0.345388424596271	0.023	0.154	7.41222630846885e-143	0	TNFAIP8L3	ENSGALG00000047289
456	2.30294297515443e-146	0.2888773356674	0.793	0.63	5.60950849888115e-142	0	HMGN1	ENSGALG00000016067
457	9.16830334946279e-146	0.275334405654972	0.557	0.39	2.23321532986215e-141	0	DCPS	ENSGALG00000031143
458	1.00116020940746e-145	-0.578562309201773	0.397	0.543	2.43862603807468e-141	0	AFAP1	ENSGALG00000015556
459	1.01229093790345e-145	-0.370661552357756	0.027	0.159	2.46573826654522e-141	0	HTRA1	ENSGALG00000041140
460	1.23162210831066e-145	0.275965263854488	0.719	0.554	2.9999851314231e-141	0	TSN	ENSGALG00000011652
461	1.64516299715667e-145	-1.38974915039599	0.117	0.269	4.00728802847421e-141	0	CENPF	ENSGALG00000009690
462	6.1479625532427e-145	0.302120565545821	0.853	0.71	1.49752071871886e-140	0	LASP1	ENSGALG00000039299
463	9.52634650279809e-145	-0.408186921955826	0.023	0.151	2.32042748115156e-140	0	MAP7D2	ENSGALG00000016415
464	1.62225888668235e-144	-0.471242531870355	0.091	0.247	3.95149819618088e-140	0	ENSGALG00000001289	NA
465	3.47324699229867e-144	0.255197865263853	0.57	0.391	8.4601350238411e-140	0	MAPKAPK3	ENSGALG00000002283
466	1.01913692529205e-143	0.279163554147046	0.805	0.658	2.48241372262637e-139	0	TOMM22	ENSGALG00000019316
467	1.03903980315935e-143	0.298719222801074	0.86	0.713	2.53089315253554e-139	0	CTBP1	ENSGALG00000039942
468	2.16629794397972e-143	0.269263830520913	0.574	0.407	5.2766685319458e-139	0	SMAD2Z	ENSGALG00000036001
469	2.27842565543602e-143	0.278833954577786	0.805	0.602	5.54978921151105e-139	0	MAP2	ENSGALG00000002789
470	5.04815472695424e-143	0.288958374512653	0.921	0.808	1.22962952839151e-138	0	HSPE1	ENSGALG00000009070
471	6.64187352165903e-143	0.264405531816637	0.963	0.898	1.61782755240571e-138	0	ATP5MC3	NA
472	9.39103255494282e-143	-0.454836534532349	0.016	0.138	2.28746770973297e-138	0	RPRM	ENSGALG00000037378
473	1.04055631637553e-142	0.280433263657956	0.96	0.869	2.53458707542751e-138	0	H2AFV	NA
474	1.23479821751369e-142	0.277773597306349	0.859	0.709	3.00772149821985e-138	0	EIF3I	ENSGALG00000003337
475	1.42505375844726e-142	-0.45494247478786	0.141	0.304	3.47114594482584e-138	0	METTL24	ENSGALG00000041120
476	2.6337949122925e-142	-0.282653742681838	0.008	0.124	6.41539764736206e-138	0	DPP6	ENSGALG00000041791
477	4.68877836687281e-142	0.288364219767751	0.862	0.719	1.14209263460288e-137	0	UQCRFS1	ENSGALG00000025819
478	1.08843648638991e-141	0.290725679315066	0.82	0.673	2.65121359354855e-137	0	RPL7L1	ENSGALG00000011974
479	1.10768493843027e-141	-0.284059649563664	0.017	0.139	2.69809897302846e-137	0	CUX2	ENSGALG00000004598
480	1.59675337983032e-141	-1.37145537636215	0.257	0.393	3.8893718825907e-137	0	TAGLN3	ENSGALG00000015379
481	1.67289582666152e-141	-0.263670872770699	0.011	0.13	4.07483965458212e-137	0	OGDHL	ENSGALG00000002266
482	1.86286051514034e-141	0.268631170737158	0.846	0.695	4.53755564277884e-137	0	SUMO1	ENSGALG00000008435
483	3.86820151138323e-141	-0.516078668374432	0.09	0.241	9.42216524142728e-137	0	ITGA4	ENSGALG00000041577
484	6.20747975397159e-141	-0.277053208897806	0.013	0.133	1.5120179184724e-136	0	PPFIA2	ENSGALG00000010958
485	1.92424724093682e-140	0.328231454493581	0.388	0.233	4.6870814294739e-136	0	MCM3	ENSGALG00000016676
486	2.28317371899273e-140	-0.325655020340737	0.013	0.132	5.56135454472249e-136	0	ABLIM2	ENSGALG00000043448
487	2.49480191476521e-140	-0.320847851111118	0.025	0.152	6.0768385039851e-136	0	CRIP1	ENSGALG00000002771
488	4.14975322270167e-140	0.29026721750254	0.726	0.562	1.01079688998567e-135	0	EIF4E	ENSGALG00000042112
489	4.60796861193304e-140	0.252725912240565	0.739	0.553	1.12240899449465e-135	0	BCL2L10	ENSGALG00000030871
490	1.06767431423355e-139	-0.405470551935972	0.038	0.171	2.60064109461007e-135	0	GUCY1A2	ENSGALG00000017173
491	3.42765213289907e-139	0.279821133634504	0.371	0.216	8.34907506531556e-135	0	FOXO1	ENSGALG00000017034
492	3.83855116032218e-139	-0.477465267423107	0.081	0.23	9.34994291631275e-135	0	STK32C	ENSGALG00000020615
493	6.59269640084392e-139	0.321125269078821	0.432	0.273	1.60584898931756e-134	0	CTNND2	NA
494	8.54289976495543e-139	0.28029587946773	0.857	0.706	2.08087952474784e-134	0	ALYREF	ENSGALG00000007237
495	1.0040016971098e-138	-0.420425127899151	0.984	0.944	2.44554733382005e-134	0	SPTBN1	ENSGALG00000029512
496	6.41602668145276e-138	0.255629985716605	0.88	0.744	1.56281577906826e-133	0	PARP1	ENSGALG00000009228
497	7.53200613921888e-138	0.260499887734114	0.867	0.721	1.83464605539093e-133	0	GATD3A	ENSGALG00000019171
498	2.88249934723181e-137	-0.460454391118915	0.04	0.175	7.02119190998725e-133	0	FUT9	ENSGALG00000042116
499	3.60138506052461e-137	-1.1572381442961	0.197	0.34	8.77225373042584e-133	0	EEF1A2	ENSGALG00000005843
500	4.74014751347005e-137	-0.515876939581735	0.215	0.379	1.15460513133103e-132	0	ENSGALG00000049819	NA
501	3.76987104797144e-136	-0.680337645594779	0.158	0.312	9.18265189864882e-132	0	MRAS	ENSGALG00000011592
502	8.48135689964796e-136	0.285695568339085	0.686	0.521	2.06588891361625e-131	0	HADHA	ENSGALG00000016536
503	1.73494570901536e-135	-0.473987234635656	0.266	0.435	4.2259807580196e-131	0	TEAD1	ENSGALG00000005415
504	1.87759455518358e-135	0.256588942087208	0.863	0.708	4.57344481751616e-131	0	YBX3	ENSGALG00000031890
505	4.53372071498324e-135	0.252036663114812	0.938	0.847	1.10432369175562e-130	0	ATP5MPL	NA
506	4.56571547620965e-135	0.258473596270029	0.61	0.45	1.11211697569515e-130	0	IAH1	ENSGALG00000016425
507	7.50407232826648e-135	0.266686689584576	0.376	0.226	1.82784193771915e-130	0	MCM4	ENSGALG00000012915
508	1.2803778589173e-134	0.265986584310111	0.817	0.672	3.11874438875076e-130	0	PIGBOS1	ENSGALG00000031853
509	2.20481476694261e-134	-0.487762027868896	0.134	0.292	5.37048780931882e-130	0	SYNM	ENSGALG00000007048
510	3.01892368257539e-134	-0.386628406236677	0.046	0.178	7.35349430601715e-130	0	TNFAIP2	ENSGALG00000011446
511	4.0990404829165e-134	-0.313648166181645	0.058	0.199	9.98444280828802e-130	0	FAM105A	ENSGALG00000012965
512	5.77469127461668e-134	-0.614501559960333	0.456	0.577	1.40659930067113e-129	0	CD47	ENSGALG00000015355
513	6.08758412527233e-134	-0.364812619893854	0.015	0.131	1.48281374123384e-129	0	ENSGALG00000042992	NA
514	1.09851190546586e-133	-0.310189305440914	0.012	0.126	2.67575529933373e-129	0	KIAA0319	ENSGALG00000041273
515	1.73080395896078e-133	0.282951468455636	0.59	0.413	4.21589228323667e-129	0	MYLIP	ENSGALG00000012704
516	3.0084251619123e-133	-0.346417187795933	0.055	0.191	7.32792200938597e-129	0	ACTL6B	ENSGALG00000030087
517	7.61575256556678e-133	0.272851959336627	0.742	0.59	1.85504500992076e-128	0	CNOT7	ENSGALG00000013649
518	9.46229539729641e-133	0.26770222938919	0.462	0.306	2.30482591287346e-128	0	LPGAT1	ENSGALG00000009848
519	1.04677419233035e-132	0.250145447857548	0.524	0.361	2.54973257767828e-128	0	WDR36	ENSGALG00000000247
520	1.07959984411623e-132	-0.365248105027449	0.034	0.16	2.62968930029832e-128	0	ENSGALG00000028174	NA
521	2.3883966806578e-132	0.279414245137332	0.801	0.654	5.81765663474627e-128	0	CHCHD2	NA
522	3.44333243345241e-132	-0.671397854600243	0.953	0.895	8.38726914140338e-128	0	DST	ENSGALG00000016289
523	1.09650181167312e-131	0.269777103304431	0.895	0.768	2.6708591128734e-127	0	C1QBP	ENSGALG00000001654
524	1.14194987638063e-131	0.265488047331922	0.402	0.246	2.78156150888795e-127	0	KCNJ5	ENSGALG00000001181
525	2.43932645806913e-131	0.265079898960334	0.916	0.798	5.9417113865648e-127	0	SNRPG	NA
526	3.45255041933531e-131	-0.276561902505834	0.006	0.114	8.40972231141696e-127	0	EPHA5	ENSGALG00000011680
527	6.59471484219185e-131	-0.293874906757331	0.022	0.141	1.60634064126109e-126	0	MAOA	ENSGALG00000016224
528	8.91612091066838e-131	-0.291957460782637	0.006	0.112	2.1717887314206e-126	0	LRRN3	ENSGALG00000009488
529	9.37402484943994e-131	0.287322038059507	0.732	0.554	2.28332497282658e-126	0	TSPAN6	ENSGALG00000006808
530	4.03873623295997e-130	-0.293534184433996	0.038	0.164	9.83755371624389e-126	0	SGK3	ENSGALG00000043570
531	1.08383164055363e-129	0.36809681056443	0.645	0.492	2.63999711006053e-125	0	DUT	ENSGALG00000038032
532	2.89020027322349e-129	-0.624582698827158	0.238	0.384	7.03994982551777e-125	0	FABP5	ENSGALG00000041344
533	8.35040159347529e-129	0.253365112604141	0.74	0.57	2.03399082013871e-124	0	PSME3	ENSGALG00000002937
534	6.56440965787893e-128	0.261546230183515	0.942	0.852	1.59895890446615e-123	0	HMGN4	ENSGALG00000032207
535	8.11886178435971e-128	-0.584210898407372	0.227	0.371	1.97759235343434e-123	0	MEIS1	ENSGALG00000041626
536	1.06383331025505e-127	-0.422778163976893	0.084	0.224	2.59128517711925e-123	0	CDH7	ENSGALG00000013782
537	1.26926865176189e-127	-0.313724563202506	0.03	0.151	3.09168458196162e-123	0	FAM129A	ENSGALG00000004812
538	1.31153750449742e-127	-0.379144346490171	0.125	0.28	3.19464305345481e-123	0	B4GALT6	ENSGALG00000015151
539	2.35610528709572e-127	-0.403573055713141	0.09	0.234	5.73900125830776e-123	0	FBXL2	ENSGALG00000030175
540	2.38622626165041e-127	-0.577417717337766	0.136	0.28	5.81236992812806e-123	0	ARPP21	ENSGALG00000043240
541	5.46888230155332e-127	-0.253638344432841	0.011	0.12	1.33211035101236e-122	0	MYT1L	ENSGALG00000016384
542	6.67673206320067e-127	-0.288585288357288	0.029	0.149	1.62631839595442e-122	0	VSTM2L	ENSGALG00000006792
543	8.28428013069462e-127	-0.273176970558545	0.007	0.112	2.0178849542346e-122	0	FAM163B	ENSGALG00000026179
544	9.78899241990621e-127	0.256170631675158	0.584	0.433	2.38440277364075e-122	0	CNOT9	ENSGALG00000011402
545	1.25826364579387e-126	-0.442350600744435	0.066	0.201	3.06487858842472e-122	0	NAV2	ENSGALG00000003999
546	1.54099310092742e-126	0.267244076099734	0.787	0.637	3.75355099523901e-122	0	PSMG4	ENSGALG00000042232
547	1.94899121982676e-126	-1.39658244703076	0.076	0.21	4.74735281325402e-122	0	DCN	ENSGALG00000011274
548	4.46524238134976e-126	-0.618948210981931	0.255	0.407	1.08764373924917e-121	0	GCC2	ENSGALG00000016806
549	4.14682995801175e-125	-0.51211550318246	0.013	0.122	1.0100848411725e-120	0	ADAMTS9	ENSGALG00000041750
550	4.53128165255189e-125	-0.338302225117681	0.015	0.125	1.10372958492859e-120	0	SYBU	ENSGALG00000036527
551	4.56056459688105e-125	-0.299134298404711	0.068	0.206	1.11086232450829e-120	0	KLF7	ENSGALG00000008501
552	6.72108312293514e-125	0.253352437689708	0.861	0.718	1.63712142708454e-120	0	SUMO3	ENSGALG00000032783
553	1.00972058947359e-124	-0.627505385556344	0.183	0.328	2.45947741183978e-120	0	SULT4A1	ENSGALG00000014189
554	2.29401771792544e-124	-0.465441236734969	0.109	0.254	5.58776835732278e-120	0	TGFBR3	ENSGALG00000006038
555	2.93325090225304e-124	0.415811881749823	0.795	0.658	7.14481254770795e-120	0	PCNA	ENSGALG00000029292
556	3.13453797576741e-124	0.279519472413275	0.752	0.611	7.63510760137426e-120	0	GNAS	ENSGALG00000030859
557	3.62162623354646e-124	-0.333252178611045	0.008	0.111	8.82155717967246e-120	0	DDC	ENSGALG00000013094
558	5.32429533252974e-124	0.250146615267413	0.815	0.664	1.29689185709759e-119	0	NDUFS4	ENSGALG00000028026
559	8.17544633815272e-124	0.400257221717997	0.566	0.404	1.99137521904724e-119	0	TMEM123	ENSGALG00000017185
560	1.50140890039821e-123	-0.3825442250072	0.049	0.177	3.65713179958997e-119	0	DGKH	ENSGALG00000016959
561	6.40278383426208e-123	-0.598368678422703	0.563	0.647	1.55959008634956e-118	0	MYH9	ENSGALG00000043092
562	9.77563015252138e-123	0.25420112592702	0.785	0.631	2.38114799255116e-118	0	NOP58	ENSGALG00000008454
563	3.63938880143225e-122	-0.281645554356836	0.039	0.162	8.86482324252867e-118	0	TMEM132B	ENSGALG00000002742
564	3.79758144781182e-122	-0.387973635401645	0.099	0.243	9.25014889058003e-118	0	ENSGALG00000039924	NA
565	1.03277948933484e-121	-0.575152707820476	0.417	0.534	2.5156442801218e-117	0	HDGFL3	ENSGALG00000049798
566	1.16184033439657e-121	-0.336901491653976	0.018	0.127	2.83001068652317e-117	0	SMOC1	ENSGALG00000009415
567	1.94870354276972e-121	-0.618658681394383	0.998	0.98	4.74665208947848e-117	0	ND5	ENSGALG00000029500
568	2.03531396935248e-121	-0.640952424386613	0.79	0.772	4.95761776654878e-117	0	APLP2	ENSGALG00000001250
569	3.89388130733253e-121	-0.35324030124747	0.087	0.226	9.48471608840059e-117	0	BICD1	ENSGALG00000012934
570	6.34586893384753e-121	0.256973108013509	0.469	0.314	1.54572675490658e-116	0	TWF1	ENSGALG00000009595
571	1.83799081091242e-120	-0.363164907781181	0.049	0.175	4.47697801722047e-116	0	CPNE8	ENSGALG00000007025
572	2.32251484191101e-120	-0.472189916678978	0.174	0.328	5.65718165192684e-116	0	FMN1	ENSGALG00000009723
573	2.72937770280142e-119	-0.535112334044164	0.505	0.615	6.6482182084837e-115	0	SRGAP1	ENSGALG00000009825
574	3.22593760243833e-119	-0.395792704163218	0.106	0.245	7.85773881201928e-115	0	CCDC92	ENSGALG00000003146
575	3.53989833347499e-119	-0.316706410899775	0.082	0.218	8.62248436067837e-115	0	LGALS3	ENSGALG00000012173
576	1.78945835022956e-118	-0.37475961866187	0.148	0.298	4.35876264948916e-114	0	ARHGAP26	ENSGALG00000033938
577	2.14436108273191e-116	-0.288622030618713	0.016	0.12	5.22323472531838e-112	0	LAMA1	ENSGALG00000014615
578	6.67607590706645e-116	-0.370908123257981	0.084	0.219	1.62615856944325e-111	0	ITGA9	ENSGALG00000029378
579	7.89270509208936e-116	-0.487939455510806	0.011	0.111	1.92250510633113e-111	0	RGS5	ENSGALG00000026572
580	2.31440204871065e-115	-0.354120178299122	0.087	0.22	5.6374205102494e-111	0	LPAR1	ENSGALG00000015729
581	8.70284825823732e-115	-0.571964071236118	0.606	0.683	2.11983977874145e-110	0	MYCBP2	ENSGALG00000016915
582	1.10815985059994e-114	-0.69708497165408	0.389	0.509	2.69925576409133e-110	0	KIFAP3	ENSGALG00000021047
583	2.64273136303714e-114	-0.555615552481001	0.219	0.363	6.43716505408586e-110	0	ENSGALG00000031564	NA
584	3.92022198124408e-114	0.277234248713707	0.319	0.186	9.54887670191433e-110	0	SMIM5	ENSGALG00000002427
585	7.87430155848037e-114	-0.31138361237715	0.051	0.172	1.91802237361465e-109	0	CGNL1	ENSGALG00000004294
586	2.56392383596314e-113	-0.681558915735432	0.025	0.131	6.24520567963901e-109	0	CHODL	ENSGALG00000015720
587	7.86231357321542e-113	-0.823395999310812	0.688	0.698	1.91510234016381e-108	0	NR2F2	ENSGALG00000007000
588	1.07961621712032e-112	-0.497768309620865	0.12	0.253	2.62972918166168e-108	0	SEPT5	ENSGALG00000001688
589	1.42966107607516e-112	-0.4107835465944	0.041	0.156	3.48236844910388e-108	0	SLC10A4	ENSGALG00000033908
590	2.51950344786635e-112	-0.459243751212071	0.117	0.255	6.13700649831286e-108	0	PLCB4	ENSGALG00000008907
591	4.11530076381667e-112	-0.701148915759132	0.011	0.108	1.00240496005047e-107	0	PNMT	ENSGALG00000053690
592	6.32858902268893e-112	-0.565783054774328	0.7	0.738	1.54151771414657e-107	0	HERC2	ENSGALG00000016739
593	3.62286091167333e-111	-1.01807183185691	0.921	0.881	8.8245646086539e-107	0	TUBB2B	ENSGALG00000012821
594	6.1254673793041e-110	-0.488768349024422	0.233	0.375	1.49204134425089e-105	0	NCOA7	ENSGALG00000014834
595	1.8465292520181e-109	-0.276067507814993	0.023	0.126	4.49777595206568e-105	0	CDH6	ENSGALG00000012917
596	9.43910985101412e-109	-0.255163859949243	0.069	0.195	2.29917837751002e-104	0	RAB15	ENSGALG00000045529
597	4.22292951069058e-108	0.253465156113527	0.776	0.634	1.02862117021401e-103	0	JPT2	NA
598	4.35612169243951e-108	-0.46779651337435	0.039	0.149	1.06106412184442e-103	0	COL6A2	ENSGALG00000039216
599	5.27876236541134e-108	-0.345119351546893	0.039	0.15	1.28580093696689e-103	0	COLEC12	ENSGALG00000014910
600	5.87409941511481e-108	-0.403751914533303	0.24	0.385	1.43081313553367e-103	0	ERC1	ENSGALG00000012994
601	1.90041296716025e-107	-0.456624449153252	0.157	0.294	4.62902590540894e-103	0	CHD5	ENSGALG00000000747
602	2.52286792440405e-107	-0.470077789997525	0.399	0.533	6.14520169026338e-103	0	TRIO	ENSGALG00000031495
603	5.84966330797498e-106	-0.293136987203246	0.016	0.112	1.42486098855655e-101	0	CTSK	ENSGALG00000028147
604	1.55524995810018e-105	0.328442815216113	0.792	0.666	3.78827784794041e-101	0	NASP	ENSGALG00000010255
605	2.01279825093012e-105	-0.604858329295796	0.31	0.439	4.90277397961559e-101	0	ENSGALG00000011528	NA
606	5.58902837242374e-105	-0.473358078054777	0.352	0.491	1.36137553095497e-100	0	ANO5	ENSGALG00000003748
607	6.19086195948636e-105	-0.672683070016659	0.412	0.527	1.50797015609169e-100	0	ENSGALG00000007127	NA
608	6.22477970215781e-105	-0.421934927374449	0.11	0.241	1.5162318398516e-100	0	JCAD	ENSGALG00000007346
609	7.38875029018433e-103	-0.325202952984708	0.054	0.167	1.7997517956831e-98	0	PCDH17	ENSGALG00000016941
610	1.3088324684248e-102	-1.23745729255221	0.161	0.287	3.18805412658912e-98	0	ASPM	ENSGALG00000032398
611	3.43816870756796e-102	0.269001688177693	0.365	0.235	8.37469133789403e-98	0	NECTIN3	ENSGALG00000015367
612	4.80800243016133e-102	-0.272183170660299	0.025	0.125	1.1711332319387e-97	0	FHL2	ENSGALG00000016797
613	1.33826774115223e-101	-0.279380661110214	0.029	0.131	3.25975256389861e-97	0	TMEM132C	ENSGALG00000002714
614	1.97075737003334e-101	-0.454079446151713	0.123	0.252	4.80037080192721e-97	0	CHRNA5	ENSGALG00000003021
615	2.59757242159232e-101	-0.647226268343016	0.602	0.67	6.32716690451458e-97	0	HMGCR	ENSGALG00000014948
616	4.02521211019072e-101	-0.30192941394901	0.095	0.222	9.80461165800256e-97	0	KAT2B	ENSGALG00000011278
617	9.21509095382242e-101	-0.39849834598212	0.152	0.285	2.24461185453206e-96	0	YPEL2	ENSGALG00000028801
618	1.31033378465798e-100	-0.428304995851147	0.022	0.118	3.1917110326699e-96	0	ENSGALG00000016635	NA
619	1.50867343528715e-100	-0.846033147409846	0.104	0.224	3.67482675367243e-96	0	CENPE	ENSGALG00000013208
620	3.51268227251726e-100	-0.321871456508764	0.062	0.177	8.55619147939753e-96	0	ENSGALG00000006851	NA
621	3.60848648176007e-100	0.251339953468921	0.842	0.706	8.78955137227119e-96	0	TBL1X	ENSGALG00000040006
622	6.04670937637299e-100	-0.799620896804057	0.084	0.2	1.47285746989693e-95	0	PRPS2	ENSGALG00000016592
623	1.36871211607797e-99	-0.52699872556988	0.633	0.7	3.33390897234271e-95	0	AKAP9	ENSGALG00000040724
624	3.76916410123589e-99	-0.368362755612102	0.05	0.16	9.18092991779039e-95	0	PDZRN3	ENSGALG00000007819
625	9.81735255615569e-99	-0.538737994675383	0.033	0.133	2.3913107356284e-94	0	MMP2	ENSGALG00000003580
626	1.95708183091219e-98	-0.491522834431375	0.593	0.674	4.76705992373591e-94	0	RSRP1	ENSGALG00000038748
627	4.79371006150357e-98	-0.623108485664051	0.689	0.689	1.16765189678104e-93	0	TUBB4B	ENSGALG00000008586
628	5.79224098074079e-97	-0.35106396513023	0.109	0.233	1.41087405808884e-92	0	ENSGALG00000004960	NA
629	1.5331007208922e-96	-0.278516644693052	0.138	0.272	3.73432673594923e-92	0	BMPR2	ENSGALG00000008459
630	3.19395694601577e-96	-0.54380583560104	1	1	7.77984032910521e-92	0	RIA	NA
631	1.50845460502488e-95	-0.559781959563274	0.505	0.605	3.67429372691959e-91	0	ENSGALG00000051922	NA
632	2.79993065933597e-95	-0.316490273868141	0.084	0.205	6.82007110001056e-91	0	DOCK9	ENSGALG00000016883
633	1.7610108431589e-94	-0.3451979557146	0.137	0.265	4.28947021176644e-90	0	DACT1	ENSGALG00000012023
634	2.56268522566854e-94	-0.44220124617603	0.135	0.261	6.24218867268342e-90	0	ENSGALG00000002581	NA
635	7.31743712828384e-94	-0.310335837428642	0.043	0.145	1.78238133570738e-89	0	LMO7	ENSGALG00000016920
636	1.67782066180918e-93	-0.397812752745333	0.12	0.241	4.08683556803479e-89	0	RFTN1	ENSGALG00000011241
637	2.75862861364407e-93	-0.330580938983782	0.183	0.322	6.71946757711424e-89	0	MICAL3	ENSGALG00000013042
638	4.23025847284623e-93	-0.326937912993721	0.154	0.289	1.03040635881588e-88	0	CPNE3	ENSGALG00000035561
639	9.68616282192562e-93	-0.585312581627819	0.406	0.51	2.35935554016464e-88	0	DAB1	ENSGALG00000010857
640	5.83465831081611e-92	-0.648839574639185	0.3	0.415	1.42120607134859e-87	0	FRZB	ENSGALG00000002763
641	7.43629141944254e-92	-0.298482111947621	0.037	0.134	1.81133186394781e-87	0	CLMP	ENSGALG00000006507
642	1.92148458269192e-91	-0.35413468458827	0.198	0.334	4.68035214652098e-87	0	CLIP1	ENSGALG00000004467
643	1.94294351219929e-91	-0.55623168539516	0.312	0.43	4.73262180701503e-87	0	ENSGALG00000035769	NA
644	1.99470281685177e-91	-0.266407432306537	0.072	0.185	4.85869712128754e-87	0	BRSK2	NA
645	3.26096318700145e-91	-0.31827343644345	0.114	0.235	7.94305413089813e-87	0	ATOH8	ENSGALG00000033083
646	3.55730626205871e-91	-0.289014150493572	0.064	0.172	8.66488659312261e-87	0	CIB2	ENSGALG00000026674
647	7.12981030010134e-91	-0.304463867322197	0.111	0.233	1.73667919289868e-86	0	ARID5B	ENSGALG00000031534
648	2.24902299813616e-90	0.327389766961214	0.313	0.197	5.47817021886006e-86	0	GADD45G	ENSGALG00000028005
649	2.29551550346529e-90	-0.322385924537893	0.062	0.168	5.59141666334075e-86	0	CPM	ENSGALG00000009945
650	2.46811858810074e-90	0.36885745548355	0.542	0.416	6.01184325689578e-86	0	RF00012.1	NA
651	3.45136866428054e-90	-0.667471913702792	0.655	0.7	8.40684379245454e-86	0	C20orf194	NA
652	1.24232502988575e-89	-0.269440227453396	0.049	0.15	3.0260553077957e-85	0	ENSGALG00000031398	NA
653	1.35626513401756e-89	-0.359073099627375	0.051	0.152	3.30359061343997e-85	0	TRABD2B	ENSGALG00000027655
654	4.54643980500324e-89	-0.485443961475042	0.612	0.655	1.10742180770269e-84	0	SYT11	ENSGALG00000014646
655	5.58729287753091e-89	-0.303615415110302	0.982	0.949	1.36095279910898e-84	0	UBB	ENSGALG00000041277
656	7.82801907338371e-89	-0.268425243947106	0.126	0.26	1.90674888589481e-84	0	ENSGALG00000040263	NA
657	1.38589850777334e-88	-0.521128670030375	0.103	0.218	3.37577158523429e-84	0	NFASC	ENSGALG00000031776
658	2.04574423312801e-88	-0.339245125863223	0.088	0.203	4.9830238030532e-84	0	MT4L	NA
659	2.63936883199476e-88	-0.747741221399827	0.107	0.215	6.42897460097283e-84	0	NUSAP1	ENSGALG00000008584
660	6.35150869603641e-88	-0.505135677816858	0.634	0.671	1.54710048818055e-83	0	ENSGALG00000012659	NA
661	2.20787460385897e-87	-0.281803162259251	0.051	0.152	5.37794096007968e-83	0	ARFGEF3	ENSGALG00000013846
662	2.89507523649639e-87	-0.254026702996489	0.074	0.187	7.05182426105791e-83	0	NIPBLL	NA
663	3.21390975082569e-87	-0.256154418286091	0.034	0.127	7.82844137106123e-83	0	CACNA1E	ENSGALG00000003833
664	1.31151159399289e-86	-0.277785221843189	0.048	0.148	3.19457994064789e-82	0	PTPRO	ENSGALG00000013085
665	4.27774294336996e-86	-0.288154987776422	0.045	0.142	1.04197262614606e-81	0	NBL1	ENSGALG00000040297
666	6.15979427026699e-86	-0.432747804595643	0.701	0.724	1.50040268835163e-81	0	CEP170	ENSGALG00000010733
667	7.10619354606625e-86	0.312487588273379	0.256	0.151	1.73092662395082e-81	0	SLBP	ENSGALG00000015712
668	1.3674678069737e-85	-0.348914308975857	0.063	0.164	3.33087808422653e-81	0	UPP1	ENSGALG00000013073
669	1.90975901914216e-85	-0.624964020360028	0.264	0.379	4.65179101882648e-81	0	MMP16	ENSGALG00000032031
670	2.5188832400099e-85	-0.586025851294848	0.179	0.296	6.13549579601612e-81	0	NELL2	ENSGALG00000009601
671	2.26179791803029e-84	-0.643617488782285	0.277	0.385	5.50928736873818e-80	0	ENSGALG00000013722	NA
672	8.21577271006893e-84	-0.428997060723874	0.521	0.614	2.00119791671859e-79	0	PACSIN2	ENSGALG00000014159
673	1.4613062007348e-83	-1.23965768865799	0.345	0.423	3.55944964374983e-79	0	SPON1	ENSGALG00000038775
674	1.58137394040934e-83	-0.614833063484262	0.079	0.183	3.85191064404907e-79	0	FBLN1	ENSGALG00000014233
675	1.73492497607058e-83	-0.253771646552099	0.041	0.135	4.22593025671271e-79	0	CDH10	ENSGALG00000032022
676	1.89830527957476e-83	-0.257605548095636	0.075	0.181	4.62389199998821e-79	0	DPYSL4	ENSGALG00000010490
677	2.07122875427455e-83	-0.416446540246298	0.091	0.198	5.04509899966194e-79	0	VSNL1	ENSGALG00000016464
678	4.6997771420642e-83	-0.322961231304025	0.044	0.138	1.144771716264e-78	0	GTSE1	ENSGALG00000004897
679	1.32105886055868e-82	-0.473689814772588	0.248	0.374	3.21783517254884e-78	0	PBX3	ENSGALG00000000972
680	2.47655567847082e-82	-0.277303484991035	0.117	0.234	6.03239432161921e-78	0	EPHB1	ENSGALG00000006609
681	6.16222556495337e-82	-0.252658745168673	0.038	0.129	1.50099490311134e-77	0	SLC6A2	ENSGALG00000003560
682	6.27605192870948e-82	-0.428450387471336	0.71	0.721	1.52872072879505e-77	0	FERMT2	ENSGALG00000012425
683	3.09067349716728e-81	-0.262240846405053	0.077	0.182	7.52826250440006e-77	0	EPB41L3	ENSGALG00000038678
684	7.56451056846612e-81	-0.381652481471463	0.42	0.522	1.84256348426698e-76	0	RABEP1	ENSGALG00000001737
685	7.85658384395817e-81	-0.312901979440525	0.139	0.257	1.91370669271133e-76	0	ENSGALG00000038652	NA
686	7.00576950866777e-80	-0.411181954408476	0.081	0.182	1.70646533692129e-75	0	DLGAP5	ENSGALG00000012165
687	8.44086528844001e-80	-0.277303975017934	0.045	0.136	2.05602596695822e-75	0	SGO1	ENSGALG00000011281
688	1.81603308714672e-79	-0.808654620350954	0.028	0.11	4.42349339367199e-75	0	LUM	ENSGALG00000011271
689	2.19741720406222e-79	-0.286055113710273	0.082	0.185	5.35246882565475e-75	0	ENSGALG00000033925	NA
690	3.47492808264462e-79	-0.69727694398345	0.421	0.508	8.46422982370577e-75	0	ENSGALG00000046585	NA
691	3.98659459069997e-79	-0.269361167256844	0.076	0.18	9.71054710402699e-75	0	ENSGALG00000049622	NA
692	4.16735932296248e-79	-0.345907095350555	0.073	0.171	1.0150853838872e-74	0	KIF23	ENSGALG00000008095
693	4.58879244745449e-79	-0.407257121316189	0.744	0.751	1.11773806435097e-74	0	SMC3	ENSGALG00000008585
694	6.08786482169698e-79	-0.257401965674109	0.022	0.102	1.48288211326895e-74	0	PLCXD3	ENSGALG00000014845
695	2.05545030209932e-78	-0.563036308702532	0.599	0.645	5.00666584585352e-74	0	EHBP1	ENSGALG00000040348
696	1.26060721538966e-77	-0.36494793876552	0.394	0.503	3.07058705524612e-73	0	ATP6AP2	ENSGALG00000016241
697	2.08804422189948e-77	-0.265423061260353	0.154	0.274	5.08605811570275e-73	0	TNFRSF21	ENSGALG00000016719
698	2.41148630103444e-77	-0.550661356669697	0.11	0.213	5.87389833205969e-73	0	KIF11	ENSGALG00000030597
699	2.76229352968776e-77	-0.397442057278285	0.081	0.18	6.72839457961345e-73	0	ANLN	ENSGALG00000043642
700	4.64893957363652e-77	-0.38526805520446	0.18	0.298	1.13238870134638e-72	0	FKBP1B	ENSGALG00000016500
701	9.76401223051478e-77	-0.316110560702112	0.156	0.275	2.37831809910879e-72	0	ARFGEF1	ENSGALG00000034610
702	1.30597547127306e-76	-0.537205738643367	0.183	0.294	3.18109505292692e-72	0	MFAP2	ENSGALG00000030647
703	1.61131657244493e-76	-0.452606014219554	0.432	0.526	3.92484490716136e-72	0	CKAP5	ENSGALG00000008325
704	1.89386539331446e-76	-0.450463474074836	0.46	0.556	4.61307732503536e-72	0	KIAA1109	ENSGALG00000044716
705	1.97135702558113e-76	-0.381348357825245	0.075	0.174	4.80183144291052e-72	0	GRIA2	ENSGALG00000009405
706	2.19555270891949e-76	-0.385983726040399	0.163	0.274	5.34792728838609e-72	0	CAVIN4	ENSGALG00000026452
707	3.31166690637095e-76	-0.50883585307226	0.546	0.616	8.06655825053836e-72	0	AHR	ENSGALG00000010836
708	1.97625953994606e-75	-0.32210261233258	0.218	0.341	4.81377298740062e-71	0	ANKRD13D	ENSGALG00000042297
709	4.12453083216894e-75	-0.276076444643949	0.135	0.248	1.00465322009971e-70	0	RASSF8	ENSGALG00000054273
710	4.93101428821567e-75	-0.292112084879025	0.126	0.235	1.20109646032357e-70	0	CPAMD8	ENSGALG00000003742
711	4.95836270744642e-75	-0.395868589612042	0.026	0.105	1.2077579882798e-70	0	ISLR2	ENSGALG00000029151
712	5.80864300583915e-75	-0.474055353945179	0.047	0.133	1.4148692633623e-70	0	EDNRA	ENSGALG00000010013
713	6.11612327737449e-75	-0.417667275966074	0.096	0.199	1.48976530790288e-70	0	FAT4	ENSGALG00000011823
714	1.09836891148484e-74	-0.275473736659498	0.107	0.215	2.67540699459478e-70	0	TSHZ3	ENSGALG00000004528
715	2.10217760374128e-74	-0.408320596808487	0.046	0.133	5.12048420719302e-70	0	GJA1	ENSGALG00000014873
716	2.44999229186781e-74	-0.258219644349596	0.04	0.126	5.9676912245316e-70	0	ZNF804A	ENSGALG00000023886
717	3.13292666844839e-74	-0.521308889544411	0.184	0.292	7.63118277900659e-70	0	INCENP	ENSGALG00000007537
718	4.09451707314816e-74	-0.350102478942731	0.199	0.311	9.97342468677429e-70	0	ATP6V0E2	ENSGALG00000020754
719	6.30810211196483e-74	-0.362267213945992	0.207	0.325	1.53652751243239e-69	0	AACS	ENSGALG00000002899
720	1.12483401856293e-73	-0.581133734693272	0.054	0.144	2.73987070241557e-69	0	CG-1B	ENSGALG00000012420
721	1.3237359010049e-73	-1.60604926170141	0.054	0.141	3.22435590766772e-69	0	POSTN	ENSGALG00000017046
722	5.24227399623681e-73	-0.393329786394233	0.051	0.14	1.27691310000336e-68	0	NPY	ENSGALG00000010983
723	1.49816359461038e-72	-0.324341779136488	0.117	0.221	3.64922688375196e-68	0	HJURP	ENSGALG00000015363
724	1.66801832279326e-72	-0.346362396169741	0.167	0.282	4.06295903065982e-68	0	FHOD3	ENSGALG00000013124
725	1.78735488086117e-72	-0.417093924745314	0.212	0.328	4.35363901880164e-68	0	PHTF2	ENSGALG00000008335
726	2.48098606146738e-72	-0.348177119766359	0.313	0.437	6.04318584852224e-68	0	CRELD1	ENSGALG00000042387
727	4.07082333601584e-72	-0.277394542528634	0.176	0.294	9.91571148186738e-68	0	ANKIB1	ENSGALG00000031917
728	4.22411750924044e-72	-0.273261341504864	0.096	0.2	1.02891054290079e-67	0	MDGA1	ENSGALG00000010145
729	4.74329811771209e-72	-0.418596904110108	0.566	0.625	1.15537255551231e-67	0	CDC42BPB	ENSGALG00000011432
730	6.62723174235994e-72	-0.320351525761479	0.175	0.292	1.61426110780403e-67	0	VPS13C	ENSGALG00000003705
731	1.02524900941388e-71	-0.421382428900467	0.339	0.453	2.49730153713034e-67	0	GOLGA4	ENSGALG00000041114
732	7.55600119436902e-71	-0.29084890170209	0.235	0.35	1.8404907709244e-66	0	GSTM2	ENSGALG00000032922
733	2.70416439330508e-70	-0.278520152971951	0.079	0.173	6.58680362921252e-66	0	RAB26	ENSGALG00000032418
734	4.10849918482117e-70	-0.301733076886187	0.191	0.307	1.00074823143874e-65	0	TMEM132A	ENSGALG00000031067
735	8.39429390402269e-70	0.266109828071828	0.352	0.24	2.04468210914185e-65	0	PCSK2	ENSGALG00000008734
736	9.77009540145846e-70	-0.432499424622106	0.404	0.499	2.37979983788725e-65	0	PHLDB2	ENSGALG00000015377
737	7.80330416992003e-69	-0.362435393833272	0.402	0.506	1.90072882970912e-64	0	HOOK3	ENSGALG00000015390
738	1.60153274662338e-68	-0.303632593800133	0.126	0.231	3.90101346422522e-64	0	PLXDC2	ENSGALG00000007956
739	2.26689159659689e-68	-0.286814099158337	0.871	0.834	5.5216945509907e-64	0	PRRC2C	ENSGALG00000035841
740	3.97200782424385e-68	-0.330565786850461	0.256	0.374	9.67501665829318e-64	0	CAMSAP2	ENSGALG00000002145
741	6.8125728820246e-68	-0.280848833949891	0.031	0.107	1.65940650260355e-63	0	EPHA3	ENSGALG00000015403
742	8.66994496656263e-68	-0.364844037183458	0.077	0.166	2.11182519495533e-63	0	AURKA	ENSGALG00000007768
743	2.56232177130714e-67	-0.362947217519063	0.335	0.45	6.24130337054994e-63	0	DLG5	ENSGALG00000043018
744	3.21664237547687e-67	-0.266668885768797	0.184	0.3	7.83509749818656e-63	0	ENSGALG00000031996	NA
745	4.42264236812991e-67	-0.328414828440234	0.128	0.234	1.07726722802908e-62	0	CACNA1D	ENSGALG00000005332
746	4.49984872608303e-67	-0.73173435274407	0.499	0.548	1.0960731526993e-62	0	GLCCI1	ENSGALG00000035239
747	6.76835462281988e-66	-0.307154840473925	0.18	0.288	1.64863581902647e-61	0	PLPP1	ENSGALG00000014711
748	7.00450582691833e-66	-0.402460873576889	0.389	0.489	1.70615752932077e-61	0	PCNT	ENSGALG00000007021
749	5.31638691316593e-65	-0.250623255460285	0.121	0.221	1.29496552430896e-60	0	PTPRG	ENSGALG00000007177
750	6.0432930890275e-65	-0.436115558424059	0.304	0.399	1.47202533062532e-60	0	ITFG1	ENSGALG00000004049
751	6.35158381028869e-65	-0.434090653445409	0.295	0.393	1.54711878451012e-60	0	APBA2	ENSGALG00000003930
752	2.69807632785391e-64	-0.288295226411226	0.086	0.179	6.57197431938656e-60	0	RET	ENSGALG00000002555
753	4.96329550220138e-64	-0.361989953749531	0.776	0.774	1.20895951842621e-59	0	SPEN	ENSGALG00000036932
754	7.49620272147369e-64	-0.882477281073602	0.523	0.572	1.82592505889656e-59	0	GSTA2	ENSGALG00000016328
755	8.24649916401326e-64	-0.40250554350131	0.406	0.485	2.00868226637035e-59	0	LSAMP	ENSGALG00000040620
756	2.39457156733777e-63	-0.865157529468474	0.155	0.25	5.83269742372134e-59	0	KPNA2	ENSGALG00000003584
757	3.86243073066798e-63	-0.308159741325996	0.159	0.263	9.40810877376107e-59	0	KCNK5	ENSGALG00000034077
758	4.89930187187483e-63	-0.33587675034403	0.085	0.174	1.19337194995127e-58	0	KIF20A	ENSGALG00000035030
759	5.44131742535722e-63	-0.260049957825862	0.198	0.31	1.32539609846851e-58	0	ICK	NA
760	1.80916958867624e-62	-0.359420209863313	0.424	0.514	4.4067752840976e-58	0	CYB5R3	NA
761	2.04550860491501e-62	-0.268670214517324	0.094	0.188	4.98244985985199e-58	0	ATP8	ENSGALG00000032465
762	1.55980646079976e-61	-0.361769210162458	0.233	0.334	3.79937657721605e-57	0	RND3	ENSGALG00000026313
763	2.25162802022539e-61	-0.306504616989591	0.215	0.322	5.48451553166501e-57	0	CAMSAP1	ENSGALG00000001692
764	3.75066601141522e-61	-0.538280265532099	0.399	0.476	9.13587227060519e-57	0	MYL9	ENSGALG00000028567
765	3.53466827326081e-60	-0.285417031135631	0.075	0.158	8.60974498000869e-56	0	BUB1	ENSGALG00000008233
766	5.5599667456919e-60	-0.279847031472003	0.079	0.166	1.35429669991563e-55	0	TOX	ENSGALG00000039102
767	1.14226532894096e-59	-0.304563701742198	0.08	0.165	2.78232988823439e-55	0	KIF18A	ENSGALG00000012160
768	1.99986589571633e-59	-0.295999537838155	0.184	0.288	4.87127334878584e-55	0	LRRC8B	ENSGALG00000006167
769	2.41629577338392e-59	-0.402346386202955	0.532	0.602	5.88561324480854e-55	0	SLC38A2	ENSGALG00000008497
770	4.49472771989233e-59	-0.505503020181082	0.727	0.695	1.09482577801137e-54	0	JPT1	NA
771	4.62416020552287e-59	-0.35206200770105	0.382	0.487	1.12635294286126e-54	0	ENSGALG00000016236	NA
772	5.78601220933664e-58	-0.291089462481439	0.222	0.325	1.40935685395022e-53	0	ATP6V0A1	ENSGALG00000003256
773	1.06871198540902e-57	-0.371507553942918	0.157	0.256	2.60316865405929e-53	0	BAMBI	ENSGALG00000040993
774	2.42147308085052e-57	-0.257325288868326	0.07	0.152	5.89822413033569e-53	0	KIF26A	ENSGALG00000011581
775	2.75772381109071e-57	-0.269025807426619	0.095	0.182	6.71726365905474e-53	0	INSC	ENSGALG00000032558
776	3.58932813010764e-57	-0.298985764456393	0.291	0.39	8.74288545931618e-53	0	RAC3	ENSGALG00000040606
777	1.72099263010145e-56	-0.321409787577238	0.879	0.859	4.19199384840112e-52	0	PNISR	ENSGALG00000015483
778	1.96716572013854e-56	-0.534273881227712	0.066	0.144	4.79162226111345e-52	0	MYLK	ENSGALG00000011708
779	2.99050112691881e-56	-0.447727908486834	0.219	0.308	7.28426264494883e-52	0	PLP1	ENSGALG00000000112
780	3.48533047202431e-56	-0.576945538932773	0.283	0.377	8.4895679637568e-52	0	C1H2ORF40	NA
781	7.92754186593145e-56	-0.567664954867813	0.586	0.614	1.93099064770358e-51	0	GXYLT2	ENSGALG00000007804
782	9.78367554695029e-56	-0.319122006001209	0.72	0.712	2.38310768972615e-51	0	CANX	ENSGALG00000032148
783	1.52768121592117e-55	-0.268404971772076	0.24	0.347	3.72112590574078e-51	0	NEK1	ENSGALG00000009683
784	1.546493866147e-55	0.27546289098217	0.388	0.29	3.76694975916086e-51	0	SPOCK3	ENSGALG00000009568
785	1.79794733106958e-55	-0.427238346267679	0.908	0.841	4.37944010901928e-51	0	RTN4	ENSGALG00000029261
786	6.12024992057839e-55	-0.637875392304967	0.772	0.71	1.49077047565448e-50	0	OLFM1	ENSGALG00000002515
787	7.87385228970138e-55	-0.284263266780869	0.235	0.343	1.91791294072546e-50	0	IGF2R	ENSGALG00000011621
788	7.94202514031188e-55	-0.587583881710324	0.299	0.37	1.93451848367717e-50	0	LRP11	ENSGALG00000019987
789	9.29837565018752e-55	-0.445724436133499	0.224	0.32	2.26489834087268e-50	0	G2E3	ENSGALG00000009907
790	2.18697561594282e-54	-0.659656143535056	0.688	0.673	5.32703520531351e-50	0	H-RAS	ENSGALG00000029260
791	9.21901230497368e-54	-0.613821215289912	0.299	0.378	2.24556701724549e-49	0	GSTAL3	NA
792	6.84953490836926e-53	-0.524904223384268	0.575	0.593	1.66840971298058e-48	0	HK1	ENSGALG00000004222
793	1.20690385271274e-52	-0.420748301448909	0.19	0.279	2.93977640443768e-48	0	TACC3	ENSGALG00000015709
794	1.39725426842832e-52	-0.386036842442636	0.899	0.817	3.40343194703771e-48	0	ATP6V0C	ENSGALG00000009229
795	2.5681705078458e-52	-0.333261124410833	0.799	0.799	6.2555497230108e-48	0	ENSGALG00000052354	NA
796	7.72599063361965e-52	-0.282085842472831	0.872	0.839	1.88189679853707e-47	0	ANKRD11	ENSGALG00000052842
797	8.53554066543051e-52	-0.437021887055552	0.844	0.828	2.07908699528556e-47	0	ENSGALG00000031069	NA
798	1.05888118787192e-51	-0.274983281144195	0.041	0.108	2.57922279741843e-47	0	DAB2	ENSGALG00000003803
799	1.34904879442137e-51	-0.370563036991854	0.552	0.611	3.28601305345158e-47	0	CCDC88A	ENSGALG00000043587
800	1.38527301806311e-51	-0.325770712647406	0.542	0.606	3.37424801739812e-47	0	SPAG9	ENSGALG00000034001
801	1.894806837403e-51	-0.36347877876671	0.445	0.506	4.61537049454623e-47	0	PPP3R1	ENSGALG00000023648
802	1.99821015934659e-51	-0.527592710855005	0.605	0.617	4.86724030613641e-47	0	ENSGALG00000054420	NA
803	2.22139454327136e-51	-0.454885703867389	0.996	0.973	5.41087282850039e-47	0	ND4	ENSGALG00000036229
804	4.11832181612737e-51	-0.316039888221223	0.556	0.608	1.00314082797231e-46	0	CTSV	ENSGALG00000012610
805	4.48388444127895e-51	-0.400181962525299	0.423	0.514	1.09218457220673e-46	0	ZFC3H1	ENSGALG00000010177
806	5.46789262671212e-51	-0.277826857051476	0.044	0.111	1.33186928601454e-46	0	RERGL	ENSGALG00000013112
807	9.2151700753726e-51	-0.274796127417283	0.13	0.216	2.24463112695926e-46	0	EGFLAM	ENSGALG00000003726
808	1.82146012666308e-50	-0.35944962487364	0.271	0.37	4.43671257652593e-46	0	SDK1	ENSGALG00000004420
809	2.12651373900323e-50	-0.37634918824748	0.24	0.337	5.17976216546407e-46	0	ANKRD26	ENSGALG00000009104
810	4.39385185620577e-50	-0.324681599152797	0.231	0.316	1.0702544351346e-45	0	TMOD2	ENSGALG00000004740
811	5.94960769239106e-50	-0.317917890868947	0.114	0.194	1.44920544171261e-45	0	KIAA1211	NA
812	6.80125284183788e-50	-0.331613775633621	0.31	0.394	1.65664916721487e-45	0	TMEM35A	ENSGALG00000050075
813	8.73856782066161e-50	-0.400136371195	0.28	0.372	2.12854034975675e-45	0	NEBL	ENSGALG00000037769
814	8.73856782066161e-50	-0.400136371195	0.28	0.372	2.12854034975675e-45	0	NEBL	ENSGALG00000031565
815	1.15191038423969e-49	-0.32582628017098	0.827	0.771	2.80582331393103e-45	0	WAS	ENSGALG00000048926
816	1.37861152994857e-49	-0.324830787422937	0.388	0.478	3.35802196464873e-45	0	GOLGB1	ENSGALG00000041494
817	4.98540904764093e-49	-0.293237799561964	0.046	0.113	1.21434593582438e-44	0	RDH10	ENSGALG00000034346
818	1.28873654979522e-48	-0.874744536537593	0.183	0.259	3.13910448799119e-44	0	ENSGALG00000025996	NA
819	2.46282922393896e-48	-0.391347226169168	0.518	0.584	5.99895942367052e-44	0	BIN1	ENSGALG00000011541
820	2.71669710225842e-48	-0.428960737340477	0.288	0.368	6.61733080168107e-44	0	ENSGALG00000051854	NA
821	2.72868952693995e-48	-0.268852305320899	0.143	0.23	6.64654194972032e-44	0	JAG1	ENSGALG00000009020
822	5.37618402718325e-48	-0.33590087845468	0.592	0.625	1.3095309053413e-43	0	KTN1	ENSGALG00000012137
823	6.96879875742352e-48	-0.281713523201169	0.276	0.372	1.69746000133322e-43	0	JAK1	ENSGALG00000011031
824	8.68905736062861e-48	-0.671663974236765	0.172	0.251	2.11648059190192e-43	0	UBE2C	ENSGALG00000026380
825	1.28112181808976e-47	-0.266877758681607	0.416	0.5	3.12055652450303e-43	0	CASK	ENSGALG00000042400
826	1.33477000104118e-47	-0.298187467273196	0.385	0.471	3.2512327685361e-43	0	ATP2B4	ENSGALG00000003601
827	1.50271052188475e-47	-0.298347604917972	0.253	0.349	3.66030228920688e-43	0	SLC44A1	ENSGALG00000015439
828	2.90428653180564e-47	-0.253023784350307	0.183	0.275	7.07426113417218e-43	0	SQLE	ENSGALG00000036915
829	5.89256076730976e-47	-0.340356815682964	0.402	0.486	1.43530995170131e-42	0	FARP1	ENSGALG00000016886
830	1.52432802190678e-46	-0.357973213776678	0.295	0.386	3.71295819576054e-42	0	CYP51A1	ENSGALG00000009365
831	1.52860936805647e-46	-0.330914797044466	0.308	0.404	3.72338669871196e-42	0	VPS13A	ENSGALG00000015170
832	2.80895633245519e-46	-0.408757487739931	0.227	0.308	6.84205583459434e-42	0	C12orf75	ENSGALG00000026311
833	6.40018434111761e-46	-0.283124479735004	0.08	0.151	1.55895690180943e-41	0	ECT2	ENSGALG00000009157
834	1.03381286867957e-45	-0.255908583115682	0.101	0.178	2.51816138552969e-41	0	DUSP5	ENSGALG00000032618
835	1.08962675997988e-45	-0.281455420480284	0.185	0.268	2.654112861959e-41	0	ENSGALG00000026278	NA
836	1.33543242117862e-45	-0.379266636666051	0.103	0.178	3.25284629150688e-41	0	PLK1	ENSGALG00000006110
837	3.79966604113571e-44	-0.369080451269574	0.468	0.541	9.25522654299836e-40	0	ENSGALG00000026470	NA
838	4.86470049599203e-44	-0.335162652407495	0.391	0.48	1.18494374681374e-39	0	RALGAPA1	ENSGALG00000010088
839	4.96732082463454e-44	-0.258053390050626	0.179	0.263	1.20994000646448e-39	0	GAS7	ENSGALG00000032452
840	6.02952869942852e-44	-0.302055145108102	0.26	0.351	1.4686726006068e-39	0	NLN	ENSGALG00000014769
841	1.80724531550199e-43	-0.386934505545494	0.107	0.181	4.40208813949975e-39	0	BUB1B	ENSGALG00000036892
842	2.04530961470925e-43	-0.254865405917988	0.164	0.247	4.98196515950879e-39	0	JPH1	ENSGALG00000035845
843	2.41371532075548e-43	-0.267632884477168	0.231	0.322	5.87932777829619e-39	0	HECTD4	ENSGALG00000032685
844	5.4946564242118e-43	-0.29330869464649	0.337	0.42	1.33838841180951e-38	0	RAB30	ENSGALG00000017248
845	6.24172319884582e-43	-0.749510152918633	0.541	0.584	1.52035893677487e-38	0	TPM1	ENSGALG00000003521
846	8.36244227075202e-43	-0.352514661617883	0.491	0.548	2.03692368830978e-38	0	LGMN	ENSGALG00000010811
847	9.47502801303052e-43	-0.315714956107629	0.209	0.295	2.30792732341397e-38	0	PXDN	ENSGALG00000016377
848	4.38901302665415e-42	-0.312107051217694	0.235	0.315	1.06907579303242e-37	0	ENSGALG00000036466	NA
849	5.05612411028175e-42	-0.392964233306106	0.138	0.21	1.23157071078243e-37	0	NDC80	ENSGALG00000014801
850	7.0191676324021e-42	-0.315861272310004	0.372	0.451	1.7097288519005e-37	0	DCBLD2	ENSGALG00000015258
851	2.00344917803715e-41	-0.318095181310645	0.185	0.266	4.88000150786289e-37	0	DIPK2A	ENSGALG00000002347
852	2.27143256343609e-41	-0.278914459928996	0.398	0.473	5.53275543801764e-37	0	RSU1	ENSGALG00000040891
853	3.0430487195152e-41	-0.265367055405878	0.274	0.367	7.41225807099513e-37	0	RB1CC1	ENSGALG00000015259
854	5.34865160372982e-41	-0.289259799421212	0.226	0.306	1.30282455763651e-36	0	HINT3	ENSGALG00000044342
855	6.12840996746362e-41	-0.352316578406155	0.387	0.458	1.49275809987479e-36	0	ZDHHC17	ENSGALG00000010253
856	1.63139889098875e-40	-0.319992049652524	0.298	0.382	3.97376141867039e-36	0	TGFB3	ENSGALG00000010346
857	1.82270608755142e-40	-0.316676085085655	0.626	0.644	4.43974748805775e-36	0	MAP4K4	ENSGALG00000016781
858	3.19663418092959e-40	-0.25003079304789	0.367	0.243	7.78636153790829e-36	0	EBF3	ENSGALG00000010461
859	3.29411815577943e-40	-0.354021887840752	0.428	0.485	8.02381300384753e-36	0	PLOD1	ENSGALG00000004531
860	3.93593074428842e-40	-0.257234210970314	0.316	0.408	9.58714010693774e-36	0	ENSGALG00000002971	NA
861	6.84912055059636e-40	-0.417894771510254	0.712	0.693	1.66830878371426e-35	0	FSTL1	ENSGALG00000014970
862	7.52196821076489e-40	-0.707414098989389	0.09	0.153	1.83220101677811e-35	0	COL1A2	ENSGALG00000009641
863	9.0338441430296e-40	-0.29265031810782	0.548	0.591	2.20046375635915e-35	0	NUCB2	ENSGALG00000006147
864	1.08362809809468e-39	-0.253075049650856	0.132	0.206	2.63950132133902e-35	0	FAM20A	ENSGALG00000040655
865	1.35565732860559e-39	-0.462920482411648	0.474	0.509	3.30211012101749e-35	0	FXYD6	ENSGALG00000025937
866	1.36440763580471e-39	-0.327962929339393	0.379	0.441	3.32342411929312e-35	0	JUP	ENSGALG00000017414
867	2.62827848629761e-39	-0.302795159902381	0.086	0.152	6.40196073692371e-35	0	PLPPR1	ENSGALG00000015542
868	2.74173901461809e-39	-0.360353951022171	0.634	0.649	6.67832789180675e-35	0	PDS5B	ENSGALG00000017070
869	4.12588184940262e-39	-0.535850729604236	0.999	0.993	1.00498230087749e-34	0	COX3	ENSGALG00000035334
870	5.9818227854944e-39	-0.282571645452053	0.312	0.395	1.45705239409073e-34	0	EXOC1	ENSGALG00000013778
871	6.42958847061129e-39	-0.262991439590274	0.359	0.443	1.5661191596715e-34	0	SLC35E3	ENSGALG00000009940
872	7.28026278829662e-39	-0.380800999560043	0.247	0.323	1.77332640997329e-34	0	TUBB6	ENSGALG00000031275
873	8.93608375988321e-39	-0.452863368003515	0.548	0.59	2.17665128223235e-34	0	KLF6	ENSGALG00000033178
874	1.87090384626756e-38	-0.327436427612215	0.379	0.452	4.55714758873851e-34	0	HERC1	ENSGALG00000003381
875	1.87993491901265e-38	-0.274799428574099	0.191	0.272	4.579145475731e-34	0	TLE4Z1	NA
876	2.15991470668903e-38	-0.353149749066601	0.151	0.221	5.26112024255315e-34	0	KIF15	ENSGALG00000036645
877	2.57823044652155e-38	-0.411255209723523	0.321	0.406	6.2800537216372e-34	0	ENSGALG00000054915	NA
878	3.81709898665285e-38	-0.332070966449468	0.428	0.488	9.29768971168902e-34	0	CD151	ENSGALG00000006856
879	8.64888382187705e-38	-0.281445886223287	0.923	0.851	2.10669512133281e-33	0	GNB1	ENSGALG00000001334
880	9.51030801511115e-38	-0.324287558714506	0.327	0.406	2.31652082632077e-33	0	EFNB1	ENSGALG00000036539
881	1.67871497945452e-37	-0.369847628247667	0.546	0.585	4.08901394695531e-33	0	AP1S2	ENSGALG00000016551
882	1.95506708224974e-37	-0.352662417159125	0.325	0.397	4.76215239894392e-33	0	ATP1B1	ENSGALG00000015233
883	2.12497021686882e-37	-0.316619178295306	0.743	0.732	5.17600245424907e-33	0	FXR1	ENSGALG00000008864
884	5.32669629573692e-37	-0.313817524712811	0.81	0.763	1.2974766837156e-32	0	ZC3H13	ENSGALG00000016984
885	6.65941052207851e-37	-0.401883575025879	0.654	0.651	1.62209921496788e-32	0	MACF1	ENSGALG00000003693
886	7.54486859495405e-37	-0.280726077069462	0.181	0.26	1.83777909235891e-32	0	MAST4	ENSGALG00000014784
887	1.16049382878661e-36	-0.294930133682852	0.674	0.679	2.82673086815844e-32	0	NCOR2	ENSGALG00000003120
888	2.07532279783193e-36	-0.250922765540202	0.279	0.363	5.055071270959e-32	0	LPCAT1	ENSGALG00000013189
889	2.61474115595001e-36	-0.280555942728605	0.303	0.39	6.36898650766303e-32	0	KIAA2026	ENSGALG00000015050
890	2.64372520438398e-36	-0.546412506876332	0.386	0.438	6.43958585283851e-32	0	TUBA3E	ENSGALG00000040586
891	4.07346633123856e-36	-0.315046771752786	0.425	0.499	9.92214928963087e-32	0	KIAA0232	ENSGALG00000015538
892	4.77676495953032e-36	-0.343775422608241	0.354	0.426	1.1635244088424e-31	0	PDGFA	ENSGALG00000003642
893	6.00782147005164e-36	-0.293142052523477	0.346	0.425	1.46338515367518e-31	0	DICER1	ENSGALG00000010999
894	6.42427975745612e-36	-0.288533919933524	0.409	0.478	1.56482606332116e-31	0	RABGAP1	ENSGALG00000001225
895	6.62666491361395e-36	-0.349280226894851	0.596	0.605	1.61412303965808e-31	0	EHD3	ENSGALG00000009086
896	8.17628395839643e-36	-0.323088651321572	0.747	0.717	1.9915792465862e-31	0	YWHAH	ENSGALG00000006743
897	1.16692150120437e-35	-0.304504681427806	0.401	0.469	2.84238739263361e-31	0	IQGAP1	ENSGALG00000030162
898	2.43886914798412e-35	-0.280875035510195	0.156	0.228	5.94059747065972e-31	0	H2A-IX	NA
899	5.99044701518877e-35	-0.251744979081205	0.868	0.833	1.45915308395968e-30	0	ADNP	ENSGALG00000007989
900	6.0940668764545e-35	-0.297954207179865	0.79	0.779	1.48439280976679e-30	0	PNN	ENSGALG00000010167
901	7.13528420925328e-35	-0.416420101697606	0.1	0.163	1.73801252768992e-30	0	CDC20	ENSGALG00000009971
902	9.10884601919942e-35	-0.277692303318899	0.197	0.271	2.2187327133566e-30	0	FBN2	ENSGALG00000014686
903	1.02256220758283e-34	-0.34891785160252	0.583	0.617	2.49075702523025e-30	0	ARHGAP5	ENSGALG00000009992
904	1.07418105561998e-34	-0.315588541252869	0.19	0.259	2.61649021527915e-30	0	KNSTRN	ENSGALG00000039576
905	2.70031157066863e-34	-0.260864657787749	0.742	0.727	6.57741892383466e-30	0	TSPAN3	ENSGALG00000002774
906	4.34618405903699e-34	-0.304451348787576	0.45	0.341	1.05864351310023e-29	0	CYR61	ENSGALG00000008661
907	5.55240092156849e-34	-0.256061249433305	0.234	0.317	1.35245381647565e-29	0	PCF11	ENSGALG00000017249
908	6.30566909767677e-34	-0.314749242209489	0.462	0.512	1.53593487881211e-29	0	TPST1	ENSGALG00000002598
909	2.05720365496056e-33	-0.546231773597313	0.7	0.658	5.01093666275293e-29	0	GNG2	ENSGALG00000027629
910	2.38132424364477e-33	-0.329120068845716	0.735	0.705	5.80042959266994e-29	0	DYNLL2	ENSGALG00000005522
911	3.60640154629926e-33	-0.349422902355525	0.277	0.359	8.78447288647575e-29	0	PECAM1	ENSGALG00000046125
912	6.49016831989299e-33	-0.269321521988202	0.324	0.398	1.58087519935953e-28	0	LNPK	ENSGALG00000037944
913	1.02290865344544e-32	-0.287208247708358	0.466	0.516	2.4916008980624e-28	0	ARL6IP1	ENSGALG00000006780
914	1.32477519253083e-32	-0.293891837235617	0.801	0.766	3.2268874139666e-28	0	FNBP1L	ENSGALG00000005850
915	2.3895561377791e-32	-0.300769996539875	0.741	0.721	5.82048084040233e-28	0	TAX1BP1	ENSGALG00000042822
916	3.07994651802146e-32	-0.423576285205104	0.74	0.718	7.50213372859668e-28	0	KIDINS220	ENSGALG00000016409
917	3.7764343703442e-32	-0.267426305392387	0.284	0.359	9.1986388392844e-28	0	UACA	ENSGALG00000034100
918	3.86075332823675e-32	-0.4745161652268	0.609	0.606	9.40402295691908e-28	0	DKK3	ENSGALG00000005551
919	9.1410452176081e-32	-0.32160361729693	0.593	0.631	2.22657579410498e-27	0	KMT2C	ENSGALG00000049653
920	9.24381062976334e-32	-0.479146591114161	0.866	0.784	2.25160739319776e-27	0	LAMB1	ENSGALG00000007905
921	1.04930404592433e-31	-0.407661714852194	0.326	0.385	2.55589479506249e-27	0	ARHGEF10	ENSGALG00000016350
922	1.15283338209228e-31	-0.403655169272673	0.648	0.684	2.80807155210037e-27	0	ND4L	ENSGALG00000042478
923	1.61128084709371e-31	-0.370061632338587	0.482	0.529	3.92475788735085e-27	0	ZFHX4	ENSGALG00000037164
924	1.66298726782054e-31	-0.341205329333953	0.721	0.698	4.05070438695728e-27	0	PAFAH1B1	ENSGALG00000005834
925	2.10317758606331e-31	-0.274254715147409	0.802	0.766	5.122919964133e-27	0	EPRS	ENSGALG00000009598
926	6.79897810586238e-31	-0.436782625183208	0.509	0.535	1.65609508702596e-26	0	ENSGALG00000047664	NA
927	8.87814581745547e-31	-0.284590715095519	0.331	0.405	2.1625387582158e-26	0	SETX	ENSGALG00000003661
928	9.2554309739356e-31	-0.268536769317987	0.061	0.112	2.25443787663123e-26	0	HIC1	ENSGALG00000042077
929	1.59431882994578e-30	-0.264442659037388	0.35	0.423	3.88344180598192e-26	0	TRIP11	ENSGALG00000010763
930	3.84443374005478e-30	-0.297066137117438	0.315	0.373	9.36427170402542e-26	0	PALM	ENSGALG00000026055
931	9.08678965490942e-30	-0.620391790288279	0.568	0.592	2.21336022414284e-25	0	SAT1	ENSGALG00000016348
932	1.01182282420675e-29	-0.250322883967505	0.392	0.459	2.46459803520279e-25	0	PCMT1	ENSGALG00000012388
933	2.23691683348239e-29	-0.383678381208789	0.137	0.195	5.44868202299641e-25	0	ITIH5	ENSGALG00000006891
934	4.67761652022426e-29	-0.282522782677031	0.391	0.459	1.13937383199622e-24	0	FAR1	ENSGALG00000005353
935	6.74392607573503e-29	-0.256465664719613	0.479	0.522	1.64268551352754e-24	0	ARL8B	ENSGALG00000008314
936	2.86310493977427e-28	-0.281978438607144	0.635	0.656	6.97395101230218e-24	0	THOC2	ENSGALG00000008507
937	4.19226228707186e-28	-0.261279676760724	0.219	0.289	1.02115124788496e-23	0	NBEA	ENSGALG00000017062
938	3.72407282483444e-27	-0.71732634275809	0.276	0.324	9.07109658673172e-23	0	TPX2	ENSGALG00000006267
939	1.37647637314049e-26	0.253458231289123	0.256	0.195	3.3528211496956e-22	0	HSPB9	ENSGALG00000023818
940	1.67914608931935e-26	-0.334636593971106	0.412	0.464	4.09006404436408e-22	0	FDPS	ENSGALG00000028880
941	2.02382905562212e-26	-0.346642764121567	0.192	0.245	4.92964281368435e-22	0	RACGAP1	ENSGALG00000033231
942	3.1636503816519e-26	-0.258290958292448	0.418	0.478	7.70601959962769e-22	0	RASSF1	ENSGALG00000038951
943	8.79676059355373e-26	-0.309615501948143	0.513	0.538	2.14271494537782e-21	0	ENSGALG00000016251	NA
944	9.29225209493959e-26	-0.583507343551444	0.175	0.236	2.26340676528539e-21	0	COL12A1	ENSGALG00000015908
945	2.02846971698538e-25	-0.494504296914658	0.749	0.703	4.940946536633e-21	0	SERINC1	ENSGALG00000014868
946	2.69279958447443e-25	-0.269871149829182	0.388	0.448	6.55912122786281e-21	0	HIPK3	ENSGALG00000011695
947	3.8371115603643e-25	-0.254864253434034	0.266	0.331	9.34643633873536e-21	0	SIPA1L1	ENSGALG00000009381
948	5.65033685386262e-25	-0.25291510849723	0.536	0.564	1.37630905086386e-20	0	CLTB	ENSGALG00000003344
949	9.9582296192919e-25	-0.799296067592044	0.68	0.667	2.42562557066712e-20	0	JUN	ENSGALG00000010870
950	1.19827366795533e-24	-0.253217612967862	0.561	0.582	2.91875500040559e-20	0	REEP5	ENSGALG00000023157
951	6.01519029190437e-24	-0.258179355304927	0.59	0.611	1.46518005130207e-19	0	KIF5B	ENSGALG00000007215
952	6.06382171124672e-24	-0.253864446187464	0.535	0.565	1.47702569242548e-19	0	CALR	ENSGALG00000040368
953	1.17964228006091e-23	-0.261747741153504	0.794	0.772	2.87337266577236e-19	0	KMT2E	ENSGALG00000008167
954	1.9204783474049e-23	-0.282919214741574	0.69	0.671	4.67790115860886e-19	0	ALDOC	ENSGALG00000026077
955	2.57701137653625e-23	-0.282659574264238	0.259	0.307	6.277084310967e-19	0	NCS1	ENSGALG00000012710
956	3.79781461717845e-23	-0.294903017085452	0.623	0.617	9.25071684452327e-19	0	ATP6V1E1	ENSGALG00000013036
957	3.99300192883666e-23	-0.269133892612022	0.84	0.812	9.72615409826033e-19	0	RBM10	ENSGALG00000039288
958	4.28746721449976e-23	-0.251013541931721	0.381	0.435	1.04434126410785e-18	0	MND1	ENSGALG00000009212
959	4.92361840138153e-23	-0.319797798342645	0.494	0.528	1.19929497020851e-18	0	TMEM208	ENSGALG00000040878
960	7.44663902763297e-23	-0.886602269108531	0.31	0.342	1.81385233435084e-18	0	SMC2	ENSGALG00000015691
961	7.76405243602215e-23	-0.441288414672299	0.183	0.232	1.89116789236628e-18	0	MYT1	ENSGALG00000005932
962	1.11409576703741e-22	-0.694753272904634	0.681	0.62	2.71371446934972e-18	0	KIF5C	ENSGALG00000012462
963	2.70546919425778e-22	-0.534662764500948	0.739	0.678	6.58998186337311e-18	0	CLSTN1	ENSGALG00000002606
964	2.7119264645166e-22	-0.267328062236297	0.282	0.342	6.60571048226954e-18	0	ANXA11	ENSGALG00000043826
965	3.13776044487528e-22	-0.330646266992559	0.461	0.507	7.64295689162721e-18	0	REV3L	ENSGALG00000015033
966	4.47973344595845e-22	-0.350806047181924	0.31	0.37	1.09117347276656e-17	0	INSIG1	ENSGALG00000017394
967	5.32798179019457e-22	-0.323986254338643	0.434	0.488	1.29778980445559e-17	0	NKTR	ENSGALG00000030268
968	2.43674653546437e-21	-0.818748287394199	0.902	0.82	5.93542721108412e-17	0	UCH-L1	NA
969	2.57198507524374e-21	-0.265431753759993	0.715	0.707	6.2648412462787e-17	0	HYOU1	ENSGALG00000007659
970	3.17714743593337e-21	-1.02784624061938	0.588	0.549	7.73889572444651e-17	0	ALCAM	ENSGALG00000015348
971	4.5727313579347e-21	-0.270412430858074	0.418	0.468	1.11382590416573e-16	0	JARID2	ENSGALG00000012702
972	5.22947528301823e-21	-0.264342839397022	0.275	0.338	1.27379558943758e-16	0	ZNF407	ENSGALG00000036128
973	7.32242686194452e-21	-0.286731127457716	0.618	0.61	1.78359673503245e-16	0	ATP1A1	ENSGALG00000032247
974	1.7635929766214e-20	-0.634074914132738	0.448	0.349	4.29575977245441e-16	0	FN1	ENSGALG00000003578
975	2.62606160261987e-20	-0.26940229811487	0.555	0.574	6.39656085166148e-16	0	IGF1R	ENSGALG00000040651
976	2.87015315015213e-20	-0.319964539600285	0.868	0.675	6.99111904314055e-16	0	COL5A1	ENSGALG00000002546
977	5.29627209692083e-20	-1.52088666623587	0.59	0.419	1.29006595736798e-15	0	GAL	ENSGALG00000007047
978	6.72999935240353e-20	-0.315555527647206	0.597	0.605	1.63929324225845e-15	0	SEC63	ENSGALG00000015308
979	1.45712672803144e-19	-0.816866077892489	0.115	0.157	3.54926928413897e-15	0	Cbln2	NA
980	1.4974788848379e-19	-0.296148009153598	0.802	0.684	3.64755906768817e-15	0	HMGB2	ENSGALG00000010745
981	3.11591046580984e-19	-0.273942497190448	0.555	0.581	7.58973471261961e-15	0	TLN2	ENSGALG00000003628
982	4.18835048492188e-19	-0.25880835718028	0.745	0.733	1.02019841111727e-14	0	BRD1	ENSGALG00000029379
983	4.33132382895788e-19	-0.828847982802358	0.346	0.37	1.05502385825756e-14	0	TOP2A	ENSGALG00000003922
984	5.03948686467526e-19	-0.257693519056074	0.467	0.517	1.2275182104976e-14	0	BIRC6	ENSGALG00000010541
985	1.09768688089536e-18	-0.288454732575766	0.611	0.623	2.67374570448492e-14	0	BAZ2B	ENSGALG00000012579
986	1.21768202517419e-18	-0.525163439334602	0.441	0.452	2.96602987691929e-14	0	LTBP1	ENSGALG00000010448
987	5.43674956981066e-18	-0.311898330079187	0.225	0.266	1.32428346021448e-13	0	NUF2	ENSGALG00000003438
988	1.49691495022802e-17	-0.272488432569445	0.653	0.665	3.64618543576541e-13	0	PRPF4B	ENSGALG00000012813
989	2.30795041632147e-17	-0.335351448392167	0.553	0.574	5.62170562407582e-13	0	SLC4A7	ENSGALG00000011405
990	6.46120647962234e-17	-0.299358118172264	0.362	0.408	1.57382067430641e-12	0	MSMO1	ENSGALG00000009560
991	1.26289503714674e-16	-0.259436206788565	0.788	0.745	3.07615973148203e-12	0	PDIA4	ENSGALG00000043006
992	1.80710490433339e-16	-0.49673979439884	0.999	0.991	4.40174612597527e-12	0	COII	ENSGALG00000032456
993	2.73115054622463e-16	-0.25318243837466	0.391	0.434	6.65253650049396e-12	0	PARD3B	ENSGALG00000042645
994	2.8391521579546e-16	-0.275458389169239	0.611	0.628	6.91560682634581e-12	0	CHD9	ENSGALG00000039178
995	8.19659985613173e-16	-0.497343373094602	0.267	0.3	1.99652779295657e-11	0	KIF4A	NA
996	9.33094128686662e-16	-0.656854068233519	0.655	0.61	2.27283067865497e-11	0	AKAP12	ENSGALG00000036240
997	2.56075500321373e-15	-0.272304921589847	0.529	0.536	6.23748703682801e-11	0	ANKH	ENSGALG00000012964
998	2.62998530812397e-15	-0.27658432507147	0.217	0.259	6.40611821352837e-11	0	IL1RAPL2	ENSGALG00000008888
999	2.95837250343059e-15	-0.316094084923577	0.559	0.547	7.20600374385623e-11	0	RBFOX2	ENSGALG00000012540
1000	4.63090204473966e-15	-0.318075425177694	0.462	0.475	1.12799512005769e-10	0	DAAM1	ENSGALG00000012017
1001	4.68670927905852e-15	-0.604930170159157	0.802	0.719	1.14158864619308e-10	0	DPYSL2	ENSGALG00000000227
1002	5.7659276524377e-15	-0.30940125439901	0.443	0.478	1.40446465758077e-10	0	H2BYFP	NA
1003	4.10410826974562e-14	-0.612417836118439	0.512	0.477	9.99678692344639e-10	0	PLXNA4	ENSGALG00000006473
1004	1.11407839443487e-13	-0.33619929521382	0.699	0.663	2.71367215316445e-09	0	FASN	ENSGALG00000040896
1005	1.64510399158162e-13	-0.40602767547109	0.26	0.288	4.0071443026945e-09	0	SMC4	ENSGALG00000009553
1006	3.07609890271574e-13	-0.285780072821053	0.999	0.986	7.492761707235e-09	0	ND6	ENSGALG00000037838
1007	1.163650188644e-12	-0.265773906338291	0.994	0.978	2.83441912949906e-08	0	STMN1	ENSGALG00000001475
1008	1.1939969352749e-12	-0.258608343445707	0.407	0.43	2.9083377349426e-08	0	ATP6V1B2	ENSGALG00000033663
1009	1.44270673879779e-12	-0.594832323030035	0.538	0.45	3.51414507436365e-08	0	HIST1H103	ENSGALG00000037167
1010	2.04316684013481e-12	-0.287391961797418	0.537	0.536	4.97674578920038e-08	0	DNM1L	ENSGALG00000012929
1011	1.00654738980157e-11	-0.254212554150438	0.362	0.393	2.45174813207866e-07	0	GXYLT1	ENSGALG00000009532
1012	1.05471682721953e-11	-0.932755844326179	0.614	0.558	2.56907924774133e-07	0	SCN9A	ENSGALG00000027793
1013	1.96046265589436e-11	-0.333736387643365	0.567	0.579	4.77529493722749e-07	0	ENSGALG00000020322	NA
1014	2.79879186007769e-11	-0.554528897397826	0.809	0.667	6.81729721277724e-07	0	LAMA4	ENSGALG00000015001
1015	2.84037785581387e-11	-0.713852252742735	0.257	0.285	6.91859238119144e-07	0	ENSGALG00000011747	NA
1016	4.50651837712068e-11	-0.350120773583706	0.597	0.59	1.09769774629906e-06	0	ENSGALG00000049007	NA
1017	4.63901792667863e-11	-0.278036294238678	0.201	0.236	1.12997198658038e-06	0	BRCA1	ENSGALG00000002781
1018	5.06875377615753e-11	-0.26140096611126	0.382	0.405	1.23464704479645e-06	0	ENSGALG00000028551	NA
1019	9.79287159086568e-11	-0.349148559788695	0.67	0.627	2.38534766210306e-06	0	CASP3	ENSGALG00000010638
1020	1.57050788999118e-10	-0.257629030561139	0.57	0.562	3.82544311844052e-06	0	FKBP9	ENSGALG00000037669
1021	2.15875209708346e-10	-0.365148957284371	0.266	0.287	5.25828835807589e-06	0	SPC25	ENSGALG00000010900
1022	2.2521725780818e-10	-0.288717125405619	0.247	0.273	5.48584196569164e-06	0	AvBD5	ENSGALG00000042193
1023	2.82211807410555e-10	-0.303531893804635	0.414	0.419	6.87411520490629e-06	0	NTM	ENSGALG00000001437
1024	5.34175706095481e-10	-0.333061046397107	0.741	0.719	1.30114518490737e-05	0	WSB1	ENSGALG00000005668
1025	7.31848464784948e-10	-0.284449421003641	0.527	0.532	1.78263649052318e-05	0	APC	NA
1026	9.76827484087798e-10	-0.269527202971997	0.998	0.977	2.37935638574106e-05	0	ND3	ENSGALG00000030436
1027	1.23704992756136e-09	-0.258194375033187	0.688	0.651	3.01320621355397e-05	0	ZFHX3	ENSGALG00000000713
1028	2.18393734813724e-09	-0.320149620682714	0.224	0.248	5.3196345925927e-05	0	CDCA3	ENSGALG00000014513
1029	2.23456360431962e-09	-0.29612688128435	0.515	0.504	5.44295002740173e-05	0	ARL8BL	ENSGALG00000031527
1030	2.55972347802106e-09	-0.702479363725463	0.845	0.75	6.2349744477637e-05	0	YWHAG	ENSGALG00000017358
1031	5.94076083536995e-09	-0.393129877382601	0.991	0.959	0.000144705052427941	0	ND2	NA
1032	8.35569183720225e-09	-0.274390858262715	0.593	0.581	0.000203527941770572	0	DAG1	ENSGALG00000037784
1033	8.64695301750957e-09	-0.308744617694668	0.999	0.985	0.000210622481600498	0	ATP6	ENSGALG00000041091
1034	4.57006640828054e-08	-0.495929833588472	0.143	0.11	0.00111317677572897	0	VIP	ENSGALG00000013604
1035	1.43070861211202e-07	-0.349195602403186	0.487	0.488	0.00348492003738245	0	PTN	ENSGALG00000040493
1036	2.23663506074088e-07	-0.269894413255726	0.517	0.515	0.00544799568095262	0	H2AFY	ENSGALG00000040141
1037	2.97625599878297e-07	-0.282236408582726	0.902	0.816	0.00724956436183555	0	CNN3	ENSGALG00000005597
1038	3.16048950120596e-07	-0.310815466258937	0.699	0.658	0.00769832032703748	0	TM7SF2	NA
1039	4.2013921659569e-07	-0.389586548411812	0.696	0.649	0.0102337510378378	0	TCF7L2	ENSGALG00000008883
1040	4.26966681060923e-07	-0.359656283915515	0.287	0.308	0.010400054417282	0	CCNB2	NA
1041	7.98624535777498e-06	-0.352181366154268	0.666	0.608	0.194528964424683	0	HOXA5	ENSGALG00000025929
1042	3.29306171697096e-05	-0.323376486301323	0.381	0.38	0.802123973019787	0	XYLT1	ENSGALG00000006757
1043	6.4916884958736e-05	-0.410007732408659	0.83	0.725	1	0	DPYSL3	ENSGALG00000007582
1044	9.72052929313062e-05	-0.399348296131015	0.408	0.39	1	0	TGFBR2	ENSGALG00000011442
1045	0.000115530964765395	-0.259679872415593	0.507	0.501	1	0	TENM3	ENSGALG00000030065
1046	0.000189940631646249	-0.371548120508376	0.32	0.324	1	0	CDK1	ENSGALG00000003085
1047	0.000404981408904366	-0.35865393663475	0.52	0.471	1	0	SELENOP2	ENSGALG00000041228
1048	0.00114594199522178	-0.923959291400868	0.29	0.289	1	0	PENK	ENSGALG00000015419
1049	0.00123304567034722	-0.375021068056262	0.764	0.61	1	0	ENSGALG00000045199	NA
1050	0.00186209861877557	-0.574429950796703	0.857	0.772	1	0	ITM2B	ENSGALG00000016996
1051	0.00286097350127329	-0.378637357100539	0.306	0.304	1	0	CKAP2	ENSGALG00000017025
1052	0.00345589752231962	-0.478069759867172	0.454	0.406	1	0	CDH19	ENSGALG00000013775
1053	0	1.88649234285894	0.784	0.222	0	1	PPP1R1C	ENSGALG00000008896
1054	0	1.70727290511542	1	0.977	0	1	ENSGALG00000010722	NA
1055	0	1.58823496880381	0.953	0.492	0	1	ENSGALG00000054048	NA
1056	0	1.48390116407258	0.971	0.667	0	1	ENSGALG00000036263	NA
1057	0	1.32784473735883	0.967	0.701	0	1	IFITM3	NA
1058	0	1.19047863158432	0.654	0.198	0	1	GCHFR	ENSGALG00000032239
1059	0	1.18214380674095	0.885	0.322	0	1	CDH19	ENSGALG00000013775
1060	0	1.17508952383023	0.992	0.685	0	1	MOXD1	ENSGALG00000002911
1061	0	1.16427087221559	0.91	0.529	0	1	CALD1	ENSGALG00000033471
1062	0	1.12070781267077	0.976	0.576	0	1	ENSGALG00000007007	NA
1063	0	1.10211987834664	0.951	0.556	0	1	PMP22	ENSGALG00000031425
1064	0	1.10183078268169	0.712	0.329	0	1	FRZB	ENSGALG00000002763
1065	0	1.06497225543122	0.898	0.59	0	1	ENSGALG00000045199	NA
1066	0	1.05249258892112	0.98	0.639	0	1	LAMA4	ENSGALG00000015001
1067	0	1.03728285113761	0.985	0.709	0	1	ENSGALG00000053371	NA
1068	0	1.01196986805278	0.841	0.537	0	1	SAT1	ENSGALG00000016348
1069	0	0.997984267305362	0.928	0.682	0	1	OLFM1	ENSGALG00000002515
1070	0	0.990682198118611	0.84	0.432	0	1	CRYAB	ENSGALG00000007945
1071	0	0.968787800636989	0.862	0.405	0	1	SELENOP2	ENSGALG00000041228
1072	0	0.962714738705948	0.918	0.625	0	1	PHLDA2	ENSGALG00000032687
1073	0	0.962602650979942	0.974	0.767	0	1	CKB	ENSGALG00000011511
1074	0	0.929009469555026	0.988	0.764	0	1	LAMB1	ENSGALG00000007905
1075	0	0.920504146268562	0.894	0.552	0	1	GXYLT2	ENSGALG00000007804
1076	0	0.906708117072962	0.838	0.433	0	1	ITGA6	ENSGALG00000034007
1077	0	0.898200339217718	0.837	0.469	0	1	ENSGALG00000047664	NA
1078	0	0.88899421090712	0.887	0.584	0	1	HS2ST1	ENSGALG00000028423
1079	0	0.860757097953025	0.826	0.424	0	1	CD9	ENSGALG00000017274
1080	0	0.859148052536499	0.956	0.719	0	1	UBL3	ENSGALG00000017084
1081	0	0.842420712870563	0.458	0.129	0	1	ITIH5	ENSGALG00000006891
1082	0	0.83626518299455	0.977	0.727	0	1	GPC1	ENSGALG00000040316
1083	0	0.828538603912768	0.947	0.656	0	1	S100A10	ENSGALG00000028774
1084	0	0.819841917675235	0.994	0.881	0	1	ITGB1	ENSGALG00000007145
1085	0	0.812240919619225	0.44	0.128	0	1	MSX1	ENSGALG00000015013
1086	0	0.809462833257905	0.733	0.326	0	1	TGFBR2	ENSGALG00000011442
1087	0	0.808327619222651	1	0.992	0	1	RPS27	ENSGALG00000037441
1088	0	0.802085033830008	0.727	0.366	0	1	ANGPTL4	ENSGALG00000000619
1089	0	0.795468811675023	0.603	0.202	0	1	AvBD5	ENSGALG00000042193
1090	0	0.787836133842087	0.984	0.766	0	1	ZEB2	ENSGALG00000040465
1091	0	0.785777936324847	0.978	0.695	0	1	EDNRB	ENSGALG00000016912
1092	0	0.783602837225679	0.616	0.301	0	1	IL1RAP	ENSGALG00000007253
1093	0	0.777522503752985	0.754	0.338	0	1	ENSGALG00000035769	NA
1094	0	0.771615412391661	0.884	0.583	0	1	ITSN1	ENSGALG00000036677
1095	0	0.770205856905018	0.785	0.419	0	1	PTPN13	ENSGALG00000011078
1096	0	0.769529041360553	0.722	0.339	0	1	CHST8	ENSGALG00000004903
1097	0	0.768942674337542	0.625	0.224	0	1	PLP1	ENSGALG00000000112
1098	0	0.764191369490695	0.626	0.325	0	1	GFRA1	ENSGALG00000009173
1099	0	0.758581579327139	0.646	0.28	0	1	COL18A1	ENSGALG00000038311
1100	0	0.757808216959597	0.915	0.575	0	1	DMD	ENSGALG00000016281
1101	0	0.752618339059595	0.97	0.721	0	1	GPM6B	ENSGALG00000016575
1102	0	0.75178825167725	0.85	0.507	0	1	SASH1	ENSGALG00000012342
1103	0	0.750733387618621	0.741	0.393	0	1	LTBP1	ENSGALG00000010448
1104	0	0.750335754796603	0.944	0.653	0	1	ACBD7	ENSGALG00000019663
1105	0	0.74171543263906	0.987	0.708	0	1	COL4A1	ENSGALG00000036798
1106	0	0.734241532946558	0.783	0.473	0	1	CNMD	NA
1107	0	0.731703479704682	0.822	0.536	0	1	DAG1	ENSGALG00000037784
1108	0	0.731257581468792	0.989	0.85	0	1	MARCKSL1	ENSGALG00000032335
1109	0	0.728526472721863	0.662	0.357	0	1	SPON1	ENSGALG00000038775
1110	0	0.728388630206089	0.777	0.438	0	1	LAMC1	ENSGALG00000004620
1111	0	0.722558845376806	1	0.987	0	1	RPS26	ENSGALG00000048612
1112	0	0.722261147256219	0.794	0.569	0	1	DKK3	ENSGALG00000005551
1113	0	0.717433192811058	0.982	0.843	0	1	BTG1	ENSGALG00000011276
1114	0	0.713169176939326	0.521	0.116	0	1	ENSGALG00000036680	NA
1115	0	0.709785629370204	0.597	0.207	0	1	METTL24	ENSGALG00000041120
1116	0	0.70546291985797	0.969	0.778	0	1	BSG	ENSGALG00000001328
1117	0	0.700455766546266	0.62	0.31	0	1	DLX2	ENSGALG00000039436
1118	0	0.699505314009253	0.692	0.424	0	1	DUSP7	ENSGALG00000041650
1119	0	0.698068508619924	0.61	0.226	0	1	COL9A3	ENSGALG00000005628
1120	0	0.69529378693383	0.991	0.865	0	1	PPIB	ENSGALG00000002210
1121	0	0.691763072599969	0.975	0.634	0	1	SOX10	ENSGALG00000012290
1122	0	0.689923142618695	0.881	0.595	0	1	SH3PXD2A	ENSGALG00000008293
1123	0	0.688170522414613	0.932	0.701	0	1	YBX3	ENSGALG00000031890
1124	0	0.686139972822971	0.55	0.149	0	1	ADAMTS7	ENSGALG00000008164
1125	0	0.685802057706109	0.866	0.551	0	1	DBNDD1	ENSGALG00000000528
1126	0	0.682205545179893	0.977	0.805	0	1	CNN3	ENSGALG00000005597
1127	0	0.678320199930292	0.631	0.211	0	1	HOXB7	ENSGALG00000032740
1128	0	0.664833087044318	0.531	0.129	0	1	CDH7	ENSGALG00000013782
1129	0	0.663001289138412	0.56	0.195	0	1	CMTM7	ENSGALG00000011488
1130	0	0.657971462935259	0.502	0.136	0	1	FSTL3	ENSGALG00000042356
1131	0	0.65481853853477	0.524	0.146	0	1	EMILIN2	ENSGALG00000032997
1132	0	0.652384705101006	0.666	0.367	0	1	ADAM12	ENSGALG00000041255
1133	0	0.634376695456174	0.968	0.768	0	1	GNG5	ENSGALG00000027561
1134	0	0.629436732923885	0.829	0.56	0	1	PLEKHO1	ENSGALG00000037540
1135	0	0.624094469866714	0.973	0.778	0	1	ID2	ENSGALG00000035016
1136	0	0.621338115131284	0.735	0.407	0	1	VCL	ENSGALG00000005079
1137	0	0.621258812861862	0.926	0.679	0	1	SPARC	ENSGALG00000004184
1138	0	0.617108056147567	0.6	0.288	0	1	NINJ2	ENSGALG00000012989
1139	0	0.611360772087723	0.696	0.357	0	1	ITGB5	ENSGALG00000029766
1140	0	0.609448203241306	0.692	0.298	0	1	ENSGALG00000013722	NA
1141	0	0.609424560112406	0.574	0.306	0	1	SDK1	ENSGALG00000004420
1142	0	0.609400502526818	0.736	0.376	0	1	ENSGALG00000003149	NA
1143	0	0.60282276662411	0.7	0.317	0	1	XYLT1	ENSGALG00000006757
1144	0	0.601066526610406	0.383	0.085	0	1	PKIB	ENSGALG00000027036
1145	0	0.59652629508825	0.962	0.798	0	1	CDV3	ENSGALG00000032316
1146	0	0.592775144768185	0.938	0.707	0	1	PAPSS1	ENSGALG00000010542
1147	0	0.589059477444211	0.557	0.185	0	1	GAS7	ENSGALG00000032452
1148	0	0.588488051910315	0.887	0.577	0	1	SERPINH1	ENSGALG00000011214
1149	0	0.583841965494754	0.676	0.335	0	1	SHISA4	ENSGALG00000032893
1150	0	0.583133003253962	0.818	0.516	0	1	RAB4A	ENSGALG00000036218
1151	0	0.581601040578513	0.762	0.425	0	1	COL4A2	ENSGALG00000016843
1152	0	0.577969940095415	0.473	0.159	0	1	ATOH8	ENSGALG00000033083
1153	0	0.576765727715408	0.626	0.323	0	1	GULP1	ENSGALG00000054944
1154	0	0.573761966109953	0.501	0.17	0	1	TGFBR3	ENSGALG00000006038
1155	0	0.572680959027967	0.844	0.603	0	1	FYN	ENSGALG00000015022
1156	0	0.568417028285928	0.653	0.315	0	1	DEPDC7	ENSGALG00000011681
1157	0	0.567845984990676	0.67	0.355	0	1	RGL1	ENSGALG00000004728
1158	0	0.567609315999518	0.791	0.43	0	1	DAB1	ENSGALG00000010857
1159	0	0.56420141403005	0.997	0.928	0	1	FTH1	ENSGALG00000007220
1160	0	0.563521341385305	0.517	0.198	0	1	IL1RAPL2	ENSGALG00000008888
1161	0	0.562295538926397	0.923	0.714	0	1	MESD	NA
1162	0	0.562111982600053	0.956	0.739	0	1	COTL1	ENSGALG00000017644
1163	0	0.56114843140912	0.625	0.31	0	1	GSTAL3	NA
1164	0	0.553138363748425	0.655	0.281	0	1	DPP10	ENSGALG00000012156
1165	0	0.552700712672263	0.579	0.26	0	1	NID1	ENSGALG00000042079
1166	0	0.552191406959212	0.983	0.842	0	1	ENSGALG00000041812	NA
1167	0	0.552128142823416	0.64	0.321	0	1	ARHGEF10	ENSGALG00000016350
1168	0	0.551089486724463	0.868	0.437	0	1	SYNPR	NA
1169	0	0.549257671795103	0.747	0.404	0	1	MYL9	ENSGALG00000028567
1170	0	0.544608971445579	0.485	0.142	0	1	EGFLAM	ENSGALG00000003726
1171	0	0.544139276378231	0.646	0.338	0	1	SCD	ENSGALG00000005739
1172	0	0.543178321513087	0.743	0.443	0	1	PLEKHA5	ENSGALG00000013134
1173	0	0.542787721755333	0.595	0.3	0	1	ANTXR2	ENSGALG00000043675
1174	0	0.538585673515822	0.437	0.142	0	1	LGALS3	ENSGALG00000012173
1175	0	0.533518320686273	0.998	0.943	0	1	SPTBN1	ENSGALG00000029512
1176	0	0.529372743512938	0.345	0.084	0	1	FAM129A	ENSGALG00000004812
1177	0	0.528921501301371	0.783	0.479	0	1	BNAS2	NA
1178	0	0.527769629430216	0.502	0.191	0	1	KCNK5	ENSGALG00000034077
1179	0	0.527387560960396	0.685	0.358	0	1	PDGFA	ENSGALG00000003642
1180	0	0.527054191696335	0.746	0.49	0	1	TIMP2	ENSGALG00000027070
1181	0	0.524238425533704	0.687	0.366	0	1	ITPRID2	ENSGALG00000008903
1182	0	0.524104416676535	0.886	0.62	0	1	ENSGALG00000012659	NA
1183	0	0.523026919512623	0.75	0.492	0	1	ANKH	ENSGALG00000012964
1184	0	0.5199556496503	0.904	0.683	0	1	FERMT2	ENSGALG00000012425
1185	0	0.513220720408892	0.487	0.173	0	1	RASSF8	ENSGALG00000054273
1186	0	0.51288685241367	0.927	0.72	0	1	PDIA4	ENSGALG00000043006
1187	0	0.512051915998232	0.339	0.108	0	1	ADAMTS15	ENSGALG00000001407
1188	0	0.51178315337117	0.982	0.828	0	1	MYL6	ENSGALG00000035086
1189	0	0.508443688229588	0.854	0.598	0	1	ITGA1	NA
1190	0	0.507151005754309	0.799	0.517	0	1	FKBP9	ENSGALG00000037669
1191	0	0.502379384594944	0.705	0.407	0	1	ENSGALG00000015077	NA
1192	0	0.497219907181488	0.499	0.195	0	1	GPR37L1	ENSGALG00000000607
1193	0	0.495066871006045	0.965	0.791	0	1	CD81	ENSGALG00000006546
1194	0	0.493441356605144	0.664	0.355	0	1	EFHD1	ENSGALG00000001428
1195	0	0.486592650626445	0.985	0.854	0	1	ATP5F1D	ENSGALG00000032875
1196	0	0.486500615102587	0.799	0.501	0	1	UTRN	ENSGALG00000012256
1197	0	0.485370877344124	0.548	0.249	0	1	ENSGALG00000036466	NA
1198	0	0.480316946461048	0.487	0.216	0	1	SYNM	ENSGALG00000007048
1199	0	0.47944670940776	0.805	0.517	0	1	QKI	ENSGALG00000011555
1200	0	0.478333611417594	1	0.998	0	1	TMSB4X	ENSGALG00000026383
1201	0	0.476490273472028	0.712	0.427	0	1	PLOD1	ENSGALG00000004531
1202	0	0.469068033080752	0.585	0.303	0	1	AFAP1L2	ENSGALG00000008999
1203	0	0.467151974194494	0.763	0.498	0	1	RRBP1	ENSGALG00000008676
1204	0	0.465459333233371	0.601	0.319	0	1	ENSGALG00000037717	NA
1205	0	0.461228435082989	0.646	0.296	0	1	NEBL	ENSGALG00000037769
1206	0	0.461228435082989	0.646	0.296	0	1	NEBL	ENSGALG00000031565
1207	0	0.453938303711999	0.597	0.325	0	1	CTNNA1	ENSGALG00000002447
1208	0	0.45168441475124	0.288	0.069	0	1	CDH6	ENSGALG00000012917
1209	0	0.444716990942191	0.764	0.455	0	1	SOX5	ENSGALG00000032768
1210	0	0.444362344186502	0.334	0.11	0	1	CPM	ENSGALG00000009945
1211	0	0.443240301994289	0.376	0.116	0	1	MATN1	ENSGALG00000043185
1212	0	0.437574214153061	0.612	0.327	0	1	RXRG	ENSGALG00000040730
1213	0	0.433803400145758	0.68	0.352	0	1	ADGRG6	ENSGALG00000013803
1214	0	0.433582431672486	0.613	0.352	0	1	PTS	ENSGALG00000007848
1215	0	0.431135508353143	0.317	0.067	0	1	SEMA3C	ENSGALG00000040444
1216	0	0.423854547380963	0.395	0.146	0	1	TSPAN2	ENSGALG00000002554
1217	0	0.422011078554965	0.442	0.189	0	1	JPH1	ENSGALG00000035845
1218	0	0.41970575408551	0.997	0.923	0	1	DSTN	ENSGALG00000008667
1219	0	0.403333883468999	0.998	0.971	0	1	TPT1	ENSGALG00000028872
1220	0	0.402465304388849	0.299	0.08	0	1	CDH10	ENSGALG00000032022
1221	0	0.399638490428461	0.647	0.346	0	1	ENSGALG00000005011	NA
1222	0	0.398367911135083	0.395	0.137	0	1	PLXND1	ENSGALG00000008473
1223	0	0.391444771512016	0.464	0.204	0	1	MEF2C	ENSGALG00000014645
1224	0	0.373322639442256	0.385	0.13	0	1	KCNG2	ENSGALG00000031754
1225	0	0.371315089261701	0.459	0.196	0	1	DACT1	ENSGALG00000012023
1226	0	0.368954247186241	0.378	0.14	0	1	ENSGALG00000007248	NA
1227	0	0.364110881650083	0.417	0.115	0	1	INSC	ENSGALG00000032558
1228	0	0.344585988904256	0.33	0.113	0	1	OLFML2A	ENSGALG00000001048
1229	0	0.335901687046829	0.222	0.049	0	1	CD200	ENSGALG00000015396
1230	0	0.326430365919201	0.32	0.101	0	1	TMEM132B	ENSGALG00000002742
1231	0	0.318220573245339	0.297	0.091	0	1	HOXB9	ENSGALG00000001276
1232	0	0.310633660802147	0.342	0.12	0	1	MDGA2	ENSGALG00000012228
1233	0	0.308977040012814	0.248	0.049	0	1	MPZ	ENSGALG00000030372
1234	0	-0.887907428058575	0.15	0.493	0	1	PLOD2	ENSGALG00000006783
1235	0	-0.923053494129864	0.997	0.981	0	1	CYTB	ENSGALG00000032079
1236	0	-1.0121318775053	0.996	0.979	0	1	ND3	ENSGALG00000030436
1237	0	-1.43114466345382	0.734	0.8	0	1	MDK	ENSGALG00000008367
1238	0	-1.64469016928821	0.3	0.617	0	1	TGFB2	ENSGALG00000009612
1239	0	-1.89411511385119	0.222	0.528	0	1	ENSGALG00000039074	NA
1240	0	-2.43161002613967	0.229	0.498	0	1	GAL	ENSGALG00000007047
1241	0	-2.45764675325186	0.481	0.675	0	1	ELAVL4	ENSGALG00000010533
1242	1.73461979615042e-307	-1.0663765339898	0.042	0.313	4.2251868994632e-303	1	EBF3	ENSGALG00000010461
1243	8.59340778633256e-307	0.368589031744108	0.538	0.268	2.09318226859488e-302	1	ENSGALG00000014258	NA
1244	1.84991979609097e-305	0.403880476559613	0.992	0.906	4.5060346393184e-301	1	MYH10	ENSGALG00000001183
1245	5.67779423080262e-305	0.467386934100608	0.92	0.717	1.3829971187389e-300	1	TMED10	ENSGALG00000010318
1246	5.02902119864596e-303	0.501743542347368	0.833	0.602	1.22496898356618e-298	1	MAP4K4	ENSGALG00000016781
1247	1.06416892469078e-302	-1.03217737618988	0.356	0.584	2.59210266676181e-298	1	CD24	ENSGALG00000035599
1248	3.74441281050929e-300	0.413227430991971	0.846	0.578	9.12064072383852e-296	1	ADD3	ENSGALG00000008542
1249	1.35169372002257e-299	-1.91467062742513	0.116	0.378	3.29245556323098e-295	1	CHRNA3	ENSGALG00000003014
1250	1.4342989472633e-299	0.411401005681403	0.98	0.843	3.49366537574394e-295	1	SVBP	ENSGALG00000050725
1251	3.04865675634614e-299	0.416809306691959	0.623	0.357	7.42591812710792e-295	1	NPC2	ENSGALG00000010237
1252	6.24462015185826e-299	0.339931145482449	0.62	0.321	1.52106457658963e-294	1	DLX5	ENSGALG00000009129
1253	1.12795499385843e-298	0.497169588357379	0.677	0.43	2.74747277404037e-294	1	CCDC50	ENSGALG00000020813
1254	1.23099562799001e-297	0.542529996363351	0.82	0.593	2.99845915065806e-293	1	MYH9	ENSGALG00000043092
1255	5.77461751193611e-297	0.45155615264009	0.345	0.129	1.4065813335574e-292	1	CFC1	ENSGALG00000012623
1256	1.12401350209505e-294	0.437542922577605	0.633	0.36	2.73787208840312e-290	1	BCHE	ENSGALG00000034860
1257	2.11868194940061e-294	0.341229480474493	0.41	0.174	5.16068549235001e-290	1	CPAMD8	ENSGALG00000003742
1258	9.06438121462666e-292	0.532245517575566	0.506	0.258	2.20790197625876e-287	1	AKR1B10L2	NA
1259	1.20526037643794e-291	0.435813117292195	0.638	0.381	2.93577322492754e-287	1	LIMD1	ENSGALG00000035623
1260	1.1026644402523e-290	0.426291159333607	0.466	0.228	2.68587004356655e-286	1	C1orf198	ENSGALG00000026600
1261	1.91840449359616e-290	-1.103187934974	0.509	0.662	4.67284966550153e-286	1	CRMP1B	NA
1262	1.82739288853004e-289	0.382161262589754	0.407	0.174	4.45116359788147e-285	1	JAG1	ENSGALG00000009020
1263	2.94797915889709e-288	0.298864330076068	0.279	0.09	7.18068763524153e-284	1	INF2	NA
1264	2.99038859483923e-288	0.528791926713367	0.319	0.115	7.2839885393094e-284	1	MXRA8	ENSGALG00000001561
1265	1.35914080879249e-286	0.51243884912557	0.529	0.286	3.31059518205675e-282	1	FGF12	ENSGALG00000036971
1266	2.68446251336451e-283	0.422381322839948	0.693	0.425	6.53881379005328e-279	1	ARHGAP18	ENSGALG00000031843
1267	6.08954162666768e-283	0.506680108643896	0.759	0.534	1.48329054942371e-278	1	BIN1	ENSGALG00000011541
1268	8.77220988330189e-280	-0.813823275748469	0.996	0.979	2.13673488337467e-275	1	ND1	ENSGALG00000042750
1269	6.79333215709207e-279	0.425298297724187	0.899	0.618	1.65471984682449e-274	1	TIMP3	ENSGALG00000028627
1270	1.3227539237964e-278	-1.04624465253988	0.125	0.392	3.22196400758327e-274	1	ADCYAP1	ENSGALG00000014858
1271	2.90117532880536e-277	-0.672649329373679	0.056	0.314	7.06668286590409e-273	1	Meis2a.2	NA
1272	5.06329180465004e-275	0.450002921471607	0.795	0.533	1.23331661777666e-270	1	LY6E	ENSGALG00000041621
1273	1.54661514539944e-274	0.363349715547489	0.299	0.106	3.76724517116396e-270	1	NGF	ENSGALG00000002556
1274	4.07982333196855e-274	0.286759725779007	0.245	0.073	9.93763367200899e-270	1	ADAMTSL1	ENSGALG00000020554
1275	4.34549716776068e-274	0.378769162473484	0.624	0.363	1.05847620012315e-269	1	SNTB1	ENSGALG00000034528
1276	1.11941997164222e-273	0.382501365483081	0.714	0.455	2.72668316692612e-269	1	RARRES2	ENSGALG00000042642
1277	9.35190408430458e-273	0.306733710982417	0.394	0.162	2.27793679685491e-268	1	HOXB8	ENSGALG00000040320
1278	9.85251243863089e-273	0.396642430225767	0.723	0.482	2.39987497980171e-268	1	TMEM208	ENSGALG00000040878
1279	3.8208589771711e-272	0.273755743846609	0.402	0.172	9.30684829659337e-268	1	FIGN	ENSGALG00000011069
1280	1.46929455585394e-271	0.290614065894405	0.377	0.155	3.57890767914903e-267	1	ITGA9	ENSGALG00000029378
1281	3.94163620285831e-271	0.450784310055998	0.986	0.865	9.60103746292226e-267	1	YWHAQ	ENSGALG00000016433
1282	8.9572058445005e-271	0.486053174438704	0.974	0.836	2.18179619960343e-266	1	LDHB	ENSGALG00000035836
1283	3.36456976177506e-270	0.343191392355275	0.419	0.19	8.19541902573168e-266	1	FOXD3	ENSGALG00000042686
1284	2.94644405858025e-269	0.341547911012197	0.542	0.288	7.17694843788977e-265	1	SLC44A1	ENSGALG00000015439
1285	4.1050014642081e-269	0.383418775143157	0.637	0.383	9.9989625665181e-265	1	ENSGALG00000035017	NA
1286	5.63016326887121e-268	0.303577751610202	0.273	0.09	1.37139516903165e-263	1	VGLL3	ENSGALG00000015497
1287	2.79215776693829e-266	0.293680141162543	0.998	0.964	6.80113788870829e-262	1	RPS24	ENSGALG00000004871
1288	7.93443578517153e-266	0.340757332948357	0.259	0.082	1.93266986855208e-261	1	SLC6A2	ENSGALG00000003560
1289	9.59615870879663e-266	0.39837523134844	0.686	0.426	2.33743233828868e-261	1	LSAMP	ENSGALG00000040620
1290	9.6945076734383e-266	0.42941116682723	0.68	0.445	2.3613881790961e-261	1	HDAC4	ENSGALG00000004288
1291	1.02594083774316e-264	0.364032175586169	0.473	0.239	2.4989866925748e-260	1	IGFBP7	ENSGALG00000037332
1292	2.64649008801457e-264	0.368756072439891	0.814	0.56	6.4463205563859e-260	1	AHR	ENSGALG00000010836
1293	4.25946153892394e-263	0.288690383519478	0.196	0.05	1.03751964165109e-258	1	PRSS12	ENSGALG00000012004
1294	1.38946726297137e-262	0.36643224595502	0.611	0.361	3.38446435914567e-258	1	MAML2	ENSGALG00000017199
1295	2.06281460549323e-262	0.453602391293176	0.98	0.846	5.02460381606041e-258	1	MARCKS	ENSGALG00000037726
1296	3.56567129920381e-261	0.596937617726754	0.342	0.13	8.68526215060063e-257	1	NRN1	ENSGALG00000043041
1297	4.42909958861507e-259	0.281049235894697	0.472	0.229	1.07884007779486e-254	1	ZCCHC24	ENSGALG00000026864
1298	1.25223978783181e-257	0.377829253191516	0.523	0.279	3.05020567520073e-253	1	MCF2L	ENSGALG00000016834
1299	1.31377854371895e-257	0.38289622346803	0.614	0.358	3.20010177679061e-253	1	ENSGALG00000028551	NA
1300	5.13508999660322e-257	-0.81811078167472	0.987	0.941	1.25080522137261e-252	1	CALM2	ENSGALG00000010023
1301	2.31015074962478e-255	0.340679127813704	0.386	0.169	5.62706519593604e-251	1	VEGFC	ENSGALG00000010847
1302	2.79843711370708e-255	0.383058730953812	0.594	0.355	6.8164331215677e-251	1	MTSS1	ENSGALG00000041969
1303	2.59693806120019e-254	0.360374274528299	0.991	0.891	6.32562172947143e-250	1	EEF1D	ENSGALG00000040098
1304	3.73420959639933e-254	0.308521684892169	0.999	0.97	9.09578773490949e-250	1	RPL35	ENSGALG00000035677
1305	5.07001295289784e-254	0.386140220831002	0.471	0.236	1.23495375506685e-249	1	VSTM4	ENSGALG00000006174
1306	6.26441377549978e-253	0.390811026937383	0.787	0.558	1.52588590743624e-248	1	PACSIN2	ENSGALG00000014159
1307	2.25329969725223e-252	0.477150666277803	0.994	0.829	5.48858740256697e-248	1	LMO4	ENSGALG00000006252
1308	1.03727550969499e-251	0.382769138162948	0.686	0.438	2.52659568651505e-247	1	ENSGALG00000002461	NA
1309	2.59485140771907e-251	0.345974480062338	0.462	0.234	6.32053905892212e-247	1	CHPT1	ENSGALG00000012769
1310	1.37811486349451e-250	-0.596170954972847	0.08	0.332	3.35681218449993e-246	1	SETBP1	ENSGALG00000036775
1311	9.19785815333028e-250	0.250410400341706	0.248	0.078	2.24041428898819e-245	1	IGSF11	ENSGALG00000015084
1312	1.82236488174294e-249	-0.730952270620704	0.202	0.45	4.43891637894945e-245	1	MAB21L1	ENSGALG00000045052
1313	6.54725677720261e-247	0.417979226940155	0.879	0.66	1.59478080579101e-242	1	NR2F2	ENSGALG00000007000
1314	1.64469467187507e-246	0.386747706917409	0.976	0.863	4.0061472817533e-242	1	SPTAN1	ENSGALG00000004719
1315	7.04604242731608e-246	0.942810118068122	0.808	0.642	1.71627501444565e-241	1	JUN	ENSGALG00000010870
1316	1.28967578879607e-245	0.353293833051668	0.442	0.219	3.14139228634946e-241	1	ENSGALG00000015183	NA
1317	2.16501529339459e-245	0.529409636963876	0.651	0.396	5.27354425165055e-241	1	ID1	ENSGALG00000034661
1318	9.50719991544778e-245	0.28373914619342	0.705	0.429	2.31576375540477e-240	1	ERBB3	ENSGALG00000033510
1319	1.54747311744697e-242	0.318905868115036	0.487	0.259	3.76933501947733e-238	1	LRCH3	ENSGALG00000007595
1320	8.36600846950597e-240	0.379105120218835	0.435	0.221	2.03779234300226e-235	1	GABPB2	ENSGALG00000026734
1321	1.79761873165002e-239	0.30621803554638	0.717	0.442	4.37863970655313e-235	1	PTN	ENSGALG00000040493
1322	7.27382162666038e-237	0.303035057770353	0.999	0.971	1.77175747182194e-232	1	RPL23A	ENSGALG00000003966
1323	1.13454914919614e-236	0.44299510176402	0.772	0.554	2.76353481761195e-232	1	TSPAN6	ENSGALG00000006808
1324	3.85414735837202e-236	0.255678389926806	0.334	0.138	9.38793213552257e-232	1	SLC35F1	ENSGALG00000029011
1325	5.33964302056986e-236	0.324465964923165	0.999	0.975	1.30063024695041e-231	1	RPS28	ENSGALG00000049538
1326	1.86185895475374e-235	0.311736244187241	0.556	0.314	4.53511604198916e-231	1	PTPRJ	ENSGALG00000006382
1327	2.75523287557625e-234	0.443740659865347	0.738	0.524	6.71119623832863e-230	1	CALR	ENSGALG00000040368
1328	1.4059817990921e-233	0.288825223322099	0.573	0.33	3.42469046622853e-229	1	RAPGEF2	ENSGALG00000020249
1329	1.5165630164714e-233	0.29298965202568	1	0.99	3.69404419552105e-229	1	RPS17	ENSGALG00000002157
1330	2.65898800271072e-233	0.263440293446583	0.223	0.07	6.47676297700278e-229	1	REEP6	ENSGALG00000045747
1331	4.88872923465671e-233	0.290218155609829	0.999	0.986	1.19079666697768e-228	1	RPS15	ENSGALG00000015195
1332	7.00279953992944e-233	-1.11704458920601	0.082	0.309	1.70574191193601e-228	1	MAPK10	ENSGALG00000011109
1333	1.14159439683705e-232	-0.757982439847652	0.038	0.259	2.78069563181569e-228	1	MYT1	ENSGALG00000005932
1334	2.33026164282254e-232	0.388239340543053	0.915	0.721	5.67605130958714e-228	1	TXNDC17	ENSGALG00000027950
1335	2.02006640376122e-231	0.385326908316784	0.975	0.851	4.92047774628157e-227	1	TPM3	ENSGALG00000013537
1336	4.40737229985796e-231	0.36408667439011	0.294	0.108	1.0735477447994e-226	1	RASSF9	ENSGALG00000027633
1337	9.1446174373756e-231	0.333312894103016	0.45	0.233	2.22744591539595e-226	1	VPS37B	ENSGALG00000003743
1338	1.09798491170014e-228	0.342615761389954	0.664	0.426	2.67447164791921e-224	1	SFRP2	ENSGALG00000009241
1339	2.80440429915383e-228	0.406145129934271	0.867	0.674	6.8309679918789e-224	1	TRIB2	ENSGALG00000016457
1340	7.85771276794772e-228	0.373954444488585	0.66	0.445	1.91398167601671e-223	1	SNX1	ENSGALG00000002189
1341	2.6931360999975e-227	0.30245475700721	0.997	0.968	6.5599409123739e-223	1	RPL19	ENSGALG00000001658
1342	6.10215150676467e-226	0.339464928418196	0.297	0.117	1.48636206401774e-221	1	GJB1	ENSGALG00000005541
1343	6.34477369754929e-226	0.385360639122012	0.87	0.675	1.54545997724906e-221	1	ENSGALG00000012259	NA
1344	1.5840043459088e-225	0.55789097236054	0.877	0.643	3.85831778576465e-221	1	CCDC80	ENSGALG00000015193
1345	1.89031092781812e-225	0.297223463900534	0.45	0.23	4.60441935797938e-221	1	KANK3	ENSGALG00000000621
1346	3.77882505798829e-225	-1.76395816939602	0.431	0.591	9.20446207624787e-221	1	ENSGALG00000045548	NA
1347	5.20785891420602e-225	0.338745760458297	0.993	0.892	1.2685302743223e-220	1	RHOA	ENSGALG00000003806
1348	5.97083367989961e-225	0.39800459958086	0.785	0.582	1.45437566774995e-220	1	MPC2	ENSGALG00000015437
1349	9.27206691553651e-225	0.273449852988906	0.369	0.166	2.25849005928638e-220	1	MEGF10	ENSGALG00000014699
1350	2.10308029071561e-221	-0.804836717765406	0.045	0.257	5.12268297212509e-217	1	RAB3C	ENSGALG00000014726
1351	2.52447291085577e-220	0.387177691094804	0.792	0.592	6.14911111626249e-216	1	PEPD	ENSGALG00000004899
1352	9.95337633342566e-220	0.293833365340726	0.998	0.978	2.42444340729582e-215	1	RPS20	ENSGALG00000014432
1353	4.18788545854423e-219	0.333375894661052	0.663	0.431	1.0200851399922e-214	1	FARP1	ENSGALG00000016886
1354	1.8738113688543e-218	-0.529673075671172	0.05	0.267	4.56422973225531e-214	1	LAPTM4B	ENSGALG00000045196
1355	2.06946384288031e-217	0.35307551812598	0.693	0.471	5.04080002848786e-213	1	RPL26	NA
1356	2.71763751021049e-217	-0.439880056683843	0.027	0.233	6.6196214473707e-213	1	KCNB1	ENSGALG00000004758
1357	5.8454066115735e-217	0.282906087675342	0.425	0.216	1.42382414244707e-212	1	ENSGALG00000042339	NA
1358	8.82842615489556e-217	0.282794026676128	0.502	0.281	2.15042804280946e-212	1	SIPA1L1	ENSGALG00000009381
1359	1.69007373715118e-216	0.313296450148814	0.444	0.235	4.11668160895285e-212	1	RNF149	ENSGALG00000016779
1360	1.32578450206788e-215	0.368819804183971	0.488	0.279	3.22934589013694e-211	1	ENSGALG00000045584	NA
1361	1.40533085459356e-215	0.375567840685419	0.75	0.514	3.423104895619e-211	1	ITGAV	ENSGALG00000002655
1362	1.7598940427202e-215	-0.856176930978042	0.998	0.986	4.28674990925787e-211	1	ATP6	ENSGALG00000041091
1363	2.21072746882495e-214	0.31314807544691	0.396	0.189	5.3848899685638e-210	1	LMO1	ENSGALG00000035679
1364	2.46728736813434e-214	0.346707469215047	0.662	0.44	6.00981857130162e-210	1	NENF	ENSGALG00000009821
1365	4.54008228239472e-214	0.376705965212737	0.41	0.199	1.10587324234571e-209	1	ENSGALG00000040263	NA
1366	5.34171412706748e-214	0.370838987478648	0.808	0.594	1.3011347270711e-209	1	ERLIN2	ENSGALG00000003092
1367	1.69212014546972e-213	-0.702125989983052	0.152	0.38	4.12166625033514e-209	1	MEIS1	ENSGALG00000041626
1368	6.76018774941552e-211	0.391920799762153	0.743	0.532	1.64664653200263e-206	1	JAM3	ENSGALG00000001472
1369	1.29934670929155e-209	0.302590165131835	1	0.98	3.16494871449237e-205	1	RPS27A	ENSGALG00000036790
1370	5.4341905835033e-208	0.323917071150531	0.981	0.804	1.32366014232973e-203	1	CDK6	ENSGALG00000009476
1371	1.17166735646335e-207	0.386813105061905	0.272	0.105	2.85394734687344e-203	1	HTRA1	ENSGALG00000041140
1372	2.6862799928877e-207	0.30865658607809	0.432	0.219	6.54324080667586e-203	1	KANK4	ENSGALG00000010953
1373	4.03185142836314e-207	0.415759471277974	0.728	0.539	9.82078370920694e-203	1	SLC4A7	ENSGALG00000011405
1374	4.74816689665806e-207	0.856706083445086	0.697	0.522	1.15655849268797e-202	1	Wpkci-7	NA
1375	9.36408293089389e-207	-0.519150907045329	0.057	0.269	2.28090332030713e-202	1	ENSGALG00000044563	NA
1376	1.13105320336177e-205	0.404476541945315	0.673	0.444	2.75501939274859e-201	1	NANOS1	ENSGALG00000027980
1377	2.40305939085258e-205	0.341041351811327	0.507	0.303	5.85337206423872e-201	1	ARHGEF7	ENSGALG00000031009
1378	2.6930354699207e-205	0.3230346630841	0.792	0.572	6.55969579763285e-201	1	MGST1	ENSGALG00000013098
1379	6.42038804508825e-205	0.405394448747077	0.616	0.385	1.5638781200226e-200	1	RASL11B	ENSGALG00000013948
1380	1.31773307211138e-204	-0.76177857826825	0.031	0.227	3.2097342170489e-200	1	NFASC	ENSGALG00000031776
1381	2.32274377307923e-203	0.302665708418856	0.996	0.94	5.65773928246639e-199	1	RPS7	ENSGALG00000016392
1382	5.98665138187517e-203	0.321480919822146	0.501	0.277	1.45822854359715e-198	1	SNCA	ENSGALG00000010379
1383	1.04862205326243e-201	0.318648818468352	0.57	0.35	2.55423359733663e-197	1	GXYLT1	ENSGALG00000009532
1384	2.4803959309689e-201	0.300142378483324	0.998	0.964	6.04174840865404e-197	1	RPS29	ENSGALG00000012229
1385	7.54239891451384e-200	0.350566009735353	0.547	0.324	1.83717752759728e-195	1	CNP	ENSGALG00000003457
1386	1.09918848387627e-199	0.304827936210216	0.511	0.3	2.67740330902582e-195	1	ENSGALG00000017065	NA
1387	3.67565844449082e-199	-0.671281977138521	0.03	0.221	8.95316883909074e-195	1	ADCYAP1R1	ENSGALG00000005223
1388	1.11235958845603e-197	0.283573582368634	0.478	0.271	2.70948548556119e-193	1	ARHGAP12	ENSGALG00000007254
1389	1.83921962514319e-197	0.287839658482725	0.395	0.204	4.47997116292379e-193	1	EXTL3	ENSGALG00000016630
1390	4.15188180955837e-197	0.296608997140857	0.397	0.204	1.01131537117223e-192	1	VAT1	ENSGALG00000002818
1391	3.08664270561161e-195	0.344133453353951	0.938	0.754	7.51844430232877e-191	1	SSR2	ENSGALG00000000764
1392	1.0478699451419e-194	0.468330675675834	0.734	0.535	2.55240161237664e-190	1	MID1IP1	ENSGALG00000041078
1393	3.36880188438481e-194	0.339761773967552	0.835	0.641	8.20572762998452e-190	1	AMT	ENSGALG00000025844
1394	3.69522477188373e-194	0.353306506517465	0.807	0.616	9.00082849935439e-190	1	UBE2F	ENSGALG00000003812
1395	6.2439732112245e-194	0.360600196302498	0.853	0.661	1.52090699479006e-189	1	ENSGALG00000008054	NA
1396	8.07515654427784e-194	0.293466366131562	0.972	0.804	1.9669466310552e-189	1	AGRN	ENSGALG00000039193
1397	1.25606645036874e-193	0.340505022372654	0.666	0.473	3.05952665980818e-189	1	ERP44	ENSGALG00000013452
1398	2.60537604750759e-193	0.356150627730015	0.787	0.577	6.34617497651899e-189	1	ABHD14B	ENSGALG00000038589
1399	3.07996415907875e-193	-0.568270828616827	0.039	0.232	7.50217669868402e-189	1	STK32C	ENSGALG00000020615
1400	5.70326998666235e-193	0.296807001988616	0.994	0.926	1.38920250335121e-188	1	RPL27	ENSGALG00000002837
1401	1.04413303270271e-192	0.317230573039555	0.711	0.502	2.54329924105725e-188	1	LGMN	ENSGALG00000010811
1402	1.28384745822181e-192	0.323371966538625	0.368	0.182	3.12719563873669e-188	1	CTNNAL1	ENSGALG00000013207
1403	2.09917556204908e-192	0.337689149350344	0.596	0.384	5.11317183403914e-188	1	GAB1	ENSGALG00000009898
1404	1.07815339077532e-190	0.337738259719597	0.498	0.293	2.62616602925052e-186	1	COMT	ENSGALG00000002024
1405	1.53174280618769e-190	0.282336929399936	0.999	0.987	3.73101912731198e-186	1	RPS19	ENSGALG00000037805
1406	1.8587653879047e-190	0.378840482640397	0.828	0.641	4.52758073185826e-186	1	MRPS28	ENSGALG00000036749
1407	4.55703750035554e-190	0.261469782241709	0.311	0.141	1.1100031943366e-185	1	PROS1	ENSGALG00000015409
1408	1.24341262385263e-189	-0.740803645457114	0.534	0.675	3.02870446918023e-185	1	MACF1	ENSGALG00000003693
1409	1.54224447809455e-189	-1.00855243568953	0.353	0.535	3.75659909974271e-185	1	HOXB5	ENSGALG00000034907
1410	1.66116085815702e-189	-1.51843230545454	0.204	0.397	4.04625561829887e-185	1	TAGLN3	ENSGALG00000015379
1411	2.50477431295566e-189	0.3388144758827	0.83	0.634	6.10112927149739e-185	1	MRPS6	ENSGALG00000027579
1412	3.8365367199335e-189	-0.988728765845691	0.078	0.275	9.34503614241401e-185	1	HMP19	ENSGALG00000028602
1413	6.49711610695499e-188	0.344236527125877	0.821	0.625	1.5825675413321e-183	1	PTP4A2	ENSGALG00000003265
1414	9.70571308764047e-188	0.342786245785969	0.984	0.857	2.36411759388747e-183	1	PNRC1	ENSGALG00000015780
1415	3.9680074550157e-187	-0.517664843718048	0.117	0.331	9.66527255892724e-183	1	NOVA1	ENSGALG00000009850
1416	4.81470372303547e-187	0.349814933272754	0.889	0.69	1.17276553285698e-182	1	YWHAH	ENSGALG00000006743
1417	1.41178047406157e-186	0.30364259760497	0.996	0.958	3.43881487871917e-182	1	RPS12	ENSGALG00000013990
1418	1.92667820486589e-186	0.270414053017516	0.668	0.454	4.69300277141233e-182	1	TSPAN14	ENSGALG00000002414
1419	3.4345390288943e-186	-1.08051045189933	0.104	0.299	8.36585016658075e-182	1	ENSGALG00000034498	NA
1420	3.92324430428693e-186	0.276789669640708	0.997	0.956	9.5562384763821e-182	1	RPL9	ENSGALG00000000150
1421	5.75884474423141e-186	0.293580835199125	0.511	0.309	1.40273940279989e-181	1	SGTB	ENSGALG00000014768
1422	2.85052534958544e-185	-0.763156829786726	0.073	0.267	6.94330964652021e-181	1	SCG5	ENSGALG00000009725
1423	3.08952357776999e-184	0.267003998801134	0.335	0.161	7.52546153073214e-180	1	GDPD5	ENSGALG00000034967
1424	4.09464142051366e-184	0.30626039333722	0.593	0.385	9.97372757208717e-180	1	PLIN4	ENSGALG00000021972
1425	1.71970549820539e-183	-1.51920953087014	0.139	0.349	4.1888586525287e-179	1	ENSGALG00000001136	NA
1426	2.51532198688121e-183	0.315570137511659	0.828	0.63	6.12682129564525e-179	1	LRPAP1	ENSGALG00000015612
1427	2.09403813205232e-182	0.396527563247364	0.265	0.109	5.10065808205304e-178	1	ENSGALG00000028174	NA
1428	9.37750468529144e-182	0.286577837564624	0.545	0.316	2.28417259124329e-177	1	ANXA2	ENSGALG00000003770
1429	1.02137487567703e-181	0.293797520332564	0.998	0.967	2.48786492217411e-177	1	RPS2	ENSGALG00000005490
1430	2.96277270935819e-181	0.399167878287475	0.972	0.861	7.21672176545467e-177	1	HSP90B1	ENSGALG00000033789
1431	3.31313838933714e-180	0.281854034791013	0.998	0.969	8.0701424887474e-176	1	RPS10	ENSGALG00000002813
1432	9.6176409931198e-180	0.306576870179156	0.725	0.498	2.34266499310412e-175	1	GLIPR2	ENSGALG00000028821
1433	1.39375056197413e-179	-0.694403904034101	0.062	0.249	3.3948976188566e-175	1	STMN3	ENSGALG00000006130
1434	4.97199669006931e-179	0.296417396304721	0.596	0.392	1.21107895376708e-174	1	IL6ST	ENSGALG00000014716
1435	1.45790952643733e-178	0.331838363564235	0.703	0.505	3.55117602449606e-174	1	SIVA1	ENSGALG00000011619
1436	1.93222958194166e-178	0.260756414879522	0.276	0.118	4.70652481569349e-174	1	ENSGALG00000029375	NA
1437	2.07613190681323e-178	0.461518959386104	0.748	0.549	5.05704209861567e-174	1	KLF6	ENSGALG00000033178
1438	2.56418346335787e-178	0.29031263685445	0.783	0.571	6.2458380800471e-174	1	VGLL4	ENSGALG00000004937
1439	4.14682603219515e-178	0.295117218743754	0.996	0.95	1.0100838849221e-173	1	RPL11	ENSGALG00000030378
1440	1.06000380338161e-177	0.323911208894485	0.921	0.764	2.58195726427692e-173	1	PDIA6	ENSGALG00000016447
1441	5.64514565025736e-177	0.308394843074165	0.738	0.548	1.37504457748969e-172	1	MYO9B	ENSGALG00000003717
1442	9.73475030439723e-177	0.291641825341522	0.628	0.403	2.37119047914508e-172	1	PLPP3	ENSGALG00000010818
1443	1.63417632122995e-176	0.308751737830961	0.617	0.401	3.9805266832519e-172	1	TMEM123	ENSGALG00000017185
1444	3.52036268244431e-176	0.425103225690035	0.875	0.704	8.57489942189786e-172	1	TAX1BP3	ENSGALG00000004618
1445	3.33401335783416e-175	-0.747242474100196	0.214	0.41	8.12098973701245e-171	1	TSPAN13	ENSGALG00000027240
1446	3.71724443245439e-175	0.349957181217267	0.938	0.76	9.05446398857241e-171	1	ENSGALG00000029330	NA
1447	6.79986872188493e-175	0.340512074594368	0.604	0.407	1.65631202327673e-170	1	MOB2	ENSGALG00000030499
1448	8.97863591373417e-175	-0.715870909808468	0.311	0.504	2.18701613586737e-170	1	DAAM1	ENSGALG00000012017
1449	1.64237374050086e-174	0.301829564061327	0.51	0.322	4.00049395711199e-170	1	WASHC3	ENSGALG00000012760
1450	1.28004503528758e-173	0.287241257769943	0.998	0.963	3.1179336969535e-169	1	ACTG1	ENSGALG00000028749
1451	2.48479275624452e-173	0.268372873856487	0.984	0.891	6.0524581956604e-169	1	DST	ENSGALG00000016289
1452	2.68564468331429e-173	0.273667546892908	0.6	0.394	6.54169331961695e-169	1	ATP6AP1	ENSGALG00000008836
1453	3.42030559848408e-172	0.327091566785485	0.498	0.303	8.33118037678751e-168	1	PMEPA1	ENSGALG00000037780
1454	1.05310222739413e-170	0.293421467345473	0.363	0.183	2.56514640548662e-166	1	SMIM5	ENSGALG00000002427
1455	2.34597712977469e-170	0.948190260669233	0.976	0.905	5.7143310927052e-166	1	VIM	ENSGALG00000008677
1456	3.74829051924639e-170	0.389336955908021	0.555	0.355	9.13008604678036e-166	1	LBH	ENSGALG00000009052
1457	9.51286349132815e-170	0.347772169790009	0.357	0.178	2.31714328921771e-165	1	NKD1	ENSGALG00000003767
1458	9.97059107467926e-170	-0.696824287920293	0.042	0.217	2.42863657397038e-165	1	CHRNB4	ENSGALG00000003005
1459	5.24822063674716e-169	0.31036856099532	0.999	0.965	1.27836158269887e-164	1	YBX1	ENSGALG00000004848
1460	5.33054415574233e-169	-0.8817221703653	0.039	0.213	1.29841394545572e-164	1	ENSGALG00000039659	NA
1461	3.34167461719709e-168	0.28144676653143	0.996	0.931	8.13965103256867e-164	1	RPL18A	ENSGALG00000049865
1462	2.10043915577958e-167	0.426661937535898	0.697	0.531	5.1162496956479e-163	1	RBM22	ENSGALG00000004555
1463	1.15465453937612e-166	0.261866515891668	0.997	0.957	2.81250752701235e-162	1	RPL10A	ENSGALG00000002644
1464	1.2970047450718e-166	0.279046927109623	1	0.975	3.15924415804588e-162	1	RPL39	NA
1465	1.92874553162891e-166	-0.691652338922652	0.386	0.56	4.6980383659417e-162	1	NFIB	ENSGALG00000005441
1466	2.34686270663208e-166	0.290826666673284	0.757	0.537	5.71648818081442e-162	1	SEPT9	NA
1467	2.96702020232962e-165	0.480886146630076	0.324	0.158	7.2270678088345e-161	1	ENSGALG00000015271	NA
1468	3.72970827458302e-165	-0.557503527471906	0.035	0.205	9.08482341522931e-161	1	ENSGALG00000045305	NA
1469	5.34148751183831e-165	0.280363136346234	0.998	0.948	1.30107952813358e-160	1	RPS16	ENSGALG00000026490
1470	1.09002481311859e-164	-0.412051394839856	0.041	0.215	2.65508243979427e-160	1	ENSGALG00000011164	NA
1471	1.68092133835163e-164	0.281588640758207	0.537	0.347	4.0943881959569e-160	1	GRAMD4	ENSGALG00000034274
1472	2.2294536840322e-164	0.310516242634973	0.687	0.507	5.43050328356563e-160	1	SPTSSA	ENSGALG00000025755
1473	4.79052696209087e-164	-0.450744416839588	0.023	0.187	1.1668765574261e-159	1	RET	ENSGALG00000002555
1474	1.0078441621465e-163	-0.870608007580176	0.285	0.468	2.45490681015644e-159	1	TBCD	ENSGALG00000001503
1475	1.07420909208942e-163	0.256146413075148	0.998	0.95	2.61655850651141e-159	1	RPS13	ENSGALG00000006096
1476	4.72507298256521e-163	0.272782287745196	0.998	0.965	1.15093327709323e-158	1	RPL27A	ENSGALG00000005948
1477	6.65956026129095e-163	0.30239546324227	0.886	0.697	1.62213568844525e-158	1	SPCS3	ENSGALG00000010839
1478	1.03070658115251e-162	-0.569410391320991	0.103	0.292	2.51059509037128e-158	1	DCX	ENSGALG00000007993
1479	1.84093655003756e-162	-0.57587115177646	0.053	0.226	4.48415324858149e-158	1	CTNNA2	ENSGALG00000027853
1480	1.98868013099534e-162	0.26729426993315	0.997	0.962	4.84402706307845e-158	1	RPL13	ENSGALG00000006179
1481	2.99746643653137e-162	0.270920404805261	0.999	0.958	7.30122874610311e-158	1	RPL7A	ENSGALG00000003197
1482	8.135778327749e-162	0.252218954572655	0.226	0.088	1.9817128850731e-157	1	SLITRK6	ENSGALG00000016904
1483	1.89427541157113e-161	0.323453228175581	0.484	0.306	4.61407604750495e-157	1	CDCA9	ENSGALG00000021225
1484	3.45360924183021e-161	0.25050855912989	0.425	0.242	8.41230139125004e-157	1	PRKCD	ENSGALG00000002016
1485	4.7983701263396e-161	0.255725496286307	0.636	0.432	1.1687869953738e-156	1	RASSF1	ENSGALG00000038951
1486	5.74950881309018e-161	0.295112084165493	0.576	0.389	1.40046535669251e-156	1	LSG1	ENSGALG00000007058
1487	2.73853502468547e-160	0.311729674569218	0.889	0.712	6.67052361312886e-156	1	P4HB	ENSGALG00000038290
1488	2.95305243393455e-160	-0.367200180181308	0.077	0.263	7.19304511857778e-156	1	PLCG1	ENSGALG00000003750
1489	3.36014908820128e-160	0.272035862750795	0.406	0.222	8.18465114904069e-156	1	ANGPTL1	ENSGALG00000004290
1490	5.71422816852303e-160	0.266944351799694	0.162	0.051	1.39187169728884e-155	1	ENSGALG00000043584	NA
1491	6.01419130253271e-160	-0.56769674574136	0.216	0.416	1.46493671747092e-155	1	STOX2	ENSGALG00000010646
1492	8.38030753723026e-160	0.309884225629813	0.922	0.745	2.04127530991855e-155	1	PRDX4	ENSGALG00000016357
1493	9.52256268976828e-160	-0.600666299631616	0.031	0.195	2.31950581997376e-155	1	RIMBP2	ENSGALG00000002579
1494	1.38075244676915e-159	0.272896436629057	0.992	0.931	3.3632368098403e-155	1	UBA52	ENSGALG00000037716
1495	1.42971075421941e-159	-0.609310534158535	0.054	0.225	3.48248945512765e-155	1	SNAP25	ENSGALG00000009003
1496	2.33857205721875e-159	0.311778625835839	0.953	0.781	5.69629381697343e-155	1	GSTM3	ENSGALG00000042008
1497	2.40695037183125e-159	0.303756063130091	0.905	0.705	5.86284971570657e-155	1	LASP1	ENSGALG00000039299
1498	7.11366179668675e-159	-0.897340158914318	0.057	0.227	1.73274574043696e-154	1	AKAP6	ENSGALG00000009995
1499	1.44676128943954e-158	-0.815889321823871	0.988	0.961	3.52402114881684e-154	1	ND2	NA
1500	3.27399132423683e-158	0.282880045557157	0.756	0.521	7.97478806757607e-154	1	FZD4	ENSGALG00000017242
1501	2.17061300814234e-157	0.251385110180038	1	0.985	5.28717916523311e-153	1	ACTB	ENSGALG00000009621
1502	1.27059232988567e-156	0.304953672333782	0.778	0.596	3.09490879713552e-152	1	CNPY3	ENSGALG00000028471
1503	5.1157488410104e-156	0.307674964130235	0.839	0.653	1.24609410269331e-151	1	ENSGALG00000053766	NA
1504	2.20875854482239e-154	0.295862463754592	0.511	0.307	5.38009406347838e-150	1	VLDLR	ENSGALG00000010166
1505	2.23551169288418e-154	0.264589859186528	0.998	0.952	5.4452593815273e-150	1	ENSGALG00000007699	NA
1506	3.37043210896613e-154	0.283155472378658	0.433	0.263	8.20969853101969e-150	1	OXSR1	ENSGALG00000005979
1507	7.48544098104932e-154	-0.844100682044945	0.999	0.991	1.82330371416399e-149	1	COII	ENSGALG00000032456
1508	1.38832477684973e-153	0.315540028663267	0.772	0.59	3.38168149145058e-149	1	CFDP1	ENSGALG00000002853
1509	4.41888847258378e-153	0.523638237121602	0.524	0.325	1.07635285415196e-148	1	C1H2ORF40	NA
1510	7.59541727610451e-152	0.262508095340733	0.997	0.965	1.85009174011354e-147	1	RPL24	ENSGALG00000015339
1511	2.35494983207405e-151	0.260151250069389	0.356	0.192	5.73618680096596e-147	1	ASB5	ENSGALG00000010837
1512	2.37229334446422e-151	0.289974921951004	0.699	0.524	5.77843212844594e-147	1	UGDH	ENSGALG00000041993
1513	7.4899664172148e-151	0.2644728798409	0.604	0.428	1.82440601990518e-146	1	CDC40	ENSGALG00000015061
1514	9.06470744263308e-151	0.283692268978606	0.617	0.432	2.20798143887656e-146	1	DNAJC1	ENSGALG00000007914
1515	5.35480137707837e-150	0.310987305662255	0.388	0.22	1.30432251942875e-145	1	RGS7BP	ENSGALG00000027389
1516	2.07158405015938e-149	0.272861773551045	0.539	0.355	5.04596442937823e-145	1	ENSGALG00000039468	NA
1517	2.10383960817213e-149	0.294463792637287	0.766	0.593	5.12453251758567e-145	1	CHMP6	ENSGALG00000026428
1518	2.27139910796987e-149	0.330402510101391	0.897	0.735	5.53267394719301e-145	1	RDX	ENSGALG00000017153
1519	1.33204394077184e-148	0.264420794941987	0.996	0.967	3.24459263093204e-144	1	RPL37	ENSGALG00000014833
1520	1.52094553971727e-148	-0.665061769634461	0.199	0.38	3.70471914564332e-144	1	HAND2	ENSGALG00000030530
1521	2.91899914045631e-148	-0.709467748467362	0.054	0.217	7.11009810632348e-144	1	SDC2	ENSGALG00000031424
1522	3.18293145911449e-148	-0.569856216172451	0.317	0.495	7.75298444811109e-144	1	BCL2	ENSGALG00000012885
1523	5.24480189263643e-148	0.29940161138683	0.816	0.638	1.27752884500838e-143	1	ENSGALG00000046740	NA
1524	2.17995090261444e-147	0.279849756240603	0.697	0.519	5.30992440858825e-143	1	STX7	ENSGALG00000034374
1525	2.99542044700181e-147	-1.33610115306937	0.141	0.319	7.296245124807e-143	1	PENK	ENSGALG00000015419
1526	5.02533224936951e-147	0.270535423873717	0.625	0.415	1.22407042930143e-142	1	CRISPLD1	ENSGALG00000033880
1527	5.70700004314935e-146	0.252851824592385	0.996	0.94	1.39011107051032e-141	1	RPL22	ENSGALG00000000719
1528	7.7345315147708e-146	0.277703335350894	0.549	0.367	1.88397718636787e-141	1	GFPT2	ENSGALG00000039705
1529	1.11298040357637e-145	0.297235253057779	0.45	0.277	2.71099766703132e-141	1	SEPT10	NA
1530	3.94144574453315e-145	0.298770457036773	0.407	0.237	9.60057354453385e-141	1	ARPC1B	ENSGALG00000032588
1531	2.07716707793006e-144	0.315975251352105	0.861	0.685	5.05956356842205e-140	1	CANX	ENSGALG00000032148
1532	3.89101971747064e-144	0.379175631667284	0.157	0.052	9.47774582781498e-140	1	COL20A1	ENSGALG00000005797
1533	1.1518091437299e-143	0.287359739035775	0.816	0.642	2.8055767122973e-139	1	ESD	ENSGALG00000016991
1534	2.40418109345152e-143	-0.705119628430415	0.372	0.531	5.85610430742921e-139	1	FBXW7	ENSGALG00000010103
1535	7.81879841968488e-143	0.288656018867618	0.494	0.325	1.90450291906684e-138	1	JAK1	ENSGALG00000011031
1536	1.35018882248451e-142	0.278789081164843	0.897	0.732	3.28878993380777e-138	1	ZNF706	ENSGALG00000041200
1537	6.70015416872214e-142	0.33365271478544	0.947	0.776	1.63202355241734e-137	1	CCNI	ENSGALG00000011457
1538	2.07238660006821e-141	-0.474494085796751	0.055	0.214	5.04791928044613e-137	1	SCN3B	ENSGALG00000006490
1539	2.96553639146405e-141	-1.58069386022215	0.592	0.641	7.22345354232812e-137	1	TUBB3	ENSGALG00000000059
1540	5.08800950613488e-141	-0.501649414483415	0.046	0.205	1.23933735550433e-136	1	BNC2	ENSGALG00000015101
1541	1.44753323755551e-140	-0.420507250258411	0.159	0.348	3.52590146003771e-136	1	LIMD2	ENSGALG00000000529
1542	3.86762054417013e-140	-1.6080456126799	0.193	0.352	9.4207501214896e-136	1	RTN1	ENSGALG00000012006
1543	9.16938630258673e-140	-0.368768487398936	0.037	0.189	2.23347911558407e-135	1	ACTL6B	ENSGALG00000030087
1544	1.06746983357808e-139	-0.500684219432436	0.115	0.292	2.6001430206295e-135	1	PCSK2	ENSGALG00000008734
1545	1.35710508788289e-139	0.326430023199044	0.86	0.688	3.30563657306515e-135	1	MANF	ENSGALG00000002362
1546	1.78579080306704e-139	0.312290034586983	0.92	0.748	4.3498292381107e-135	1	PRKAR1A	ENSGALG00000004237
1547	3.12014222851125e-139	0.28820945002259	0.648	0.48	7.60004244020771e-135	1	WDR3	ENSGALG00000014791
1548	5.65874107579145e-139	0.261319316240446	0.537	0.363	1.37835615124128e-134	1	TJP1	ENSGALG00000042552
1549	1.44521158063395e-137	0.284605105049615	0.898	0.717	3.52024636810818e-133	1	RAB11B	ENSGALG00000000613
1550	3.47700829583615e-137	-0.322401469926142	0.035	0.185	8.46929680699771e-133	1	DPYSL4	ENSGALG00000010490
1551	1.17846231195406e-136	0.266930367743005	0.586	0.418	2.8704984994577e-132	1	RAC1	ENSGALG00000007130
1552	8.16572465315913e-136	0.257824222210179	0.339	0.169	1.9890072110165e-131	1	RELN	ENSGALG00000008193
1553	1.49272077888339e-135	0.294761743263419	0.925	0.754	3.63596927320416e-131	1	WAS	ENSGALG00000048926
1554	4.91867123383851e-135	-0.438754269922574	0.1	0.273	1.19808993913838e-130	1	MAST4	ENSGALG00000014784
1555	5.04332702325587e-135	0.432033890581755	0.102	0.025	1.22845359632467e-130	1	PMP2	NA
1556	6.16842977871271e-135	0.281372027422302	0.946	0.812	1.50250612549884e-130	1	PDIA3	ENSGALG00000008348
1557	1.21749631967166e-134	-0.450957935848428	0.19	0.374	2.96557753545624e-130	1	HIPK2	ENSGALG00000012792
1558	7.2257104517068e-134	0.261599006756603	0.777	0.615	1.76003855182674e-129	1	PPP1R12A	ENSGALG00000010325
1559	1.77620418805054e-133	0.251987329239542	0.792	0.624	4.3264781612535e-129	1	HADH	ENSGALG00000016124
1560	3.80009591939382e-133	-0.392656949069314	0.06	0.217	9.25627364045947e-129	1	KCNIP4	ENSGALG00000034621
1561	9.79564133823797e-132	-0.310478568309617	0.04	0.188	2.386022317168e-127	1	MYO5A	ENSGALG00000031987
1562	1.45173640609981e-131	0.269584231022286	0.837	0.664	3.53613953797791e-127	1	OAZ2	ENSGALG00000036288
1563	2.91200790124379e-131	0.265099307766236	0.425	0.266	7.09306884584963e-127	1	LIPA	ENSGALG00000006378
1564	6.32185534016773e-131	-1.53445638408987	0.496	0.584	1.53987752375806e-126	1	SCN9A	ENSGALG00000027793
1565	1.30444938721049e-130	0.262110176097569	0.88	0.705	3.17737781736732e-126	1	MSN	ENSGALG00000039615
1566	1.60629806669071e-130	0.304993450570779	0.496	0.325	3.91262083084524e-126	1	DLX1	ENSGALG00000018439
1567	1.72826997345165e-130	-0.303698841409512	0.005	0.129	4.20972000133352e-126	1	CACNA1E	ENSGALG00000003833
1568	2.33471860883071e-130	-0.458357787552191	0.155	0.326	5.68690758738985e-126	1	NCS1	ENSGALG00000012710
1569	2.97116957477616e-130	0.251152548248148	0.865	0.704	7.23717485023977e-126	1	TSPAN3	ENSGALG00000002774
1570	4.89107610199758e-130	-1.01184864672876	0.062	0.211	1.19136831692457e-125	1	CDH11	ENSGALG00000039985
1571	5.68207946908476e-130	-0.922251763062775	0.136	0.295	1.38404091707966e-125	1	MAP6	ENSGALG00000007441
1572	1.60268161915643e-129	0.269919850007243	0.93	0.768	3.90381188794123e-125	1	ARPC4	ENSGALG00000006691
1573	1.07109491994425e-128	0.259548818050366	0.391	0.231	2.60897300600019e-124	1	TSKU	ENSGALG00000000761
1574	4.90146488474736e-128	-1.20826162550422	0.04	0.183	1.19389881662676e-123	1	HES5	ENSGALG00000001141
1575	8.54481333508514e-128	-0.950817513065862	0.167	0.327	2.08134563216004e-123	1	CACNA2D1	ENSGALG00000008486
1576	1.95065612764213e-127	-1.20576370302685	0.184	0.336	4.7514081957107e-123	1	EEF1A2	ENSGALG00000005843
1577	4.5301419049282e-127	0.273931341370302	0.718	0.534	1.10345196520241e-122	1	LIMA1	ENSGALG00000034742
1578	4.58892444059895e-127	-0.975458566592406	0.323	0.478	1.11777021524109e-122	1	CRABP-I	ENSGALG00000003193
1579	4.98813763531949e-127	-0.365429236395974	0.017	0.147	1.21501056521112e-122	1	TENM2	ENSGALG00000001768
1580	5.89379401941737e-127	0.257114713570511	0.825	0.652	1.43561034724968e-122	1	ENSGALG00000034345	NA
1581	6.84028592990406e-127	-1.76858408541353	0.6	0.656	1.66615684680603e-122	1	MAP1B	ENSGALG00000014999
1582	7.25751266151342e-127	0.281972041624778	0.929	0.767	1.76778493409144e-122	1	GLO1	ENSGALG00000010127
1583	8.16037886862596e-127	0.252555973757155	0.507	0.326	1.98770508481991e-122	1	HES4	ENSGALG00000002055
1584	8.73168180971463e-127	-0.528138793253453	0.095	0.252	2.12686305521029e-122	1	SEPT5	ENSGALG00000001688
1585	3.98141545675963e-126	-0.365469712883592	0.006	0.128	9.69793176957511e-122	1	ENSGALG00000042992	NA
1586	4.59729085700117e-126	-0.446290672629283	0.075	0.231	1.11980810694834e-121	1	FBXL2	ENSGALG00000030175
1587	5.26938643286087e-126	-0.731118520175005	0.068	0.217	1.28351714731625e-121	1	CHRNA7	ENSGALG00000004096
1588	5.33136370556946e-126	-0.678006930986279	0.996	0.974	1.29861357140261e-121	1	ND4	ENSGALG00000036229
1589	1.49929332320577e-125	-2.02342166294165	0.426	0.528	3.6519786766646e-121	1	GAP43	ENSGALG00000015089
1590	3.31208370385979e-125	0.25952604471682	0.442	0.281	8.06757348586168e-121	1	SLC16A7	ENSGALG00000009759
1591	9.90450642383884e-125	-0.267947130427076	0.998	0.967	2.41253967471866e-120	1	ENSGALG00000043329	NA
1592	2.04304450888835e-124	-0.330093966945715	0.042	0.184	4.97644781475024e-120	1	EPB41L3	ENSGALG00000038678
1593	1.08790165860548e-123	-0.481702117568996	0.029	0.162	2.64991086003123e-119	1	GPM6A	ENSGALG00000043480
1594	1.12323467433453e-123	0.258428658864802	0.516	0.353	2.73597501974404e-119	1	USP36	ENSGALG00000037018
1595	2.20919488287004e-123	-0.347256029357155	0.066	0.218	5.38115689569483e-119	1	TSHZ3	ENSGALG00000004528
1596	3.45554895896708e-123	-0.319268155967649	0.045	0.188	8.41702615425203e-119	1	SNCAIP	ENSGALG00000005330
1597	4.97471282908533e-123	-0.370074530057204	0.015	0.14	1.21174055090861e-118	1	ENSGALG00000055117	NA
1598	1.88986438745602e-122	-0.458302739796292	0.088	0.242	4.60333167496537e-118	1	RFTN1	ENSGALG00000011241
1599	2.51056977826051e-122	-0.343284002120329	0.021	0.149	6.11524586588694e-118	1	PTPRO	ENSGALG00000013085
1600	3.17502181911221e-122	-0.697856972264336	0.181	0.351	7.73371814699351e-118	1	ASCL1	ENSGALG00000037082
1601	5.01879543635287e-122	-0.58141456567909	0.12	0.277	1.22247819238683e-117	1	ARPP21	ENSGALG00000043240
1602	5.55624410610433e-122	0.258934455571828	0.429	0.266	1.35338993936489e-117	1	TNFSF10	ENSGALG00000009179
1603	1.12396205431305e-121	0.285308788231404	0.767	0.608	2.73774677189574e-117	1	TCEA1	ENSGALG00000015274
1604	4.35254369307411e-121	-0.296929107415409	0.024	0.154	1.06019259275899e-116	1	MARCH1	ENSGALG00000009520
1605	5.22116972912323e-121	0.258045630422352	0.663	0.501	1.27177252261984e-116	1	ENSGALG00000049270	NA
1606	5.74968475184469e-121	0.256190329418709	0.906	0.75	1.40050821185433e-116	1	NDUFA10	ENSGALG00000004302
1607	7.91014594609286e-121	-0.336991331686685	0.016	0.14	1.9267533495493e-116	1	UNC13B	ENSGALG00000002165
1608	1.26677564135555e-120	-0.406463980193397	0.033	0.167	3.08561210721385e-116	1	GUCY1A2	ENSGALG00000017173
1609	1.6386238643522e-120	0.255497819082751	0.751	0.585	3.99136000878909e-116	1	STAU2	ENSGALG00000031390
1610	1.76109671318801e-120	-0.506035467161049	0.05	0.19	4.28967937398336e-116	1	FGF13	ENSGALG00000006508
1611	2.37106211777688e-120	0.273503952109015	0.599	0.444	5.77543310648093e-116	1	C5H15orf57	ENSGALG00000029332
1612	7.56430174398238e-120	0.328313921950312	0.681	0.522	1.84251261879923e-115	1	CARHSP1	ENSGALG00000053043
1613	3.9406574741745e-119	-1.945106247678	0.541	0.608	9.59865347559425e-115	1	STMN2	ENSGALG00000039690
1614	5.37810877097184e-119	0.34112686097849	0.92	0.794	1.30999973443332e-114	1	HSPA5	ENSGALG00000001000
1615	6.66339634163109e-119	-0.613207875369664	0.045	0.181	1.6230700808945e-114	1	PTPRR	ENSGALG00000040855
1616	4.04428144479227e-118	-0.295512924003514	0.07	0.22	9.85106074322501e-114	1	ASAP1	ENSGALG00000037618
1617	7.52056169792418e-118	-0.62081897692169	0.806	0.759	1.83185841838037e-113	1	NREP	ENSGALG00000027891
1618	1.14123612340941e-117	-0.980103661588681	0.038	0.17	2.77982294940064e-113	1	Cbln2	NA
1619	1.19649737820635e-116	-0.291735061736955	0.013	0.131	2.91442831383503e-112	1	CHRM4	ENSGALG00000008365
1620	2.36063441098328e-116	0.258067759617447	0.903	0.746	5.75003329827308e-112	1	PARP1	ENSGALG00000009228
1621	2.61877816333347e-116	-0.748095606283146	0.998	0.987	6.37881985024766e-112	1	ND6	ENSGALG00000037838
1622	1.5736310883986e-115	-0.722414475569563	0.226	0.382	3.83305060512131e-111	1	MMP16	ENSGALG00000032031
1623	2.67749268797399e-115	-0.497812100525395	0.1	0.252	6.52183668936704e-111	1	PLCB4	ENSGALG00000008907
1624	6.03147336886754e-114	-0.665272711508208	0.049	0.184	1.46914628318876e-109	1	FBLN1	ENSGALG00000014233
1625	1.75190124845085e-113	0.486714536390956	0.5	0.336	4.26728106097658e-109	1	CYR61	ENSGALG00000008661
1626	3.07822352789526e-113	-0.535696290550511	0.25	0.416	7.49793686924728e-109	1	HOXA4	ENSGALG00000022622
1627	4.20148222566304e-113	-0.990937642200812	0.8	0.763	1.023397040527e-108	1	YWHAG	ENSGALG00000017358
1628	1.5606780787878e-112	0.255692253783689	0.117	0.037	3.80149966431133e-108	1	SFRP5	ENSGALG00000007515
1629	2.96239632754293e-112	-0.286736385482112	0.035	0.164	7.21580497462906e-108	1	DNM1	ENSGALG00000004852
1630	4.68491730992171e-112	-0.33458684580265	0.017	0.134	1.14115215835073e-107	1	CLMP	ENSGALG00000006507
1631	1.65372063672891e-111	0.25018193434681	0.528	0.375	4.02813272694429e-107	1	DTNBP1	ENSGALG00000012703
1632	3.27215320748652e-111	-0.255477821073276	0.007	0.116	7.97031078279568e-107	1	MYT1L	ENSGALG00000016384
1633	8.618597167097e-111	-0.338102029496515	0.058	0.196	2.09931789796149e-106	1	ENSGALG00000055108	NA
1634	1.19636760549155e-110	-0.364384638220232	0.088	0.237	2.91411221345632e-106	1	FILIP1	ENSGALG00000039001
1635	1.13281503759849e-109	-0.266810602247636	0.014	0.128	2.7593108685824e-105	1	PPFIA2	ENSGALG00000010958
1636	2.27932206727424e-109	0.313820275834142	0.647	0.482	5.5519726914666e-105	1	ETS1	ENSGALG00000001143
1637	1.09336435826827e-108	-0.772792443383609	0.999	0.993	2.66321690386986e-104	1	COX3	ENSGALG00000035334
1638	1.19214858167791e-108	0.34601871415761	0.646	0.471	2.90383551525105e-104	1	CD99	ENSGALG00000024488
1639	1.70520381743213e-108	-0.271445055550081	0.018	0.134	4.15353545850119e-104	1	CUX2	ENSGALG00000004598
1640	5.23597259192945e-108	-0.702618356887941	0.675	0.692	1.27537820394218e-103	1	TUBB4B	ENSGALG00000008586
1641	5.52823261529125e-108	-0.304137496153238	0.011	0.121	1.34656690043264e-103	1	KIAA0319	ENSGALG00000041273
1642	7.03978799924003e-108	-0.28223818817258	0.051	0.183	1.71475156085489e-103	1	RAB33A	ENSGALG00000024049
1643	1.39631139251628e-107	-0.264180950557589	0.013	0.124	3.40113528989116e-103	1	OGDHL	ENSGALG00000002266
1644	2.0937786443142e-107	-0.392708846636212	0.027	0.145	5.10002602182052e-103	1	MAP7D2	ENSGALG00000016415
1645	7.16682922960293e-107	-0.506739240410772	0.02	0.135	1.74569626374668e-102	1	EDNRA	ENSGALG00000010013
1646	7.50020966638691e-107	0.250211678904693	0.952	0.782	1.82690107053852e-102	1	ZNF593	ENSGALG00000000542
1647	1.36592273506804e-106	0.254870886204988	0.958	0.802	3.32711459807873e-102	1	TOMM6	ENSGALG00000043002
1648	1.43347949879497e-106	-0.302017485280944	0.033	0.157	3.49166936316478e-102	1	CAMK4	ENSGALG00000000244
1649	2.85024885509196e-106	-0.331803980695721	0.047	0.175	6.94263616123299e-102	1	RAB26	ENSGALG00000032418
1650	5.39261302053181e-106	-0.380022049714788	0.046	0.173	1.31353267954114e-101	1	TNFAIP2	ENSGALG00000011446
1651	5.64772804330695e-106	-0.349703237599023	0.024	0.141	1.37567359678871e-101	1	EGFR	ENSGALG00000038089
1652	1.73047144462564e-105	-0.768300436992601	0.021	0.135	4.21508234481914e-101	1	VIP	ENSGALG00000013604
1653	1.3599778979959e-104	-0.455938206228821	0.082	0.22	3.31263416393841e-100	1	kcnma1	NA
1654	2.34375026483772e-104	-1.24263087342433	0.48	0.572	5.70890689509171e-100	1	ALCAM	ENSGALG00000015348
1655	2.37700465767623e-103	-0.33048470038334	0.08	0.218	5.78990794516776e-99	1	PHYHIPL	ENSGALG00000029863
1656	5.41251911685754e-103	-0.696396144103085	0.242	0.378	1.31838140648416e-98	1	LRP11	ENSGALG00000019987
1657	2.32370080912875e-102	-0.723706010889531	0.032	0.147	5.6600704308758e-98	1	COL6A3	ENSGALG00000003923
1658	2.68823472946602e-102	-0.285838442314797	0.028	0.144	6.54800215403333e-98	1	VSTM2L	ENSGALG00000006792
1659	5.38997299328972e-102	-0.951564762707845	0.5	0.572	1.31288962170551e-97	1	NSG1	ENSGALG00000015010
1660	7.48322191253876e-102	-0.306534386802759	0.018	0.127	1.82276319345619e-97	1	ZNF804A	ENSGALG00000023886
1661	1.22678543612323e-101	-0.634412970343231	0.031	0.148	2.98820396530897e-97	1	MAFB	ENSGALG00000003670
1662	1.88467141186829e-101	-0.517699013503584	0.062	0.19	4.59068262502878e-97	1	SCG2	ENSGALG00000029819
1663	2.31752066080713e-101	-0.362724068779049	0.048	0.172	5.64501682559401e-97	1	MCF2L2	ENSGALG00000008744
1664	1.69981332183039e-100	0.298740971994028	0.434	0.283	4.14040528931446e-96	1	TUBB6	ENSGALG00000031275
1665	1.91192089747928e-100	-0.401453298362564	0.829	0.774	4.65705692208003e-96	1	ATP5A1Z	ENSGALG00000037880
1666	7.82710477279586e-99	-0.291454627778345	0.021	0.13	1.90652618055762e-94	1	ENSGALG00000012177	NA
1667	3.42901418465231e-98	-0.306432884654297	0.019	0.125	8.35239275097609e-94	1	ABLIM2	ENSGALG00000043448
1668	5.40180387968858e-98	-0.366137818803285	0.044	0.163	1.31577138901455e-93	1	UPP1	ENSGALG00000013073
1669	6.46918583321262e-98	-0.467818454985237	0.07	0.198	1.57576428525393e-93	1	VSNL1	ENSGALG00000016464
1670	1.63022526207509e-96	0.260673422626505	0.814	0.667	3.9709026933625e-92	1	RAP1B	ENSGALG00000009927
1671	2.40860812949224e-96	-0.262610302867661	0.094	0.233	5.8668876818172e-92	1	WNK2	ENSGALG00000038850
1672	2.83897703274451e-96	-0.416728124798977	0.066	0.19	6.91518025635907e-92	1	ENSGALG00000007268	NA
1673	9.37317923513083e-95	-0.307496400652933	0.092	0.228	2.28311899809317e-90	1	FHL3	ENSGALG00000035187
1674	1.67573325029188e-94	-0.472240364873304	0.232	0.383	4.08175105106097e-90	1	HOXA3	ENSGALG00000027925
1675	4.30496187166153e-94	-0.751736359447643	0.045	0.159	1.04860261269932e-89	1	COL1A2	ENSGALG00000009641
1676	1.45953920688968e-93	-0.429101156353515	0.041	0.154	3.55514560014189e-89	1	SYT4	ENSGALG00000042626
1677	3.65537990041769e-93	-0.492392642350831	0.016	0.117	8.90377436143741e-89	1	ADAMTS9	ENSGALG00000041750
1678	5.25275081606811e-93	-0.745723432486375	0.999	0.979	1.27946504377787e-88	1	ENSGALG00000043598	NA
1679	8.0098092761285e-93	-0.467220284230688	0.188	0.334	1.95102934347938e-88	1	SPOCK3	ENSGALG00000009568
1680	1.654521939261e-92	-0.567321416498422	0.066	0.186	4.03008453965195e-88	1	BUB1B	ENSGALG00000036892
1681	3.62268571684735e-92	0.257217468791223	0.686	0.518	8.82413786909679e-88	1	ST3GAL1	ENSGALG00000037773
1682	1.74954329134612e-91	-0.61537189023222	0.699	0.701	4.26153754906089e-87	1	JPT1	NA
1683	1.28198003279184e-90	-0.354487550107801	0.048	0.16	3.12264696387435e-86	1	BUB1	ENSGALG00000008233
1684	7.40327785570007e-90	0.265122685611038	0.861	0.707	1.80329042009142e-85	1	GPX4	ENSGALG00000002595
1685	1.65501583923822e-89	-0.997671384919756	0.942	0.879	4.03128758121647e-85	1	TUBB2B	ENSGALG00000012821
1686	1.92711126577814e-89	-0.277958237494652	0.042	0.155	4.69405762118239e-85	1	EML6	ENSGALG00000008139
1687	2.87769920382381e-89	-0.94078834427802	0.197	0.322	7.00949972067403e-85	1	SYT1	ENSGALG00000041094
1688	4.50337787979757e-89	-0.747547860024052	0.113	0.245	1.09693278396109e-84	1	COL12A1	ENSGALG00000015908
1689	5.18189868424771e-89	-0.289656046252387	0.025	0.128	1.26220688150906e-84	1	TMEM132C	ENSGALG00000002714
1690	8.5512445604616e-89	-0.419061732720545	0.223	0.368	2.08291215003724e-84	1	GRK3	ENSGALG00000037097
1691	1.67126761383267e-88	-0.381554892178356	0.11	0.238	4.07087365377361e-84	1	CCDC92	ENSGALG00000003146
1692	2.94534677880168e-88	-0.60718651061394	0.091	0.212	7.17427568380513e-84	1	KIF11	ENSGALG00000030597
1693	8.02917150700495e-88	-0.679060618021925	0.769	0.742	1.95574559567627e-83	1	DPYSL3	ENSGALG00000007582
1694	1.1074306238806e-87	-0.355460078178342	0.244	0.393	2.69747951364838e-83	1	SELENOU	NA
1695	1.70786981450809e-87	-0.506482354209979	0.066	0.182	4.16002929417882e-83	1	PLK1	ENSGALG00000006110
1696	3.53470574405049e-87	-0.515813256064131	0.031	0.133	8.60983625135819e-83	1	NTRK3	ENSGALG00000040241
1697	4.98169381880533e-87	-0.275875924203123	0.032	0.137	1.2134409803846e-82	1	RGS2	ENSGALG00000042744
1698	5.28456007790441e-87	-0.961034446331218	0.127	0.251	1.28721314377596e-82	1	KPNA2	ENSGALG00000003584
1699	1.1524228687923e-86	-0.322360540218493	0.057	0.172	2.80707162380428e-82	1	RIMS2	ENSGALG00000040256
1700	1.53022964333499e-86	-0.333122668035893	0.062	0.18	3.72733336523538e-82	1	SGK1	ENSGALG00000013971
1701	2.6528485214397e-86	0.479056604814175	0.736	0.595	6.46180842852282e-82	1	HSPA2	ENSGALG00000011715
1702	5.20999854673273e-86	-0.717666864689423	0.999	0.989	1.26905144601316e-81	1	COX1	NA
1703	5.4207792846973e-86	-0.396501587598545	0.047	0.157	1.32039341816657e-81	1	PLPPR1	ENSGALG00000015542
1704	1.27512170278714e-85	-0.312053341297813	0.181	0.33	3.10594144364892e-81	1	CTNND2	NA
1705	2.21033993978638e-85	-0.410957375983485	0.151	0.289	5.38394602533167e-81	1	ETV1	ENSGALG00000035504
1706	2.27516323401971e-85	-0.257318550660591	0.011	0.1	5.5418426054252e-81	1	RGS7	ENSGALG00000039772
1707	2.58729387136773e-85	-0.274388222373931	0.047	0.156	6.30213041187751e-81	1	ENSGALG00000048771	NA
1708	3.93195786829433e-85	-1.28523684855847	0.137	0.258	9.57746297559132e-81	1	CENPF	ENSGALG00000009690
1709	5.51562215268708e-85	-0.309402752743888	0.043	0.15	1.34349524395152e-80	1	SNCB	ENSGALG00000021542
1710	1.28133940248044e-83	-0.287573094527645	0.058	0.172	3.12108651656185e-79	1	SEMA6A	ENSGALG00000002294
1711	8.32912671102489e-83	-0.455286681752529	0.492	0.601	2.02880868427144e-78	1	PPP1R9B	ENSGALG00000029276
1712	8.32912671102489e-83	-0.455286681752529	0.492	0.601	2.02880868427144e-78	1	PPP1R9B	ENSGALG00000042330
1713	1.26877744461976e-82	-0.760724666035054	0.098	0.212	3.09048809960481e-78	1	NUSAP1	ENSGALG00000008584
1714	1.3576147187791e-82	-0.550277576855804	0.559	0.622	3.30687793200214e-78	1	ATP1A1	ENSGALG00000032247
1715	2.62125947826439e-82	-0.844006293100482	0.103	0.219	6.3848638371564e-78	1	CENPE	ENSGALG00000013208
1716	4.21892061795363e-82	-0.452121608245976	0.358	0.487	1.02764468412114e-77	1	PFKP	ENSGALG00000006939
1717	6.12141262721922e-81	-0.413185010386369	0.233	0.367	1.49105368773806e-76	1	ENSGALG00000049424	NA
1718	9.50113972235447e-81	-0.410805232872803	0.065	0.174	2.3142876135711e-76	1	KIF20A	ENSGALG00000035030
1719	1.24490145712476e-80	-0.346293148822008	0.25	0.39	3.0323309692645e-76	1	ZNF423	ENSGALG00000003891
1720	3.37307625566783e-80	-0.39800760077524	0.141	0.272	8.21613914355569e-76	1	DIPK2A	ENSGALG00000002347
1721	4.38498088356727e-80	-1.71556774561382	0.154	0.271	1.06809364361932e-75	1	CHGA	ENSGALG00000010820
1722	4.79084333055678e-80	-0.297538654131407	0.072	0.187	1.16695361845702e-75	1	PCDH10	ENSGALG00000009719
1723	1.63127969245336e-79	-0.466402809458173	0.1	0.214	3.97347107487791e-75	1	NDC80	ENSGALG00000014801
1724	3.99972835850832e-79	-0.667290811364347	0.38	0.503	9.74253833565458e-75	1	SACS	ENSGALG00000017120
1725	4.78074574092993e-79	-0.48307305661375	0.342	0.466	1.16449404757571e-74	1	GADD45A	ENSGALG00000025977
1726	4.91995046398619e-79	-0.422915428990456	0.102	0.221	1.19840153401776e-74	1	DCLK1	ENSGALG00000041263
1727	6.53951292832031e-79	-0.342863469106587	0.082	0.197	1.59289455908026e-74	1	KIAA1211	NA
1728	2.32066391810098e-78	-0.483555285748674	0.186	0.313	5.65267317171036e-74	1	C12orf75	ENSGALG00000026311
1729	5.77046330337469e-78	-0.293665837200475	0.08	0.194	1.40556945143601e-73	1	NCAPH	ENSGALG00000032270
1730	6.01483873646846e-78	-0.880178271276915	0.14	0.254	1.46509441942899e-73	1	UBE2C	ENSGALG00000026380
1731	7.25675880139491e-78	-0.561591150940753	0.14	0.255	1.76760130884377e-73	1	MAPT	ENSGALG00000000625
1732	1.40441382442157e-77	0.268252790735987	0.34	0.216	3.42087119352605e-73	1	CTGF	NA
1733	1.51011032044161e-77	-0.636081440488231	0.044	0.144	3.67832671853168e-73	1	LRRC17	ENSGALG00000008298
1734	1.72445473470059e-77	-0.262463303937555	0.018	0.105	4.20042684278369e-73	1	LRRN3	ENSGALG00000009488
1735	2.11436687634743e-77	-0.473560767268308	0.201	0.33	5.15017483740707e-73	1	TGFBI	ENSGALG00000029429
1736	4.387998038371e-77	-0.463669122159821	0.018	0.105	1.06882856218641e-72	1	RGS5	ENSGALG00000026572
1737	1.58649725741042e-76	0.290429202153531	1	1	3.86439001960029e-72	1	RIA	NA
1738	1.75535620992679e-76	-0.872002097744382	0.26	0.367	4.27569665613968e-72	1	NRXN1	ENSGALG00000009107
1739	6.46244977935889e-76	-0.367615308330321	0.069	0.178	1.57412351725624e-71	1	CNTN1	ENSGALG00000009523
1740	1.17378926227334e-75	-0.28054953764054	0.062	0.17	2.8591158850454e-71	1	ENSGALG00000029935	NA
1741	1.40099800106389e-75	-0.303430511549986	0.027	0.118	3.41255093099143e-71	1	SYBU	ENSGALG00000036527
1742	2.52724173011135e-75	-0.363296952195514	0.235	0.37	6.15585540620523e-71	1	KHDRBS3	ENSGALG00000031519
1743	3.22912057513018e-75	-0.335449864393962	0.053	0.153	7.86549189690209e-71	1	ECT2	ENSGALG00000009157
1744	1.42577085265974e-74	-0.557268608322192	0.171	0.289	3.47289264290859e-70	1	INCENP	ENSGALG00000007537
1745	3.13999152483318e-74	-0.281901564516624	0.049	0.151	7.64839135618865e-70	1	LUZP2	ENSGALG00000030151
1746	5.89534708989174e-74	-0.718142726894666	0.069	0.172	1.43598864415583e-69	1	RGS4	ENSGALG00000002564
1747	1.0034326788505e-73	-0.487725053691666	0.28	0.4	2.44416131914405e-69	1	ITFG1	ENSGALG00000004049
1748	1.04442353706904e-73	-0.800565386368528	0.475	0.551	2.54400685159276e-69	1	GLCCI1	ENSGALG00000035239
1749	1.53170788575668e-73	-0.366564209978494	0.115	0.229	3.73093406812613e-69	1	PBK	ENSGALG00000016582
1750	1.89598859200807e-73	-0.864989420408358	0.581	0.627	4.61824901241325e-69	1	HOXA5	ENSGALG00000025929
1751	2.11306990847443e-73	-0.434526613967638	0.086	0.197	5.14701568306201e-69	1	FAT4	ENSGALG00000011823
1752	2.9569282428231e-73	-0.275471467184768	0.131	0.254	7.2024858138685e-69	1	ENSGALG00000006588	NA
1753	1.02901554624676e-72	-0.393575100809376	0.151	0.271	2.50647606754786e-68	1	CAVIN4	ENSGALG00000026452
1754	1.24995916705905e-72	-0.331210006509458	0.041	0.134	3.04465053912243e-68	1	GTSE1	ENSGALG00000004897
1755	3.54454400113436e-72	-0.313234212194257	0.924	0.828	8.63380027796308e-68	1	HMGB3	ENSGALG00000009071
1756	6.29517514644489e-72	-0.426141650755172	0.075	0.179	1.53337876217105e-67	1	DLGAP5	ENSGALG00000012165
1757	1.02689726272931e-71	-0.51168260005019	0.481	0.563	2.50131635255606e-67	1	RBFOX2	ENSGALG00000012540
1758	2.47009051036458e-71	-0.4094218750532	0.283	0.414	6.01664646514605e-67	1	HSPB1	ENSGALG00000001926
1759	1.26879614020223e-70	-0.410891321553224	0.546	0.629	3.0905336383046e-66	1	SPIN1Z	ENSGALG00000014916
1760	7.58612853606862e-70	-0.264156882288015	0.074	0.18	1.84782918881559e-65	1	BRSK2	NA
1761	1.07525687848161e-69	-0.274966777663309	0.065	0.167	2.61911070460551e-65	1	CIB2	ENSGALG00000026674
1762	1.07701860009781e-69	-0.398548138708051	0.021	0.103	2.62340190611824e-65	1	ISLR2	ENSGALG00000029151
1763	1.94190362321041e-69	-0.461802824979178	0.331	0.455	4.73008884541592e-65	1	ANKRD10	ENSGALG00000030125
1764	2.82346737630865e-69	-0.33448354856098	0.068	0.168	6.87740183521261e-65	1	KIF23	ENSGALG00000008095
1765	3.4622424853318e-69	-0.393739596252582	0.216	0.341	8.4333302457712e-65	1	TBC1D9	ENSGALG00000009855
1766	4.02020946190638e-69	-0.481670637924763	0.244	0.366	9.79242620731157e-65	1	RBM38	ENSGALG00000026081
1767	1.25409583688252e-68	-0.417658588069716	0.04	0.13	3.05472663947844e-64	1	CPNE4	ENSGALG00000029235
1768	1.45561534217053e-68	-0.422500575609105	0.131	0.245	3.54558785045897e-64	1	CHRNA5	ENSGALG00000003021
1769	1.49788478156825e-68	-0.401624533701195	0.028	0.113	3.64854775094393e-64	1	ENSGALG00000016635	NA
1770	2.21709986933961e-68	-0.717773827203859	0.997	0.977	5.40041186173741e-64	1	ENSGALG00000036956	NA
1771	2.68791483928355e-68	-0.380114708104919	0.246	0.376	6.54722296552688e-64	1	SSBP2	ENSGALG00000023089
1772	2.84327565961168e-68	-0.361215090480433	0.086	0.191	6.92565085168213e-64	1	NAV2	ENSGALG00000003999
1773	5.34481702259721e-68	-0.295567534842437	0.142	0.262	1.30189053036423e-63	1	DGKZ	ENSGALG00000008380
1774	1.54306805603673e-67	-0.316838300879532	0.031	0.116	3.75860517089426e-63	1	HIC1	ENSGALG00000042077
1775	2.50073776136247e-67	0.640188891851477	0.588	0.485	6.09129703912672e-63	1	FOS	ENSGALG00000028037
1776	2.76759277681718e-67	-0.524005065886934	0.053	0.144	6.7413024857713e-63	1	ISL1	ENSGALG00000014884
1777	4.44623619633768e-67	-0.289126293909121	0.08	0.184	1.08301421270393e-62	1	ENSGALG00000052222	NA
1778	6.81083800196534e-67	-0.276057115144225	0.17	0.293	1.65898392051872e-62	1	GM2A	ENSGALG00000027534
1779	8.18267641611353e-67	-0.568960889383523	0.489	0.594	1.99313632143693e-62	1	ENSGALG00000020322	NA
1780	2.77052544049317e-66	-0.879587757351168	0.154	0.261	6.74844586795327e-62	1	ENSGALG00000025996	NA
1781	4.71071620367325e-66	-0.430289840284344	0.066	0.164	1.14743625289073e-61	1	ENSGALG00000051497	NA
1782	1.02469249181803e-65	-0.333963298732948	0.069	0.168	2.49594597157037e-61	1	DGKH	ENSGALG00000016959
1783	1.19869728897146e-65	-0.267053963797994	0.026	0.106	2.91978685647668e-61	1	CTSK	ENSGALG00000028147
1784	2.66048691234322e-65	-0.280032295092617	0.05	0.14	6.48041402108561e-61	1	ENSGALG00000012836	NA
1785	4.04022172469006e-65	-0.498146704571067	0.041	0.127	9.84117207700004e-61	1	MMP2	ENSGALG00000003580
1786	1.17482965508547e-64	-0.363708142267098	0.78	0.76	2.86165007385718e-60	1	SUB1	ENSGALG00000003248
1787	3.10173903348826e-64	-0.565361575869534	0.049	0.136	7.55521593777069e-60	1	CYB561	ENSGALG00000024031
1788	5.30172276071709e-64	-0.354138257021584	0.192	0.313	1.29139363005547e-59	1	CDC25B	ENSGALG00000054336
1789	1.65218100393828e-63	-0.253411188202172	0.035	0.119	4.02438248939286e-59	1	FHL2	ENSGALG00000016797
1790	3.99491790161175e-63	-0.749765902130677	0.421	0.497	9.7308210247459e-59	1	PLXNA4	ENSGALG00000006473
1791	5.56308375424741e-63	-0.286372234599999	0.275	0.402	1.35505594085958e-58	1	ENSGALG00000027334	NA
1792	6.92181051131778e-63	-0.349639293181905	0.128	0.237	1.68601460434678e-58	1	MTFR2	ENSGALG00000019967
1793	8.43428076320872e-63	-0.418668532782623	0.128	0.233	2.05442210830238e-58	1	ENSGALG00000001289	NA
1794	1.9589350532823e-62	-0.269839130675121	0.058	0.149	4.77157400278503e-58	1	ARHGAP11A	NA
1795	2.2248366377973e-62	-0.260294437683296	0.036	0.12	5.41925708234666e-58	1	SERTM1	ENSGALG00000032028
1796	2.43097389809344e-62	-0.424722419905702	0.145	0.254	5.92136622097601e-58	1	ENSGALG00000002581	NA
1797	4.51844514884779e-62	-0.285270972330079	0.251	0.377	1.10060286935634e-57	1	ARG2	ENSGALG00000009519
1798	6.2745107513611e-62	-0.522692777240671	0.157	0.261	1.52834532881654e-57	1	CDCA3	ENSGALG00000014513
1799	1.24973082732226e-61	-0.385567825102268	0.081	0.176	3.04409434919156e-57	1	ANLN	ENSGALG00000043642
1800	1.89379365481986e-61	-0.257900557059983	0.056	0.147	4.61290258441021e-57	1	ARFGEF3	ENSGALG00000013846
1801	1.10331762190418e-60	-0.578760090767839	0.055	0.143	2.68746106343419e-56	1	MYLK	ENSGALG00000011708
1802	1.93354163333184e-60	-0.264457200074635	0.047	0.132	4.70972071046971e-56	1	SGO1	ENSGALG00000011281
1803	1.96596389831095e-60	-0.783916076455004	0.781	0.726	4.78869486350582e-56	1	DPYSL2	ENSGALG00000000227
1804	2.29772790457445e-60	-0.660569232504944	0.997	0.98	5.59680562996244e-56	1	ND5	ENSGALG00000029500
1805	2.57609714689669e-60	-0.386056403297325	0.24	0.356	6.27485743041096e-56	1	PTBP2	ENSGALG00000005552
1806	4.13632533370759e-60	-1.33473958182335	0.106	0.199	1.00752612478449e-55	1	DCN	ENSGALG00000011274
1807	8.47344745099149e-60	-0.303778415619936	0.112	0.213	2.06396233011251e-55	1	CENPW	ENSGALG00000027454
1808	2.82258996764919e-59	-0.28140996413434	0.186	0.302	6.87526464319989e-55	1	BTBD10	ENSGALG00000005369
1809	6.70146770086432e-59	-0.534037248332675	0.075	0.165	1.63234350257653e-54	1	CDC20	ENSGALG00000009971
1810	7.72819531032838e-59	-0.406681689105422	0.344	0.445	1.88243381368979e-54	1	JUP	ENSGALG00000017414
1811	1.13820348030132e-58	-0.282842256427533	0.027	0.102	2.77243603731796e-54	1	DDC	ENSGALG00000013094
1812	1.59234879071178e-58	-0.3202025855006	0.162	0.274	3.87864318441575e-54	1	TLE4Z1	NA
1813	2.86087837483619e-58	-0.535128946166778	0.043	0.124	6.968527545426e-54	1	ENSGALG00000049452	NA
1814	5.12704063772463e-58	-0.365139526455595	0.037	0.116	1.24884455853696e-53	1	FGFR3	ENSGALG00000015708
1815	1.40924006014903e-56	-0.3721720233804	0.717	0.709	3.43262693851102e-52	1	MTPN	ENSGALG00000041619
1816	1.9706237757321e-56	-0.276612750096069	0.074	0.167	4.80004539292825e-52	1	ENSGALG00000006584	NA
1817	5.79425472831589e-56	-0.379974849752885	0.124	0.223	1.41136456672318e-51	1	KIF15	ENSGALG00000036645
1818	6.31738377156702e-56	-0.384711455797763	0.052	0.136	1.5387883390783e-51	1	NPY	ENSGALG00000010983
1819	8.58064170028338e-56	-0.443075585970417	0.309	0.419	2.09007270535503e-51	1	ADGRL2	ENSGALG00000036789
1820	1.39343105884238e-55	-0.32951226457306	0.381	0.492	3.39411937312827e-51	1	OXCT1	ENSGALG00000014846
1821	8.97768030809188e-55	-0.250620539386239	0.083	0.175	2.18678336944502e-50	1	TBC1D8	ENSGALG00000016776
1822	1.23964497613939e-54	-0.27692288919248	0.149	0.256	3.01952723288033e-50	1	PTDSS1	ENSGALG00000030185
1823	1.52887870244335e-54	-0.309921997275539	0.075	0.162	3.72404274341151e-50	1	KIF18A	ENSGALG00000012160
1824	1.68782363847572e-54	-1.10732029398243	0.299	0.378	4.11120081859917e-50	1	TOP2A	ENSGALG00000003922
1825	5.18012512602348e-54	-0.279287651755063	0.089	0.179	1.2617748781968e-49	1	ENSGALG00000033925	NA
1826	9.65648902021826e-54	-0.262734804647922	0.106	0.202	2.35212759554476e-49	1	RCSD1	ENSGALG00000040275
1827	1.25285712009294e-53	-0.684197081113153	0.706	0.687	3.05170937312238e-49	1	CLSTN1	ENSGALG00000002606
1828	1.75613247458807e-53	-1.18318457251911	0.186	0.277	4.27758748160162e-49	1	ASPM	ENSGALG00000032398
1829	2.09994740456674e-53	-0.351006997672826	0.077	0.162	5.11505188804366e-49	1	AURKA	ENSGALG00000007768
1830	2.61110493257613e-53	-0.318319655628918	0.16	0.267	6.36012939476894e-49	1	B4GALT6	ENSGALG00000015151
1831	6.50929851856999e-53	-0.278171949024763	0.163	0.268	1.58553493315328e-48	1	RASSF3	ENSGALG00000009842
1832	8.03681805295444e-53	-0.313047061267253	0.044	0.121	1.95760814133864e-48	1	PDGFD	ENSGALG00000017179
1833	1.28197044623442e-52	-0.766860973387796	0.221	0.308	3.1226236129378e-48	1	KIF4A	NA
1834	1.94056098756644e-52	-0.345743553172662	0.324	0.436	4.72681845351434e-48	1	PRKCI	ENSGALG00000009364
1835	2.52947194797156e-52	-0.356124365191585	0.081	0.169	6.16128777086913e-48	1	GRIA2	ENSGALG00000009405
1836	2.6769194525544e-52	-0.358359223527223	0.999	0.978	6.520440402532e-48	1	STMN1	ENSGALG00000001475
1837	3.16183513568806e-52	-0.451756180529425	0.264	0.363	7.70159802350898e-48	1	NCOA7	ENSGALG00000014834
1838	4.31814560325971e-52	-0.265016357459183	0.111	0.206	1.051813906042e-47	1	CDON	ENSGALG00000035419
1839	2.00940148454662e-51	-0.319416770346333	0.168	0.268	4.89450013605866e-47	1	ENSGALG00000026278	NA
1840	3.28483459129218e-51	-1.39851575336298	0.205	0.289	8.00120009746949e-47	1	NEFM	ENSGALG00000000317
1841	5.34611784209304e-51	-0.270232719809647	0.53	0.373	1.30220738397702e-46	1	S100A6	ENSGALG00000041826
1842	8.4618916484942e-51	-0.307550744058562	0.974	0.884	2.06114756774022e-46	1	TXN	ENSGALG00000015704
1843	1.3919522673809e-50	-1.00827708456735	0.268	0.349	3.39051733288639e-46	1	SMC2	ENSGALG00000015691
1844	1.56329646359733e-50	-0.515846571437628	0.206	0.298	3.80787752603038e-46	1	SMC4	ENSGALG00000009553
1845	3.72588650490482e-50	-0.530544786477881	0.223	0.319	9.07551434864716e-46	1	CCNB2	NA
1846	7.31319575487299e-50	-0.274449201417826	0.973	0.876	1.78134822197196e-45	1	RPL22L1	ENSGALG00000009312
1847	8.38516999224564e-50	-0.498995136468654	0.534	0.58	2.04245970671119e-45	1	BUB3	ENSGALG00000009681
1848	3.4727568897507e-49	-0.370180978761177	0.617	0.642	8.45894123205475e-45	1	DYNLT1	ENSGALG00000019979
1849	1.13944818931577e-48	-0.712091360691234	0.232	0.319	2.77546789953535e-44	1	CKAP2	ENSGALG00000017025
1850	2.86937183108447e-48	-0.567575083012212	0.151	0.24	6.98921590615554e-44	1	TMEFF2	ENSGALG00000007759
1851	4.30617073873342e-48	-0.541285889461283	0.226	0.313	1.04889706854069e-43	1	SULT4A1	ENSGALG00000014189
1852	6.11850918060146e-48	-0.288407801146205	0.105	0.196	1.4903464662109e-43	1	DOCK9	ENSGALG00000016883
1853	1.23251956611378e-47	-0.540565017741466	0.204	0.296	3.00217115913994e-43	1	MRAS	ENSGALG00000011592
1854	2.02065181723489e-47	-0.891253317038908	0.247	0.328	4.92190369642075e-43	1	TPX2	ENSGALG00000006267
1855	8.53679922085524e-47	-0.38709423429834	0.395	0.486	2.07939355421592e-42	1	EZH2	ENSGALG00000043399
1856	1.25432164681949e-46	-0.395012411669977	0.326	0.424	3.0552766673229e-42	1	LSP1	NA
1857	2.77961225577279e-46	-0.548531500794401	0.11	0.192	6.77057953261136e-42	1	FABP3	ENSGALG00000037050
1858	3.66516183564693e-46	-0.3723982292179	0.328	0.424	8.9276011992688e-42	1	GNAQ	ENSGALG00000015177
1859	5.12528205947075e-46	-0.285437669348149	0.063	0.139	1.24841620404588e-41	1	MT3	ENSGALG00000014616
1860	7.55352278247026e-46	-0.289137456683103	0.296	0.401	1.83988707935411e-41	1	EVL	ENSGALG00000011209
1861	2.92411163564947e-45	-0.382616640258207	0.599	0.644	7.12255112211498e-41	1	CLTC	ENSGALG00000005139
1862	2.72186217809956e-44	-0.521744839337746	0.645	0.672	6.6299118934149e-40	1	MYCBP2	ENSGALG00000016915
1863	6.02108037615245e-44	-0.515239462876348	0.077	0.151	1.46661475802321e-39	1	CPLX1	ENSGALG00000015332
1864	6.1948460190778e-44	-1.51873914327839	0.064	0.135	1.50894059332697e-39	1	POSTN	ENSGALG00000017046
1865	6.65850841637442e-44	-0.668851126715584	0.695	0.672	1.62187948006048e-39	1	H-RAS	ENSGALG00000029260
1866	4.0590659768973e-43	-0.743554858462273	0.259	0.335	9.88707290652644e-39	1	CDK1	ENSGALG00000003085
1867	1.17641722087908e-42	-0.590720797589235	0.053	0.121	2.86551706661726e-38	1	CHODL	ENSGALG00000015720
1868	2.93588157966808e-42	-0.256591033867636	0.112	0.196	7.1512203517555e-38	1	FBXO5	ENSGALG00000013607
1869	9.71870702806559e-42	-0.414591560980378	0.303	0.387	2.36728265789622e-37	1	APBA2	ENSGALG00000003930
1870	9.77685273332459e-42	-0.28535789427209	0.27	0.37	2.3814457887832e-37	1	GNAI1	ENSGALG00000008382
1871	1.15928939839413e-41	-0.372397276864201	0.377	0.469	2.82379711660843e-37	1	AFDN	ENSGALG00000011329
1872	1.22896543933342e-41	-0.766006788192736	0.042	0.104	2.99351401712835e-37	1	LUM	ENSGALG00000011271
1873	3.13793353751914e-41	-0.267022397017793	0.18	0.27	7.64337851068913e-37	1	JAKMIP2	ENSGALG00000007593
1874	8.59126826037696e-41	-0.58174883213105	0.707	0.727	2.09266112286262e-36	1	WSB1	ENSGALG00000005668
1875	1.49778058742289e-40	-0.33112836821664	0.217	0.303	3.64829395484468e-36	1	ATP6V0E2	ENSGALG00000020754
1876	2.68832932592989e-40	-0.358681989592598	0.352	0.433	6.54823257210004e-36	1	WRB	ENSGALG00000016070
1877	2.35687469730989e-39	-0.342131975222675	0.446	0.523	5.74087538770742e-35	1	CCNG2	ENSGALG00000010347
1878	8.49847361085942e-39	-0.394833916151643	0.312	0.396	2.07005820213314e-34	1	ATP1B1	ENSGALG00000015233
1879	1.06159816747868e-38	-0.385228395053505	0.501	0.558	2.58584081634456e-34	1	RAD21	ENSGALG00000029523
1880	1.0919521106728e-38	-0.318876481101422	0.573	0.617	2.6597769511768e-34	1	PPP1CC	ENSGALG00000004571
1881	1.22732726375937e-38	-0.468388147392748	0.218	0.296	2.98952374906508e-34	1	SPC25	ENSGALG00000010900
1882	1.38789749621114e-38	-0.321076800783166	0.188	0.272	3.3806407212711e-34	1	YPEL2	ENSGALG00000028801
1883	2.66675979907927e-38	-0.285877101421456	0.283	0.378	6.49569351859729e-34	1	SCRN1	ENSGALG00000011176
1884	5.05083816961049e-38	-0.329915730202684	0.615	0.63	1.23028316135372e-33	1	PTP4A1	ENSGALG00000016271
1885	5.29330202219162e-38	-0.676525935879535	0.103	0.171	1.28934250656543e-33	1	PRRX1	ENSGALG00000003324
1886	7.17009775718968e-38	-0.870331936382355	0.906	0.822	1.74649241169626e-33	1	UCH-L1	NA
1887	1.8887781666464e-37	-0.35710276687966	0.755	0.731	4.6006858583173e-33	1	MEX3A	ENSGALG00000014016
1888	4.73717882724671e-37	-0.350016575457386	0.388	0.469	1.15388201874075e-32	1	BCL11A	ENSGALG00000034048
1889	1.60230754920776e-36	-0.325334855990817	0.677	0.685	3.90290072836027e-32	1	DNAJA1	ENSGALG00000023066
1890	7.1819783738677e-36	-0.251699486672487	0.21	0.3	1.74938629230669e-31	1	LDAH	ENSGALG00000016487
1891	9.63438718299884e-36	-0.292639765600478	0.578	0.621	2.34674403003486e-31	1	ENAH	ENSGALG00000009303
1892	4.81963076435375e-35	-0.27368519664736	0.148	0.231	1.17396566158129e-30	1	SLC12A7	ENSGALG00000042396
1893	1.08023329991915e-34	-0.362908575553514	0.63	0.655	2.63123227194307e-30	1	KIF2A	ENSGALG00000014737
1894	2.06016461180428e-34	-0.465296300899109	0.276	0.345	5.01814896143287e-30	1	ENSGALG00000031564	NA
1895	1.543801194185e-33	0.281168384694574	0.367	0.291	3.76039094879582e-29	1	EGR1	ENSGALG00000007669
1896	1.95515355453305e-33	-0.692443432944268	0.465	0.496	4.7623630281316e-29	1	ENSGALG00000046585	NA
1897	2.10920508160537e-33	-0.301034509038852	0.15	0.226	5.13760173777437e-29	1	ENSGALG00000039924	NA
1898	2.44669891290146e-33	-0.286020525489968	0.949	0.849	5.95966921204537e-29	1	GNB1	ENSGALG00000001334
1899	3.72116270188223e-33	-0.454152145015329	0.674	0.67	9.06400810924474e-29	1	FASN	ENSGALG00000040896
1900	6.16207282055567e-33	-0.445558352761901	0.63	0.637	1.50095769763095e-28	1	CASP3	ENSGALG00000010638
1901	6.51093153277081e-32	-0.588555061529682	0.752	0.704	1.58593270275231e-27	1	SERINC1	ENSGALG00000014868
1902	2.42381854824717e-31	-0.333385139258273	0.866	0.784	5.90393721982045e-27	1	GDI2	NA
1903	1.42387176523067e-30	-0.494078243759532	0.741	0.718	3.46826684574886e-26	1	KIDINS220	ENSGALG00000016409
1904	1.61650348230313e-30	-0.501132042356183	0.364	0.423	3.93747918219396e-26	1	ENSGALG00000011528	NA
1905	2.96849506022694e-30	-0.396397631685308	0.649	0.646	7.23066026770079e-26	1	SYT11	ENSGALG00000014646
1906	3.33208053659223e-30	-0.319197905116726	0.211	0.288	8.11628177103137e-26	1	NBEA	ENSGALG00000017062
1907	5.55827372763379e-30	-0.321507557679762	0.252	0.326	1.35388431457704e-25	1	RND3	ENSGALG00000026313
1908	6.58533289706971e-30	-0.26706254801563	0.817	0.743	1.60405538706824e-25	1	BZW2	ENSGALG00000010809
1909	7.08079151958253e-30	-0.572807872479727	0.702	0.66	1.72473919833991e-25	1	GNG2	ENSGALG00000027629
1910	8.5195190033533e-30	-0.286352021765629	0.053	0.108	2.0751844388368e-25	1	RDH10	ENSGALG00000034346
1911	1.99207848994737e-29	-0.384135191738871	0.392	0.454	4.85230478581379e-25	1	ZDHHC17	ENSGALG00000010253
1912	8.69577685184956e-29	-0.384386359599811	0.632	0.663	2.11811732557352e-24	1	ZNF711	ENSGALG00000006929
1913	9.86153935673397e-29	-0.309847850196772	0.319	0.388	2.40207375651326e-24	1	TMEM35A	ENSGALG00000050075
1914	1.06300726989831e-28	-0.25032280182224	0.886	0.822	2.5892731080183e-24	1	SRSF6	ENSGALG00000000990
1915	1.09826301745416e-28	-0.415299301442303	0.242	0.313	2.67514905791484e-24	1	G2E3	ENSGALG00000009907
1916	1.15861645456447e-28	-0.347744929852975	0.19	0.256	2.82215796002813e-24	1	KNSTRN	ENSGALG00000039576
1917	1.70408239876973e-28	-0.351871319753138	0.21	0.278	4.15080390692331e-24	1	CHD5	ENSGALG00000000747
1918	1.76405745663308e-28	-0.566524434138628	0.401	0.456	4.29689115286685e-24	1	TNC	ENSGALG00000039990
1919	2.89764538127782e-28	-2.45760217025346	0.204	0.259	7.05808461971652e-24	1	COL1A1	ENSGALG00000041555
1920	4.60720645456993e-28	-0.349976024502796	0.373	0.436	1.12222334820414e-23	1	ATP6V1B2	ENSGALG00000033663
1921	6.18795031516457e-28	-0.273801932294885	0.229	0.302	1.50726093776779e-23	1	HINT3	ENSGALG00000044342
1922	3.50635877446352e-27	-0.346609792356895	0.538	0.577	8.54078870283825e-23	1	IGF1R	ENSGALG00000040651
1923	4.11486381468585e-27	-0.458947892615233	0.324	0.387	1.00229852798118e-22	1	GCC2	ENSGALG00000016806
1924	5.46045269504489e-27	-0.250659740479614	0.881	0.779	1.33005706745903e-22	1	PFN1	NA
1925	7.24901984891211e-27	-0.263706916780318	0.345	0.426	1.76571625479801e-22	1	ENSGALG00000016524	NA
1926	9.00809348602961e-27	-0.324718327739415	0.635	0.641	2.19419141132709e-22	1	PAFAH1B2	ENSGALG00000027918
1927	1.46134704662936e-26	-0.370923648848519	0.554	0.595	3.55954913617979e-22	1	SLC38A2	ENSGALG00000008497
1928	2.02411255305203e-26	-0.327773554803273	0.46	0.501	4.93033335672415e-22	1	PPP3R1	ENSGALG00000023648
1929	7.50149470034989e-26	-0.57023716796055	0.586	0.626	1.82721407911123e-21	1	AKAP12	ENSGALG00000036240
1930	9.0722763157906e-26	-0.290969471442647	0.472	0.533	2.20982506500027e-21	1	PPP2R5C	ENSGALG00000029996
1931	1.16004488350588e-25	-0.288560719975781	0.242	0.164	2.82563732724363e-21	1	PRPS2	ENSGALG00000016592
1932	2.2658625892856e-25	-0.340825915703513	0.452	0.5	5.51918809498186e-21	1	IGFBP2	ENSGALG00000011469
1933	2.48583750820242e-25	-0.277894052691594	0.46	0.517	6.05500300247945e-21	1	ELOVL5	ENSGALG00000016314
1934	4.47300339161958e-25	-0.360416623980317	0.569	0.608	1.0895341661307e-20	1	ARHGAP21	ENSGALG00000007721
1935	5.96592623557125e-25	-0.460916573180687	0.536	0.556	1.45318031246045e-20	1	CD47	ENSGALG00000015355
1936	9.9953651226948e-25	-0.360548718489159	0.708	0.684	2.434671036586e-20	1	SOX11	ENSGALG00000016397
1937	1.06662278913771e-24	-0.263156100530766	0.686	0.671	2.59807978978164e-20	1	GHITM	ENSGALG00000021262
1938	1.64831867667946e-24	-0.337702045966026	0.363	0.425	4.01497463265582e-20	1	UHRF1	ENSGALG00000034271
1939	2.38118986757982e-24	-0.263348735934509	0.407	0.472	5.80010227945093e-20	1	ZADH2	ENSGALG00000022882
1940	5.4911255209045e-24	-0.375296632577413	0.475	0.513	1.33752835438192e-19	1	CKAP5	ENSGALG00000008325
1941	7.26627061643742e-24	-0.324229949429964	0.072	0.122	1.76991819675183e-19	1	RPRM	ENSGALG00000037378
1942	8.771773388445e-24	-0.257290908854711	0.411	0.474	2.13662856195743e-19	1	AARS	ENSGALG00000001965
1943	1.56296717320432e-23	-0.473573830163386	0.254	0.307	3.80707544049109e-19	1	STOM	ENSGALG00000001434
1944	2.22871473071156e-23	-0.500920161405501	0.66	0.656	5.42870334106723e-19	1	HMGCR	ENSGALG00000014948
1945	2.72158756567236e-23	-0.89966669303041	0.757	0.698	6.62924299246474e-19	1	HMGB2	ENSGALG00000010745
1946	6.28272452274655e-23	-0.323136102476451	0.594	0.61	1.5303460392506e-18	1	TTL	ENSGALG00000008614
1947	1.4903971945638e-22	-0.547212204956482	0.833	0.754	3.63030948651851e-18	1	SMAD5	ENSGALG00000006309
1948	2.58756302988741e-22	-0.321732218056555	0.211	0.267	6.30278602819975e-18	1	NUF2	ENSGALG00000003438
1949	2.3511327657563e-21	-0.390585191243899	0.496	0.538	5.72688919082921e-17	1	APC	NA
1950	2.57073680084368e-21	-0.708243292973578	0.128	0.174	6.26180069949503e-17	1	GATA2	ENSGALG00000005909
1951	2.73221011599729e-21	-0.261187702934402	0.334	0.396	6.6551174005462e-17	1	LMNB1	ENSGALG00000014692
1952	6.24859969034211e-21	-0.353497957486125	0.511	0.541	1.52203391257353e-16	1	DNM1L	ENSGALG00000012929
1953	6.55456335858385e-21	-0.510621052840289	0.66	0.68	1.59656054288385e-16	1	ND4L	ENSGALG00000042478
1954	1.01221366028623e-20	-0.511525252916394	0.462	0.489	2.4655500337252e-16	1	KIFAP3	ENSGALG00000021047
1955	1.08318747595504e-20	-0.37554615118423	0.935	0.839	2.63842805393129e-16	1	RTN4	ENSGALG00000029261
1956	1.36184531595674e-20	-0.253145483840949	0.765	0.728	3.31718282060743e-16	1	CCT8	ENSGALG00000015821
1957	3.66364844060857e-20	-0.280373362086394	0.714	0.698	8.92391487163436e-16	1	TBL1XR1	ENSGALG00000039182
1958	1.04324408584607e-19	-0.2834271381056	0.697	0.67	2.54113394430387e-15	1	ALDOC	ENSGALG00000026077
1959	1.08033460406431e-19	-0.255197389422569	0.385	0.444	2.63147902857983e-15	1	SMAD1	ENSGALG00000009977
1960	1.25907857234652e-19	-0.284667928370894	0.098	0.146	3.06686358652166e-15	1	PDZRN3	ENSGALG00000007819
1961	2.03406115014974e-19	-0.864058188041341	0.438	0.474	4.95456614953474e-15	1	HIST1H103	ENSGALG00000037167
1962	3.08973517837636e-19	-0.302182173737272	0.398	0.452	7.52597694748914e-15	1	MARCH6	NA
1963	3.67061048389994e-19	-0.253628672773263	0.168	0.223	8.94087301668348e-15	1	H2A-IX	NA
1964	5.38366827450499e-19	-0.261305869674383	0.254	0.308	1.31135391830393e-14	1	TMOD2	ENSGALG00000004740
1965	5.77086139020813e-19	-0.272252821538978	0.409	0.459	1.4056664174269e-14	1	PTPRA	ENSGALG00000015995
1966	3.68117253188867e-18	-0.323788602639702	0.06	0.101	8.96660005317441e-14	1	EPCAM	ENSGALG00000008969
1967	4.08303299551395e-18	-0.258325189232369	0.336	0.397	9.94545177047287e-14	1	MTMR8	ENSGALG00000007590
1968	6.15138865749182e-18	-0.290916567302866	0.223	0.276	1.49835524919186e-13	1	LRRC8B	ENSGALG00000006167
1969	1.01832367488883e-17	-0.280789647941628	0.391	0.444	2.48043280729421e-13	1	DCBLD2	ENSGALG00000015258
1970	2.0686321873058e-17	-0.871217722347822	0.362	0.378	5.03877428183946e-13	1	KIF21A	ENSGALG00000007098
1971	2.17615945507988e-17	-0.302252483755601	0.927	0.815	5.30068920068357e-13	1	ATP6V0C	ENSGALG00000009229
1972	2.53696869986283e-17	-0.291525379566626	0.491	0.529	6.17954835912588e-13	1	ZMYND11	ENSGALG00000006599
1973	4.54414149220948e-17	-0.472734923626487	0.628	0.593	1.10686198467238e-12	1	METRNL	ENSGALG00000028354
1974	5.36398349435492e-17	-0.267818044176735	0.409	0.461	1.30655909955497e-12	1	RGS3	ENSGALG00000008881
1975	8.35392390344595e-17	-0.33391057874883	0.732	0.697	2.03484878440137e-12	1	PAFAH1B1	ENSGALG00000005834
1976	9.40278189195757e-17	-0.716637071097475	0.401	0.41	2.29032961324302e-12	1	KIF1A	ENSGALG00000006221
1977	1.85330219102913e-16	-0.283538201317777	0.638	0.652	4.51427347690875e-12	1	TIAL1	ENSGALG00000009427
1978	2.93824449231805e-16	-0.344207799559931	0.237	0.287	7.15697593438831e-12	1	PTTG2	ENSGALG00000001506
1979	3.09114192123645e-16	-0.258340909822324	0.449	0.503	7.52940349174774e-12	1	MBTD1	ENSGALG00000002954
1980	4.35882302897688e-16	-0.327098455957295	0.871	0.784	1.06172211339819e-11	1	PCDHGC3	ENSGALG00000028565
1981	7.63832627103978e-16	-0.262332089760069	0.298	0.352	1.86054351309987e-11	1	ACTN1	ENSGALG00000042458
1982	9.42364468228789e-16	-0.257918966292419	0.309	0.352	2.29541137171168e-11	1	MAD2L1	ENSGALG00000011967
1983	9.43363049908128e-16	-0.331119607426692	0.421	0.465	2.29784371696622e-11	1	JARID2	ENSGALG00000012702
1984	9.46302277140903e-16	-0.311138265647418	0.419	0.461	2.30500308665981e-11	1	FDPS	ENSGALG00000028880
1985	2.59407691368784e-15	-0.437612658313796	0.602	0.587	6.31865254636085e-11	1	HK1	ENSGALG00000004222
1986	6.73098282901867e-15	-0.423288466416789	0.878	0.82	1.63953279749237e-10	1	DYNC1H1	ENSGALG00000011330
1987	1.91343870364563e-14	-0.264679253132921	0.411	0.466	4.66075399434002e-10	1	ENSGALG00000048379	NA
1988	2.23922819964691e-14	-0.2566895313395	0.336	0.387	5.45431204869993e-10	1	EXOC1	ENSGALG00000013778
1989	2.53953004017296e-14	-0.29799580124411	0.618	0.6	6.18578727185329e-10	1	EHD3	ENSGALG00000009086
1990	9.4938805507978e-14	-0.261519298915277	0.4	0.439	2.31251942456333e-09	1	PDE3B	ENSGALG00000006035
1991	1.05197838842044e-13	-1.43197307332573	0.73	0.643	2.56240895851451e-09	1	SCG3	ENSGALG00000043583
1992	1.32723954621833e-13	-0.265137990122884	0.694	0.658	3.2328900866786e-09	1	RAB6A	ENSGALG00000017320
1993	1.76846027408275e-13	-0.255943186915725	0.301	0.353	4.30761553561077e-09	1	LRCH2	ENSGALG00000005882
1994	1.95746174073711e-13	-0.304559652823478	0.103	0.139	4.76798530808745e-09	1	SLC10A4	ENSGALG00000033908
1995	2.45052455732896e-13	-1.58405218792792	0.334	0.351	5.96898771674187e-09	1	SS2	ENSGALG00000003034
1996	2.62053592707689e-13	-0.264118705272771	0.405	0.454	6.38310141117389e-09	1	FAR1	ENSGALG00000005353
1997	3.15296161800465e-13	-0.31932136859365	0.42	0.46	7.67998390913573e-09	1	NRIP1	ENSGALG00000015681
1998	4.20273888736476e-13	-0.298072295061462	0.581	0.595	1.02370313818431e-08	1	ENSGALG00000050742	NA
1999	4.2926779367086e-13	-0.303069322290456	0.192	0.236	1.04561049182348e-08	1	BRCA1	ENSGALG00000002781
[truncated: 20,029 more rows]
