# Supplementary material for: Single-cell profiling coupled with lineage analysis reveals vagal and sacral neural crest contributions to the developing enteric nervous system
Source: eLife. 2023 Oct 25;12:e79156. doi: 10.7554/eLife.79156 (PMC10627514; doi:10.7554/eLife.79156)
Supplement: Supplementary file 3. [file elife-79156-supp3.csv]

	p_val	avg_log2FC	pct.1	pct.2	p_val_adj	cluster	gene	gene_id
1	1.43920311908781e-287	1.05895099948499	0.779	0.256	3.50561095747409e-283	0	SOX8	ENSGALG00000005263
2	1.7428607815981e-272	1.62561916455673	0.953	0.601	4.24526029181665e-268	0	LMO4	ENSGALG00000006252
3	9.71851191184799e-269	1.25070640139309	0.99	0.832	2.36723513148793e-264	0	MDK	ENSGALG00000008367
4	1.27208964316052e-257	1.15409700922448	0.805	0.316	3.09855595281039e-253	0	METRNL	ENSGALG00000028354
5	1.22923667828025e-253	0.946949121857272	0.897	0.371	2.99417470095502e-249	0	NOTCH1	ENSGALG00000002375
6	2.78567701484122e-239	1.1936092286504	0.922	0.448	6.78535207275024e-235	0	MOXD1	ENSGALG00000002911
7	3.77820148384335e-222	1.39332538473547	0.641	0.187	9.20294317434564e-218	0	ENSGALG00000001136	NA
8	2.33471234745056e-218	0.923655419508383	0.82	0.311	5.68689233592008e-214	0	SOX10	ENSGALG00000012290
9	7.57026521460629e-213	0.853124830448551	0.742	0.291	1.8439652009738e-208	0	IGFBP2	ENSGALG00000011469
10	9.94631731372845e-202	1.0939998286325	0.925	0.63	2.42272397127798e-197	0	SMAD5	ENSGALG00000006309
11	2.09015805128859e-199	0.81217490735603	0.992	0.873	5.09120698132875e-195	0	NPM1	ENSGALG00000002197
12	4.21995649822906e-192	1.13832598549613	0.997	0.951	1.02789700383863e-187	0	ENSGALG00000010722	NA
13	2.83447156270328e-191	1.06294483986931	0.903	0.521	6.90420583243264e-187	0	CDK6	ENSGALG00000009476
14	3.82835715430961e-190	0.777591329390365	0.993	0.939	9.32511235646735e-186	0	ENSGALG00000015617	NA
15	4.99521736814838e-189	0.841261173224211	0.896	0.486	1.21673504653358e-184	0	ELK3	ENSGALG00000043701
16	4.11131128154071e-185	0.855252110744416	0.92	0.472	1.00143320195769e-180	0	EDNRB	ENSGALG00000016912
17	1.79835123738599e-177	-1.31176603540597	0.969	0.964	4.3804239440248e-173	0	MAP1B	ENSGALG00000014999
18	2.59675648951151e-177	0.461245508773219	0.408	0.084	6.32517945715213e-173	0	METTL7A	ENSGALG00000030776
19	9.03035901711175e-174	1.52512681052817	0.626	0.231	2.19961484938808e-169	0	TOP2A	ENSGALG00000003922
20	4.38684527088423e-172	0.623250945549955	0.655	0.24	1.06854777108198e-167	0	ENSGALG00000046914	NA
21	5.03111979700015e-172	0.821744763625915	0.849	0.369	1.2254801601533e-167	0	COL4A1	ENSGALG00000036798
22	1.74925647241e-169	1.22177699354531	0.556	0.179	4.26083891549628e-165	0	CKAP2	ENSGALG00000017025
23	3.05756094828512e-169	0.58982729395025	1	0.982	7.4476069578329e-165	0	RPLP2	ENSGALG00000034811
24	1.1200914711888e-165	0.639652626296569	0.996	0.959	2.72831880552168e-161	0	YBX1	ENSGALG00000004848
25	1.27921352151299e-165	0.384035414504425	0.322	0.051	3.11590829570135e-161	0	RCSD1	ENSGALG00000040275
26	9.17771807797008e-164	0.641507401232033	0.995	0.912	2.23550856943195e-159	0	RPSAP58	ENSGALG00000035079
27	5.4417892398991e-162	0.627205581316541	0.725	0.312	1.32551102305462e-157	0	PLS3	ENSGALG00000005930
28	1.57743734787808e-161	0.597733649024212	0.995	0.957	3.84232189196143e-157	0	RPS29	ENSGALG00000012229
29	1.59069556774898e-161	1.13322292239889	0.565	0.188	3.87461626392295e-157	0	SMC2	ENSGALG00000015691
30	8.72768633433795e-161	0.609847771055809	1	0.996	2.12588983731804e-156	0	RPLP1	ENSGALG00000030878
31	1.16241944211231e-159	0.547770771566599	0.51	0.149	2.83142127709718e-155	0	HEYL	ENSGALG00000034986
32	1.76731745994939e-156	0.780512505285713	0.459	0.127	4.30483186894473e-152	0	CDCA3	ENSGALG00000014513
33	4.312547127897e-154	0.68780876986343	0.728	0.294	1.05045022941315e-149	0	TNC	ENSGALG00000039990
34	7.22643492563399e-151	0.651559259220972	0.6	0.206	1.76021501918593e-146	0	CNMD	NA
35	2.15133917157476e-150	0.598609691010996	1	0.975	5.2402319541218e-146	0	RPS15A	ENSGALG00000051431
36	1.48880984197031e-149	0.824126564651986	0.881	0.555	3.62644301307127e-145	0	CTTNBP2	ENSGALG00000009134
37	6.44709724937062e-149	0.795802589771166	0.969	0.771	1.5703839480017e-144	0	ENSGALG00000007131	NA
38	8.98670156767736e-149	0.499889035199009	1	0.988	2.18898076785485e-144	0	EEF1A1	ENSGALG00000015917
39	9.29320744135693e-148	1.12208857958415	0.515	0.169	2.26363946856572e-143	0	KIF4A	NA
40	4.68641385375513e-147	0.800192186638378	0.983	0.825	1.14151668649767e-142	0	HMGN4	ENSGALG00000032207
41	6.43363379166996e-146	0.642955105973399	0.837	0.448	1.56710451897497e-141	0	NEK6	ENSGALG00000001118
42	2.06415721307902e-145	0.606432529273514	0.585	0.208	5.02787413961788e-141	0	FZD4	ENSGALG00000017242
43	6.53925139001471e-144	0.518950772267654	0.555	0.189	1.59283085357978e-139	0	ERBB3	ENSGALG00000033510
44	6.85802039988883e-144	-1.57051280731977	0.95	0.915	1.67047660900492e-139	0	SCG3	ENSGALG00000043583
45	2.6603842642899e-143	0.578270845072048	0.99	0.934	6.48016399095734e-139	0	RPS21	ENSGALG00000005338
46	1.06263673472984e-142	0.553342559823288	1	0.974	2.58837055845495e-138	0	RPL35A	ENSGALG00000007611
47	5.23824037533435e-141	1.21385885562439	0.534	0.193	1.27593059062394e-136	0	CDK1	ENSGALG00000003085
48	8.11972471443592e-141	0.539089029056213	1	0.979	1.9778025459423e-136	0	RPL37A	ENSGALG00000011475
49	1.13201026874259e-139	0.549755938256624	0.874	0.404	2.75735061260321e-135	0	ENSGALG00000053371	NA
50	4.97126307916006e-139	0.644572348877823	0.835	0.452	1.21090026082181e-134	0	ENSGALG00000013239	NA
51	1.14903136791472e-138	1.55197184510955	0.933	0.673	2.79881060596668e-134	0	HMGB2	ENSGALG00000010745
52	7.35500581486688e-138	0.590661065778675	0.399	0.105	1.79153231638527e-133	0	PBK	ENSGALG00000016582
53	5.58431966108973e-133	0.520458298693949	0.655	0.269	1.36022858304824e-128	0	TOX3	ENSGALG00000034649
54	7.19908811687009e-132	-1.12066785570971	0.969	0.947	1.75355388350722e-127	0	STMN2	ENSGALG00000039690
55	1.1117691319315e-130	0.689594240761451	0.957	0.775	2.70804725155874e-126	0	DBI	ENSGALG00000012112
56	3.07648768522551e-130	-1.45430866832589	0.069	0.48	7.4937087036723e-126	0	HOXA9	ENSGALG00000028983
57	1.14272190195383e-129	0.61156159528229	0.836	0.48	2.78344200877915e-125	0	CDK2AP1	ENSGALG00000034919
58	5.08341099746801e-129	0.46752823063758	0.725	0.323	1.23821725076326e-124	0	GLIPR2	ENSGALG00000028821
59	7.27742542615232e-129	0.468137188288225	0.533	0.189	1.77263528530218e-124	0	RLBP1	ENSGALG00000006676
60	1.25779937348463e-128	0.772606672837467	0.805	0.458	3.06374771393386e-124	0	LIFR	ENSGALG00000003733
61	4.08391453936187e-127	0.538919514611753	0.997	0.985	9.94759903497765e-123	0	RPS27	ENSGALG00000037441
62	4.23636406578082e-127	0.704236042869772	0.508	0.185	1.03189355914289e-122	0	BIRC5	ENSGALG00000008713
63	5.79703469444801e-127	0.601170671106966	0.949	0.705	1.41204171087365e-122	0	CORO2B	ENSGALG00000008043
64	2.2935558718061e-126	0.902043239846982	0.869	0.573	5.58664339254529e-122	0	ENSGALG00000053871	NA
65	1.72814348537435e-125	0.497978669709182	0.715	0.334	4.20941190167483e-121	0	PDE3B	ENSGALG00000006035
66	1.85860566977362e-124	0.654569968929673	0.956	0.751	4.52719169043457e-120	0	HDGF	ENSGALG00000032847
67	2.07013870866333e-124	0.653084946225829	0.676	0.311	5.04244386656213e-120	0	UHRF1	ENSGALG00000034271
68	8.9553566829845e-124	0.539731807385535	0.997	0.958	2.18134578084136e-119	0	RPL34	ENSGALG00000032002
69	9.69949642122563e-124	0.531608411751546	0.534	0.2	2.36260333828214e-119	0	TMEM123	ENSGALG00000017185
70	1.02218532365922e-123	0.77524202519182	0.393	0.103	2.48983901136912e-119	0	HES5	ENSGALG00000001141
71	7.03956521172008e-123	0.448314592186548	0.549	0.211	1.71469729427078e-118	0	RFTN2	ENSGALG00000036471
72	1.37806845747658e-122	0.557601178809261	0.998	0.983	3.35669914872146e-118	0	RPS26	ENSGALG00000048612
73	2.27116414279772e-121	0.524366327391641	0.732	0.351	5.53210161902667e-117	0	DAAM2	ENSGALG00000010055
74	3.89932387500106e-121	0.722882488632971	0.335	0.082	9.49797309472758e-117	0	PLK1	ENSGALG00000006110
75	4.95294269238918e-121	0.811124343983155	0.495	0.182	1.20643778101216e-116	0	PTTG2	ENSGALG00000001506
76	5.33674739137614e-121	-1.34572532393672	0.064	0.451	1.2999249295914e-116	0	ISL1	ENSGALG00000014884
77	1.36998051392783e-120	0.631453051792833	0.923	0.634	3.3369985358254e-116	0	FBXW7	ENSGALG00000010103
78	1.6972314047112e-120	0.480498505678462	0.999	0.977	4.13411625559553e-116	0	RPL39	NA
79	2.11442463123545e-119	-1.55154267356261	0.074	0.472	5.15031551676332e-115	0	GATA2	ENSGALG00000005909
80	6.67397126181617e-119	0.740984087393389	0.893	0.576	1.62564591995318e-114	0	FABP7	ENSGALG00000038933
81	7.61096419118272e-118	0.499243808331745	0.999	0.985	1.85387865768829e-113	0	RPS19	ENSGALG00000037805
82	1.85620218559967e-116	0.308689575273619	0.341	0.086	4.52133728368368e-112	0	ENSGALG00000001483	NA
83	5.49263728193257e-116	0.756996826592808	0.888	0.625	1.33789658913314e-111	0	GPI	ENSGALG00000004956
84	9.31402688022849e-116	0.525409194806949	0.989	0.859	2.26871066748606e-111	0	SET	ENSGALG00000004701
85	5.18883191139033e-115	0.451354422855279	0.745	0.332	1.26389567697646e-110	0	COL5A1	ENSGALG00000002546
86	7.29852737189992e-115	-1.53659918026037	0.652	0.766	1.77777529724738e-110	0	KIF21A	ENSGALG00000007098
87	1.35984266951519e-114	0.489412723917848	0.995	0.958	3.31230477440511e-110	0	RPL13	ENSGALG00000006179
88	2.09844513779499e-114	0.466669776286991	0.738	0.334	5.11139266664104e-110	0	CCDC80	ENSGALG00000015193
89	4.9961329890349e-113	0.467846762935258	0.659	0.308	1.21695807346912e-108	0	LIMA1	ENSGALG00000034742
90	7.14237090383147e-113	0.884244232497191	0.317	0.078	1.73973870475527e-108	0	CDC20	ENSGALG00000009971
91	7.9511491168287e-113	0.673513974206807	0.914	0.578	1.93674090187714e-108	0	ZEB2	ENSGALG00000040465
92	1.43136207433275e-112	-0.958144647266768	0.991	0.962	3.48651174065972e-108	0	UCH-L1	NA
93	3.76502454136554e-112	0.426333551441228	0.481	0.173	9.17084677785819e-108	0	HELLS	ENSGALG00000005451
94	6.76003052451888e-111	0.302868084915117	0.379	0.105	1.64660823516231e-106	0	MARCH3	NA
95	7.53440383696686e-111	0.341443355072281	0.263	0.052	1.83523008660839e-106	0	GASK1B	ENSGALG00000042411
96	9.90357131384255e-111	-1.38099443501022	0.06	0.42	2.41231190062577e-106	0	NTRK3	ENSGALG00000040241
97	3.73454800376623e-110	1.27780355976053	0.433	0.152	9.09661202757379e-106	0	UBE2C	ENSGALG00000026380
98	4.54854697102589e-110	0.557454002122031	0.867	0.538	1.10793507120249e-105	0	YBX3	ENSGALG00000031890
99	6.84996979379895e-110	-1.49324729376529	0.036	0.395	1.66851564237355e-105	0	ENSGALG00000049452	NA
100	1.02933435322519e-109	0.617011505381611	0.847	0.546	2.50725261758591e-105	0	LASP1	ENSGALG00000039299
101	1.46734783114974e-109	0.362590120559639	0.449	0.153	3.57416584711453e-105	0	MDFIC	ENSGALG00000026838
102	2.4578182448346e-109	-1.34911433926178	0.109	0.47	5.98675368076813e-105	0	CYB561	ENSGALG00000024031
103	4.32981795470024e-109	0.429471572369235	1	0.984	1.05465705740588e-104	0	RPL23	ENSGALG00000001634
104	5.64623558304683e-109	0.664676741816323	0.981	0.849	1.37531006331855e-104	0	H2AFV	NA
105	9.3982473773032e-109	0.622362150527642	0.989	0.91	2.28922509616351e-104	0	HMGB1	ENSGALG00000042875
106	9.64982137061145e-109	0.412781910186983	0.664	0.28	2.35050348945354e-104	0	SERPINH1	ENSGALG00000011214
107	2.11027010715905e-108	0.514688687063151	0.783	0.418	5.140195927018e-104	0	ST3GAL1	ENSGALG00000037773
108	3.81833283021287e-108	-1.33207373864117	0.544	0.736	9.30069510783251e-104	0	AKAP6	ENSGALG00000009995
109	2.07962535275431e-107	0.728693649711854	0.742	0.452	5.06555143423895e-103	0	TBCD	ENSGALG00000001503
110	2.5113050847797e-107	0.39660390403914	0.59	0.237	6.11703692550638e-103	0	Meis2a.2	NA
111	5.45114596901389e-107	0.844434746275967	0.334	0.093	1.3277901351324e-102	0	BUB1B	ENSGALG00000036892
112	8.85242901691221e-107	0.502919413717749	0.694	0.344	2.15627465993948e-102	0	ID4	ENSGALG00000039474
113	1.62218150459121e-106	0.53390884667597	0.818	0.482	3.95130970888328e-102	0	CDCA7L	ENSGALG00000035978
114	1.76859011290187e-106	0.854425888731804	0.985	0.858	4.30793179700637e-102	0	TUBA1B	ENSGALG00000052192
115	8.0244833119124e-106	0.501456144303752	0.997	0.95	1.95460364511562e-101	0	RPS12	ENSGALG00000013990
116	1.36250352359446e-105	0.753597619852897	0.97	0.811	3.31878608277139e-101	0	H2AFZ	ENSGALG00000014023
117	1.44211270129108e-104	0.431975042141893	0.607	0.257	3.51269811780482e-100	0	CRYAB	ENSGALG00000007945
118	5.24962449329939e-104	0.591649926078514	0.957	0.75	1.27870353407787e-99	0	RAN	ENSGALG00000002569
119	5.63504219296058e-104	0.622426999826721	0.934	0.693	1.37258357736134e-99	0	TGFB2	ENSGALG00000009612
120	1.4311569525093e-103	0.542118680825261	0.839	0.48	3.48601210492215e-99	0	ENSGALG00000036263	NA
121	1.59904816747364e-103	0.617746710005769	0.341	0.099	3.89496152633229e-99	0	NDC80	ENSGALG00000014801
122	3.01995761254525e-102	0.453922490808432	0.991	0.968	7.35601275263772e-98	0	RPS28	ENSGALG00000049538
123	3.37489834350006e-102	0.534204136664214	0.364	0.112	8.22057738509745e-98	0	RACGAP1	ENSGALG00000033231
124	9.5605647158619e-102	0.523915266982599	0.879	0.576	2.32876235348964e-97	0	PAPSS1	ENSGALG00000010542
125	9.92210431913857e-102	0.526971327590245	0.969	0.797	2.41682617005577e-97	0	ATP5A1Z	ENSGALG00000037880
126	1.03831229398802e-101	0.397504573955336	0.433	0.149	2.52912108569602e-97	0	EDNRB2	ENSGALG00000007466
127	2.40736956051984e-101	0.485259923662485	0.998	0.963	5.86387077551423e-97	0	RPL29	ENSGALG00000026978
128	2.95220188966404e-101	0.364937609039884	0.422	0.143	7.19097336284368e-97	0	TGFBI	ENSGALG00000029429
129	6.66820556804672e-101	0.304667946879373	0.37	0.107	1.62424151226482e-96	0	ENSGALG00000055108	NA
130	2.03217109436269e-100	0.484495751253591	0.805	0.449	4.94996235164863e-96	0	RGS3	ENSGALG00000008881
131	2.26940473076586e-100	0.441064955059026	0.997	0.976	5.52781604319947e-96	0	RPS11	ENSGALG00000017299
132	6.47764950807295e-100	0.516485839094714	0.924	0.676	1.57782586717641e-95	0	NSA2	ENSGALG00000014942
133	7.01327171684839e-100	0.757668123196556	0.79	0.465	1.70829272478993e-95	0	HSPA2	ENSGALG00000011715
134	2.03509405798023e-99	0.460575077696763	0.838	0.518	4.95708210642825e-95	0	TTYH2	ENSGALG00000026940
135	7.48084543108091e-99	0.584754341965804	0.293	0.076	1.82218433010269e-94	0	KIF20A	ENSGALG00000035030
136	9.89175380249333e-99	0.412815042967512	0.637	0.31	2.40943339121133e-94	0	PAICS	ENSGALG00000013726
137	1.32365980322451e-98	0.507302637137695	0.841	0.449	3.22417054869426e-94	0	ADCYAP1	ENSGALG00000014858
138	3.19462235087963e-98	0.463952293328385	0.988	0.875	7.78146112227259e-94	0	RPL4	ENSGALG00000007711
139	2.54593407405997e-97	0.454053395223665	0.993	0.943	6.20138621759528e-93	0	RPS16	ENSGALG00000026490
140	3.31373110101404e-96	0.539060264494462	0.954	0.768	8.07158621584999e-92	0	SNRPE	ENSGALG00000000137
141	5.12211543017487e-96	0.259645143235416	0.208	0.035	1.24764487648199e-91	0	ENSGALG00000047969	NA
142	3.02471497886355e-95	0.452536511229897	0.489	0.206	7.36760074551584e-91	0	CENPK	ENSGALG00000014753
143	3.23215616495112e-95	0.388681657028109	0.491	0.203	7.87288598658795e-91	0	DHFR	ENSGALG00000026757
144	4.40026301700895e-95	0.443489077718221	0.771	0.444	1.07181606568304e-90	0	VGLL4	ENSGALG00000004937
145	6.83978947473413e-95	0.302301256977028	0.232	0.045	1.66603592025574e-90	0	RF00012.2	NA
146	8.77005324831361e-95	-0.845017424964846	0.954	0.925	2.13620957022423e-90	0	DYNC1H1	ENSGALG00000011330
147	1.89122563077362e-94	0.443906262307554	0.996	0.956	4.60664739143838e-90	0	RPS6	ENSGALG00000015082
148	2.03336668473309e-94	0.429251052365701	0.998	0.96	4.95287457067286e-90	0	RPS10	ENSGALG00000002813
149	2.40801072651499e-94	0.404447143329843	0.279	0.071	5.86543252764522e-90	0	ENSGALG00000048771	NA
150	2.62968588220551e-94	0.452561804048302	0.783	0.443	6.40538887187618e-90	0	PURH	NA
151	1.93901620436895e-93	0.423200860282111	0.996	0.948	4.7230556706019e-89	0	NME2	ENSGALG00000002932
152	4.45977881453041e-93	0.430961719170392	0.993	0.948	1.08631292364332e-88	0	RPL14	ENSGALG00000043379
153	2.34983302240972e-92	0.508259331477499	0.974	0.788	5.72372327598561e-88	0	ITGB1	ENSGALG00000007145
154	2.61017447276342e-92	-0.901310617266564	0.044	0.373	6.35786298075714e-88	0	HOXA11	ENSGALG00000040021
155	7.68524116767239e-92	0.553338256474051	0.777	0.473	1.87197104362164e-87	0	RBM38	ENSGALG00000026081
156	9.28865270037313e-92	0.281085862550879	0.278	0.07	2.26253002475689e-87	0	ENSGALG00000053107	NA
157	9.34208882282527e-92	0.426568521204711	0.993	0.926	2.27554599546378e-87	0	UBA52	ENSGALG00000037716
158	1.11128976784772e-91	0.390568420326779	0.983	0.899	2.70687961652348e-87	0	SRSF1	ENSGALG00000005525
159	1.56923374501951e-91	0.426612794191204	0.991	0.927	3.82233955611852e-87	0	RPL36	ENSGALG00000000474
160	3.5647679808616e-91	0.555071074638217	0.863	0.601	8.68306184778268e-87	0	TMPO	ENSGALG00000011504
161	7.78261743719371e-91	0.405447605909004	0.32	0.095	1.89568995535164e-86	0	CENPW	ENSGALG00000027454
162	7.9133948381327e-91	0.49593674383963	0.695	0.389	1.92754471467236e-86	0	DUT	ENSGALG00000038032
163	2.19671568026969e-90	0.407413404500552	0.99	0.907	5.3507600540009e-86	0	HNRNPA1	ENSGALG00000042011
164	3.11568645842656e-90	0.440043223139669	0.268	0.067	7.58918907543542e-86	0	BUB1	ENSGALG00000008233
165	4.14047014760586e-90	0.41190899437295	0.993	0.915	1.00853571855383e-85	0	CDH2	ENSGALG00000015132
166	1.66156126587862e-89	0.529102463360517	0.911	0.667	4.04723093142715e-85	0	ANP32B	ENSGALG00000037483
167	2.20924991005179e-89	0.501853439507316	0.958	0.791	5.38129093090415e-85	0	UQCRH	NA
168	3.0088797261696e-89	0.506456322871117	0.915	0.678	7.3290292370039e-85	0	ALYREF	ENSGALG00000007237
169	3.14980967562744e-89	0.520847096534137	0.976	0.793	7.67230640789331e-85	0	CKB	ENSGALG00000011511
170	7.89841371677253e-89	0.475112501454369	0.354	0.116	1.92389561313145e-84	0	CXCL12	ENSGALG00000041346
171	8.26283084501176e-89	0.459841004951856	0.595	0.286	2.01266033722797e-84	0	DHRS3	ENSGALG00000030376
172	9.15518046864313e-89	0.460292906656619	0.98	0.83	2.23001885855209e-84	0	NDUFA4	ENSGALG00000025999
173	1.09172358482729e-88	0.640759343573869	0.864	0.603	2.65922030792232e-84	0	PCNA	ENSGALG00000029292
174	1.09448230657027e-88	0.502267858790066	0.968	0.789	2.66594000234387e-84	0	TPM3	ENSGALG00000013537
175	1.06213292619858e-87	0.424449953078275	0.838	0.504	2.58714338163449e-83	0	ENSGALG00000033569	NA
176	1.12105970084796e-87	0.384248166272671	0.497	0.218	2.73067721932545e-83	0	FEN1	ENSGALG00000033781
177	1.14606499495448e-87	0.47650969123673	0.916	0.678	2.79158511471012e-83	0	GSN	ENSGALG00000001446
178	1.49559403704457e-87	0.346493907925388	0.598	0.29	3.64296795543316e-83	0	PALD1	ENSGALG00000004465
179	5.56830981626969e-87	0.291726359033252	0.427	0.157	1.35632890504697e-82	0	NINJ2	ENSGALG00000012989
180	6.66406810854806e-87	-0.860899422229233	0.105	0.414	1.62323370988014e-82	0	PCDH17	ENSGALG00000016941
181	1.86517564495867e-86	0.497032043478852	0.526	0.252	4.54319483599034e-82	0	MAD2L1	ENSGALG00000011967
182	1.98929100530859e-86	0.400672392650458	0.661	0.346	4.84551503073065e-82	0	NOTCH2	ENSGALG00000002922
183	2.83805139132973e-86	-0.884645136924337	0.835	0.85	6.91292557900095e-82	0	MAP1A	ENSGALG00000008425
184	9.10079043535137e-86	0.361020427550482	0.493	0.205	2.21677053424289e-81	0	CD99	ENSGALG00000024488
185	1.28960726144334e-85	0.405383976763165	0.998	0.984	3.14122536742368e-81	0	RPL32	ENSGALG00000027142
186	1.21875151875881e-84	0.433340802418337	0.587	0.296	2.9686349493927e-80	0	PLCD1	ENSGALG00000005805
187	2.06989521893715e-84	0.39014220377176	1	0.986	5.04185077428711e-80	0	RPS15	ENSGALG00000015195
188	2.18614727362719e-84	-0.69419072302994	0.034	0.337	5.32501752910111e-80	0	HOXC10	ENSGALG00000029393
189	2.28736615133513e-84	0.489210877875423	0.962	0.775	5.57156647142211e-80	0	TOMM6	ENSGALG00000043002
190	2.54180797992003e-84	0.615375949888452	0.704	0.42	6.1913358774892e-80	0	RF00012.1	NA
191	8.20127923419034e-84	0.797591241552569	0.321	0.103	1.99766759586408e-79	0	CENPE	ENSGALG00000013208
192	9.52758688802991e-84	0.407001989144479	0.999	0.978	2.32072961418633e-79	0	RPS27A	ENSGALG00000036790
193	1.12842736909561e-83	0.736934896720876	0.362	0.124	2.7486233856431e-79	0	ENSGALG00000025996	NA
194	1.78112994210361e-83	0.498326034412446	0.915	0.692	4.33847631297596e-79	0	ANP32E	ENSGALG00000039891
195	3.0079479503035e-83	1.16029379191661	0.476	0.221	7.32675961734926e-79	0	TPX2	ENSGALG00000006267
196	3.94966007302701e-83	-0.659313203464881	0.054	0.359	9.62058200587918e-79	0	HOXA7	ENSGALG00000026989
197	4.12021690550361e-83	0.35475985550842	0.582	0.269	1.00360243384257e-78	0	SASH1	ENSGALG00000012342
198	4.31679135699831e-83	0.387179496486371	0.995	0.936	1.05148403873765e-78	0	RPS4X	NA
199	5.15885386893222e-83	0.277651098047405	0.245	0.06	1.25659362539451e-78	0	ARHGAP19	ENSGALG00000007609
200	6.99861922254827e-83	-1.21770249410437	0.376	0.597	1.70472367022831e-78	0	PTPRR	ENSGALG00000040855
201	7.95971107988611e-83	0.45772935347578	0.378	0.138	1.93882642483866e-78	0	ENSGALG00000040833	NA
202	9.36740456216573e-83	0.391866229129781	0.695	0.37	2.28171240325233e-78	0	TSPAN6	ENSGALG00000006808
203	9.42403118390635e-83	-1.03685380546955	0.74	0.77	2.29550551577591e-78	0	KIFAP3	ENSGALG00000021047
204	1.79057212055457e-82	0.539728477037701	0.846	0.576	4.36147557124682e-78	0	NASP	ENSGALG00000010255
205	2.00872310731805e-82	0.293719986685604	0.397	0.149	4.8928477448053e-78	0	SMO	ENSGALG00000036114
206	2.34556140236444e-82	0.691950152840587	0.61	0.329	5.7133184638793e-78	0	TUBA3E	ENSGALG00000040586
207	3.73636406035261e-82	0.404991856198771	0.996	0.954	9.10103557820688e-78	0	RPL7A	ENSGALG00000003197
208	5.60422144154409e-82	0.43014899579432	0.777	0.477	1.36507625873131e-77	0	DKC1	ENSGALG00000005054
209	6.34248085863619e-82	0.446760850137356	0.723	0.412	1.5449014875466e-77	0	ETS1	ENSGALG00000001143
210	9.50883944220652e-82	1.15970223917872	0.424	0.176	2.31616311133266e-77	0	KPNA2	ENSGALG00000003584
211	1.09354596879162e-81	0.446806034225959	0.989	0.852	2.66365927078263e-77	0	HNRNPH3	ENSGALG00000003947
212	1.16280407570412e-81	-1.30202469886743	0.63	0.73	2.8323581676001e-77	0	SYT1	ENSGALG00000041094
213	1.55133873801281e-81	0.472656174743097	0.93	0.694	3.77875089805161e-77	0	SNRPF	ENSGALG00000011409
214	1.56599741923219e-81	0.440039135481732	0.427	0.172	3.81445651376578e-77	0	DGUOK	ENSGALG00000005961
215	5.16718797355964e-81	0.451224173944164	0.982	0.855	1.25862364659966e-76	0	ATP5ME	NA
216	5.56785206021926e-81	0.282446140471121	0.224	0.052	1.35621740482821e-76	0	ENSGALG00000045185	NA
217	1.23354932303875e-80	0.374696078331866	0.999	0.98	3.00467944105778e-76	0	RPS3A	ENSGALG00000010077
218	1.5641725780119e-80	0.666393659132036	0.903	0.674	3.81001156552139e-76	0	LMNB2	NA
219	2.02128424676848e-80	0.390398578619715	0.998	0.968	4.92344416827867e-76	0	RPS14	ENSGALG00000004588
220	2.61451050697052e-80	0.372961216186946	0.737	0.422	6.3684246928788e-76	0	BCL11A	ENSGALG00000034048
221	3.4775303328427e-80	0.406217888022664	0.583	0.297	8.47056838473824e-76	0	RRM1	ENSGALG00000017350
222	1.1976986410043e-79	0.439483090537276	0.997	0.977	2.91735434975827e-75	0	RPS20	ENSGALG00000014432
223	1.41836532293975e-79	-1.22771954963734	0.047	0.343	3.45485425361663e-75	0	PRRX1	ENSGALG00000003324
224	2.79318021793526e-79	0.318625310273768	0.429	0.165	6.80362837484671e-75	0	CYR61	ENSGALG00000008661
225	3.76629707427099e-79	0.419061874165762	1	0.974	9.17394641350929e-75	0	RPL17	ENSGALG00000036774
226	3.9908630851346e-79	0.391178232756736	0.616	0.297	9.72094430277085e-75	0	SLIT1	ENSGALG00000042871
227	4.19919647959015e-79	0.476970885902517	0.958	0.767	1.02284027849857e-74	0	SNRPG	NA
228	4.56485756273273e-79	0.650153284322358	0.431	0.188	1.11190800513044e-74	0	SPC25	ENSGALG00000010900
229	7.38408140575223e-79	0.331574992081187	0.552	0.263	1.79861454881313e-74	0	RPP25	ENSGALG00000052307
230	9.05977292591537e-79	0.426563786756665	0.96	0.798	2.20677948929446e-74	0	SRSF2	ENSGALG00000017357
231	9.72085410583168e-79	0.376952597526665	0.999	0.974	2.36780564309848e-74	0	RPL15	ENSGALG00000011290
232	1.35385894321581e-78	0.372817126983901	0.649	0.349	3.29772961388507e-74	0	SKAP2	ENSGALG00000030081
233	1.49059239974493e-78	-1.00544440766078	0.083	0.375	3.63078496729869e-74	0	RPRM	ENSGALG00000037378
234	2.51090824277202e-78	0.319121826153923	0.417	0.161	6.11607029774408e-74	0	ITPRID2	ENSGALG00000008903
235	2.5691420344382e-78	0.532092501168015	0.785	0.493	6.25791616748457e-74	0	PHLDA2	ENSGALG00000032687
236	4.84197810714149e-78	0.779814413963395	0.313	0.103	1.17940902733752e-73	0	NUSAP1	ENSGALG00000008584
237	5.46471131389053e-78	0.468159972595966	0.959	0.772	1.33109438183746e-73	0	SNRPD1	ENSGALG00000041334
238	8.58270359976674e-78	0.368824144614444	0.903	0.637	2.09057494283118e-73	0	BUB3	ENSGALG00000009681
239	1.15439262893774e-77	0.427233070360809	0.891	0.644	2.81186956556654e-73	0	TRA2B	ENSGALG00000006531
240	1.79663536940246e-77	0.434640125086772	0.931	0.711	4.37624443279052e-73	0	ARPP19	ENSGALG00000017370
241	2.32917945208924e-77	-0.722899464838618	0.04	0.324	5.67341530939897e-73	0	HOXA10	ENSGALG00000026631
242	3.32125989841136e-77	-2.62001608260222	0.327	0.566	8.08992486055039e-73	0	CHGB	ENSGALG00000046616
243	4.47253447166531e-77	0.389784911536275	0.993	0.931	1.08941994660824e-72	0	RPL22	ENSGALG00000000719
244	6.32225787664693e-77	0.442466393638778	0.905	0.67	1.53997557359366e-72	0	UBR7	ENSGALG00000010842
245	8.51316174937792e-77	0.357583743034286	0.361	0.132	2.07363593891347e-72	0	MCM3	ENSGALG00000016676
246	8.56929716277596e-77	0.377279764534037	1	0.966	2.08730940290897e-72	0	RPL31	ENSGALG00000016775
247	8.92895906888866e-77	0.393422839355724	0.481	0.218	2.1749158499999e-72	0	CNP	ENSGALG00000003457
248	1.45930670361782e-76	0.351484385463412	0.73	0.433	3.55457926867229e-72	0	BCL2L10	ENSGALG00000030871
249	2.00925337291634e-76	0.39061083254496	0.992	0.94	4.89413936574962e-72	0	RPL30	ENSGALG00000029897
250	2.36794316355124e-76	0.276163850412498	0.573	0.276	5.76783595777811e-72	0	ENSGALG00000042782	NA
251	2.51138957626979e-76	0.37930975782183	0.299	0.094	6.11724272987795e-72	0	KIF15	ENSGALG00000036645
252	5.27518689430825e-76	0.447348625007826	0.811	0.549	1.2849300237156e-71	0	CIAO2B	ENSGALG00000005132
253	8.67789374806747e-76	-1.21914795972281	0.746	0.77	2.11376135915427e-71	0	ANK2	ENSGALG00000012044
254	1.37644895802936e-75	0.333536512953251	0.456	0.197	3.35275437196792e-71	0	SHROOM4	ENSGALG00000033953
255	1.42866900705837e-75	0.484856529788764	0.276	0.082	3.47995196739279e-71	0	DLGAP5	ENSGALG00000012165
256	2.80192408763002e-75	0.387613118726219	0.792	0.511	6.82492669264921e-71	0	TSN	ENSGALG00000011652
257	3.52456139084432e-75	0.366822088024451	0.998	0.989	8.58512663581858e-71	0	RPS17	ENSGALG00000002157
258	3.59484015961378e-75	-0.705985817671719	0.955	0.954	8.75631166078725e-71	0	DST	ENSGALG00000016289
259	4.79070408332036e-75	0.523165546311002	0.376	0.15	1.16691970061517e-70	0	NUF2	ENSGALG00000003438
260	2.05850002058634e-74	0.402827321902783	0.241	0.065	5.01409435014421e-70	0	ENSGALG00000012836	NA
261	2.61901684702324e-74	0.364764035598677	0.616	0.32	6.37940123597921e-70	0	LY6E	ENSGALG00000041621
262	2.76913290499221e-74	0.438910327217557	0.972	0.805	6.74505392998004e-70	0	UQCR10	ENSGALG00000008066
263	3.89279902116374e-74	0.577364530930505	0.317	0.11	9.48207985575064e-70	0	KIF11	ENSGALG00000030597
264	4.31912680547346e-74	0.42686989365465	0.7	0.413	1.05205290727723e-69	0	TFDP2	ENSGALG00000025759
265	6.48952307611155e-74	0.26310892017449	0.353	0.129	1.58071803087925e-69	0	FOXO1	ENSGALG00000017034
266	1.27701587054519e-73	0.354147444284385	0.36	0.123	3.11055525747397e-69	0	NTS	ENSGALG00000027192
267	1.54995802040079e-73	0.364019719766667	0.5	0.237	3.77538774609225e-69	0	AIF1L	ENSGALG00000029834
268	2.46117163601231e-73	0.382374224190774	0.995	0.943	5.99492187099878e-69	0	RPS13	ENSGALG00000006096
269	3.15119544035426e-73	-0.548365638728211	0.047	0.33	7.67568185361491e-69	0	HOXB8	ENSGALG00000040320
270	3.41962585695959e-73	-0.99249833138346	0.63	0.707	8.32952466238218e-69	0	ENSGALG00000011528	NA
271	4.65624274258057e-73	0.419586140459401	0.887	0.643	1.13416760723777e-68	0	NOP56	ENSGALG00000032730
272	6.03391230169356e-73	1.10377489795308	0.392	0.165	1.46974035844652e-68	0	ASPM	ENSGALG00000032398
273	8.31604749165294e-73	0.413098362799696	0.867	0.603	2.02562284801682e-68	0	BRT-1	NA
274	1.14589575088742e-72	0.296669084896428	0.334	0.118	2.79117287001157e-68	0	CenpA	ENSGALG00000037735
275	1.51428951914017e-72	0.388557762102416	0.945	0.68	3.68850641072163e-68	0	COTL1	ENSGALG00000017644
276	1.96522123520315e-72	0.379092629867602	0.482	0.225	4.78688588470784e-68	0	HAUS1	ENSGALG00000040397
277	1.12196850298438e-71	0.346448810685813	0.631	0.327	2.73289087956936e-67	0	PDE5A	ENSGALG00000011982
278	1.29778587524047e-71	0.380151931869073	0.99	0.924	3.16114683491074e-67	0	RPL18A	ENSGALG00000049865
279	3.04451269084193e-71	0.401682533525027	0.746	0.462	7.41582401235276e-67	0	SEC14L1	ENSGALG00000001684
280	3.11574314898398e-71	0.397430202660988	0.811	0.548	7.58932716229517e-67	0	H2AFY2	ENSGALG00000004794
281	3.41240919487496e-71	0.321585077738632	0.309	0.106	8.31194631687643e-67	0	CENPH	ENSGALG00000014788
282	3.50411082031163e-71	0.307733485539657	0.897	0.601	8.53531313611507e-67	0	TCF7L2	ENSGALG00000008883
283	3.50806598870787e-71	0.420457458807194	0.951	0.765	8.54494713529463e-67	0	PKM	NA
284	5.14385433192521e-71	0.343686017549334	0.228	0.061	1.25294003817034e-66	0	ECT2	ENSGALG00000009157
285	6.20148227051707e-71	0.62281787079944	0.337	0.127	1.51055705145255e-66	0	TACC3	ENSGALG00000015709
286	6.23131799066348e-71	0.424532444831806	0.93	0.694	1.51782443616581e-66	0	SNU13	ENSGALG00000011931
287	7.37194766704721e-71	0.420880093165387	0.983	0.874	1.79565901273936e-66	0	COX7C	ENSGALG00000027963
288	9.18243735944865e-71	0.304552107366825	0.421	0.169	2.2366580920145e-66	0	ENSGALG00000003149	NA
289	1.12552329535225e-70	0.28990026876898	0.23	0.061	2.74154964281901e-66	0	NCAPG	ENSGALG00000014425
290	1.22729445406978e-70	0.467720720941823	0.382	0.154	2.98944383122316e-66	0	SMC4	ENSGALG00000009553
291	1.35823594333207e-70	0.607877141190159	0.811	0.508	3.30839111076826e-66	0	ASCL1	ENSGALG00000037082
292	1.50100552895104e-70	0.422894880228474	0.93	0.707	3.65614926741893e-66	0	EIF4EBP1	ENSGALG00000003205
293	1.84470478102014e-70	0.396913167565588	0.92	0.698	4.49333190560886e-66	0	SYNCRIP	ENSGALG00000015830
294	2.71999773202533e-70	0.410500944466762	0.979	0.896	6.6253704756673e-66	0	FAU	ENSGALG00000035506
295	3.36130802255279e-70	-0.580746925145839	0.983	0.923	8.1874740813341e-66	0	BASP1	ENSGALG00000012952
296	4.29336002468859e-70	-1.18825362033201	0.353	0.549	1.04577663481365e-65	0	MRAS	ENSGALG00000011592
297	5.5718703306762e-70	0.363808928947097	0.497	0.235	1.35719617514611e-65	0	MYLIP	ENSGALG00000012704
298	5.64189678865395e-70	0.320095071256436	0.552	0.28	1.37425321978033e-65	0	NENF	ENSGALG00000009821
299	6.15309455022144e-70	0.360031907922707	0.369	0.149	1.49877077054294e-65	0	NDE1	ENSGALG00000032590
300	8.68278371992029e-70	0.296913426924673	0.512	0.242	2.11495245849818e-65	0	ENSGALG00000005969	NA
301	4.74914046876766e-69	-1.00543195191492	0.837	0.84	1.15679563538243e-64	0	KIF1A	ENSGALG00000006221
302	7.4914649274744e-69	0.315973723429642	0.609	0.322	1.82477102703422e-64	0	TRIM71	ENSGALG00000019622
303	7.91892429897744e-69	0.267702382907792	0.279	0.09	1.92889158074492e-64	0	SMIM5	ENSGALG00000002427
304	1.28932922204249e-68	0.335025015093457	0.77	0.487	3.14054811905109e-64	0	HADHA	ENSGALG00000016536
305	1.36124198054886e-68	0.30014270061988	0.443	0.186	3.31571321622092e-64	0	EGR1	ENSGALG00000007669
306	2.72040249922189e-68	0.422322544896373	0.948	0.737	6.62635640760469e-64	0	chPKCI	NA
307	2.95676642647108e-68	0.38800001534772	0.996	0.945	7.20209166159825e-64	0	RPL12	ENSGALG00000008806
308	4.47218592091492e-68	0.384402509056063	0.998	0.963	1.08933504661646e-63	0	RPL37	ENSGALG00000014833
309	6.62412456794632e-68	-0.717255695561874	0.951	0.936	1.61350426226036e-63	0	CHRNA3	ENSGALG00000003014
310	1.51796001379141e-67	0.278065403709044	0.688	0.399	3.69744700159311e-63	0	SLIT2	ENSGALG00000041121
311	2.449115046364e-67	0.351300732739767	0.587	0.327	5.96555442993343e-63	0	MOB2	ENSGALG00000030499
312	3.56641368551968e-67	0.379874624036716	0.507	0.252	8.68707045518884e-63	0	LBH	ENSGALG00000009052
313	3.99246957840954e-67	0.320274653970786	0.551	0.287	9.72485739908995e-63	0	SKP2	ENSGALG00000003547
314	4.26759130534273e-67	0.299101994898113	0.766	0.465	1.03949989015538e-62	0	SPPL2A	ENSGALG00000031348
315	7.97920929520803e-67	0.338031716704729	0.437	0.195	1.94357580012677e-62	0	MCM2	ENSGALG00000006037
316	8.13782829534156e-67	0.334117162659429	0.983	0.893	1.9822122161793e-62	0	SERBP1	ENSGALG00000011229
317	1.06597803718828e-66	0.360782035197054	0.568	0.31	2.59650930298321e-62	0	KCTD1	ENSGALG00000015124
318	1.18701180960919e-66	-0.739367001973545	0.082	0.344	2.89132336584607e-62	0	PTPRM	ENSGALG00000031284
319	1.68105842685872e-66	0.435097081169124	0.355	0.138	4.09472211614246e-62	0	RRM2	ENSGALG00000016442
320	1.83122908117749e-66	0.27389180854459	0.428	0.187	4.46050779593213e-62	0	LIMD1	ENSGALG00000035623
321	1.84992850755346e-66	0.400294586728982	0.774	0.455	4.50605585869871e-62	0	SPARC	ENSGALG00000004184
322	2.76458397263746e-66	0.260925947731902	0.469	0.213	6.73397364055032e-62	0	CAB39L	ENSGALG00000017005
323	2.93472091978139e-66	0.255944503417773	0.514	0.235	7.1483932164035e-62	0	CA10	ENSGALG00000002993
324	3.55196847442212e-66	0.323663610894077	0.235	0.068	8.6518848099974e-62	0	KIF23	ENSGALG00000008095
325	6.46722962025664e-66	0.323404777558202	0.74	0.443	1.57528779090211e-61	0	GFRA2	ENSGALG00000032856
326	7.01416563833402e-66	0.310264245715859	0.995	0.94	1.7085104661854e-61	0	EIF4G2	ENSGALG00000005587
327	8.43418094239449e-66	-0.713379492471499	0.124	0.385	2.05439779394845e-61	0	LRRN3	ENSGALG00000009488
328	9.00001905596235e-66	0.344889066710484	0.519	0.26	2.19222464165131e-61	0	ENSGALG00000044563	NA
329	1.46671769390412e-65	0.304039232468679	0.487	0.226	3.57263095881167e-61	0	RASL11B	ENSGALG00000013948
330	2.19933589195587e-65	-0.528310859661649	1	0.999	5.35714236562611e-61	0	TMSB4X	ENSGALG00000026383
331	2.74348563935658e-65	0.305972365129798	0.498	0.246	6.68258232034477e-61	0	ENSGALG00000034288	NA
332	2.77281087344729e-65	0.363806544288947	0.799	0.525	6.75401272554291e-61	0	IFT20	ENSGALG00000005707
333	2.81334114605814e-65	0.415866364670782	0.941	0.738	6.85273636356843e-61	0	RBBP4	ENSGALG00000003522
334	4.2262847452508e-65	0.312185987920558	0.618	0.349	1.02943843824819e-60	0	RPA4	NA
335	5.22501017098126e-65	-1.0758416419583	0.594	0.714	1.27270797744761e-60	0	ENSGALG00000049007	NA
336	6.17636095662581e-65	0.266756171697682	0.36	0.144	1.50443800181491e-60	0	SEPT10	NA
337	7.06775277286683e-65	0.423253025599163	0.926	0.667	1.7215632204149e-60	0	GNG5	ENSGALG00000027561
338	1.22975694175967e-64	0.411253728447741	0.907	0.686	2.99544195873821e-60	0	PGAM1	ENSGALG00000007606
339	1.54534847377741e-64	0.366466742819126	0.8	0.529	3.76415981242702e-60	0	ENSGALG00000053991	NA
340	1.88891028247519e-64	0.265163561481956	0.68	0.379	4.60100766605307e-60	0	LAPTM4B	ENSGALG00000045196
341	3.17611714447894e-64	-0.800631951928189	0.852	0.843	7.7363861405218e-60	0	MYCBP2	ENSGALG00000016915
342	3.72575678949361e-64	-0.58656190321695	0.098	0.358	9.07519838784854e-60	0	SYT9	ENSGALG00000005265
343	3.73157823514491e-64	0.383412705891979	0.965	0.811	9.08937826516596e-60	0	NREP	ENSGALG00000027891
344	7.6248023450062e-64	0.39758123419108	0.918	0.693	1.85724935519661e-59	0	ENSGALG00000049136	NA
345	9.95987574055538e-64	-0.490897067389893	0.982	0.95	2.42602653288448e-59	0	ATRX	ENSGALG00000007843
346	1.01305916312315e-63	0.29861872245066	0.999	0.986	2.46760950953536e-59	0	GAPDH	ENSGALG00000014442
347	1.51886986759594e-63	-0.752224039646742	0.257	0.494	3.69966322349019e-59	0	UNC13B	ENSGALG00000002165
348	1.74759907175895e-63	0.390315890225326	0.933	0.738	4.25680181899045e-59	0	CTBP1	ENSGALG00000039942
349	1.93207493765715e-63	0.252773733660634	0.565	0.297	4.70614813314527e-59	0	ACTL6A	ENSGALG00000009061
350	2.04750685638841e-63	0.295122509321884	0.223	0.063	4.98731720079089e-59	0	ANLN	ENSGALG00000043642
351	2.34142322000188e-63	0.44419110693034	0.919	0.695	5.70323867928059e-59	0	DDX19B	NA
352	2.47531011149073e-63	0.345213036696984	0.997	0.944	6.02936036956911e-59	0	GNB2L1	ENSGALG00000000122
353	2.9487679133983e-63	0.373945006041047	0.978	0.836	7.18260888345557e-59	0	COX7B	ENSGALG00000007863
354	3.60140873594362e-63	0.275160984601816	0.526	0.266	8.77231139901148e-59	0	RASA3	ENSGALG00000016817
355	4.01463633877737e-63	0.362600501100975	0.995	0.947	9.77885119399391e-59	0	RPL7	ENSGALG00000035252
356	4.29036319967908e-63	0.258063180832769	0.536	0.262	1.04504666817783e-58	0	SOX5	ENSGALG00000032768
357	5.31592310756067e-63	0.34111163212743	0.776	0.498	1.29485255053963e-58	0	MRPS23	ENSGALG00000005559
358	5.68517612726272e-63	0.347394065443188	0.335	0.133	1.38479520107865e-58	0	NCAPH	ENSGALG00000032270
359	5.70992800739044e-63	0.36625879926424	0.827	0.58	1.39082426404016e-58	0	LLPH	ENSGALG00000019358
360	6.21895758141778e-63	0.353688183211301	0.662	0.393	1.51481368768174e-58	0	NAIF1	ENSGALG00000027734
361	8.72412134239974e-63	0.357609757633583	0.571	0.314	2.12502147658173e-58	0	GLUL	ENSGALG00000043754
362	9.60502192960072e-63	0.329356709046571	0.229	0.068	2.33959124161214e-58	0	ARHGAP11A	NA
363	1.04953630963487e-62	0.256209681338191	0.442	0.202	2.55646054300862e-58	0	NET1	ENSGALG00000008437
364	1.1354954076545e-62	0.34245847865691	0.892	0.655	2.76583971396482e-58	0	PTBP1	ENSGALG00000001962
365	1.23811952865986e-62	0.333372826251257	0.453	0.209	3.0158115479097e-58	0	CRISPLD1	ENSGALG00000033880
366	2.17707175121435e-62	0.383570982134694	0.932	0.707	5.30291137160791e-58	0	EIF2S3	ENSGALG00000016340
367	3.10984106680704e-62	-1.01606606699338	0.043	0.286	7.57495087052859e-58	0	TFAP2B	ENSGALG00000016680
368	5.36369521002494e-62	0.351420788941828	0.994	0.944	1.30648887925787e-57	0	ENSGALG00000007699	NA
369	6.86809645761192e-62	0.30920329077621	0.302	0.111	1.67293093514511e-57	0	TK1	ENSGALG00000007191
370	1.36625197171986e-61	0.30058607308366	0.593	0.335	3.32791655271524e-57	0	MAPKAPK3	ENSGALG00000002283
371	1.6794360305075e-61	0.343823477228932	0.996	0.964	4.09077028311018e-57	0	RPL27A	ENSGALG00000005948
372	3.67079049117743e-61	0.370370691355173	0.925	0.693	8.94131147840997e-57	0	ENY2	ENSGALG00000052204
373	4.56974165129845e-61	0.270161295497446	0.477	0.235	1.11309767142328e-56	0	PXN	NA
374	6.13741778305525e-61	0.318989824475289	0.75	0.475	1.4949522235966e-56	0	RYK	ENSGALG00000006488
375	6.80665110059161e-61	-0.805619613268637	0.032	0.267	1.6579640750821e-56	0	NDP	ENSGALG00000016222
376	7.2960250555729e-61	0.316512273575856	0.961	0.761	1.77716578303645e-56	0	TCF12	ENSGALG00000004304
377	1.20702689607377e-60	0.376582499363069	0.934	0.705	2.9400761134565e-56	0	TOMM20	ENSGALG00000035299
378	1.24916170314567e-60	0.318985167344483	0.499	0.254	3.04270807652221e-56	0	PSAT1	ENSGALG00000015180
379	1.75083463507622e-60	0.2738833554866	0.423	0.191	4.26468300411864e-56	0	HES4	ENSGALG00000002055
380	2.09490467884133e-60	0.329577761178391	0.659	0.398	5.1027688167217e-56	0	ENSGALG00000039995	NA
381	2.13648126792198e-60	0.292358942262097	0.213	0.061	5.20404107240435e-56	0	ENSGALG00000038416	NA
382	2.36948589329461e-60	0.370241828050133	0.967	0.806	5.77159373888701e-56	0	LDHB	ENSGALG00000035836
383	2.89459987116355e-60	0.291154686550371	0.544	0.28	7.05066636618018e-56	0	ITGAV	ENSGALG00000002655
384	4.40279619468205e-60	0.304717409971315	0.67	0.394	1.07243309710065e-55	0	TXNDC5	ENSGALG00000012784
385	4.56186241119444e-60	0.325567167898159	0.796	0.53	1.11117844611874e-55	0	POLR2I	ENSGALG00000038595
386	5.75654534448649e-60	0.269283289449342	0.76	0.465	1.40217931501002e-55	0	IFITM3	NA
387	6.00098102853142e-60	0.28991060044637	0.348	0.139	1.46171895892968e-55	0	IL1RAP	ENSGALG00000007253
388	1.13267576757947e-59	0.332262555910332	0.999	0.986	2.75897163467008e-55	0	RPS8	ENSGALG00000010124
389	1.47010734299681e-59	0.369729393727406	0.986	0.891	3.58088746607163e-55	0	ATP5MC3	NA
390	1.47327022003671e-59	0.369963586260657	0.932	0.722	3.58859160196543e-55	0	BRD7	ENSGALG00000003786
391	1.57504041494779e-59	0.281422735919865	0.425	0.188	3.83648344272983e-55	0	COL4A2	ENSGALG00000016843
392	2.40264880573736e-59	0.355850597758312	0.945	0.743	5.85237196101506e-55	0	CHD7	ENSGALG00000041080
393	2.87986404732365e-59	0.393738456551718	0.93	0.71	7.01477284647094e-55	0	MRPS21	ENSGALG00000052471
394	3.50376978119804e-59	0.350227328227531	0.858	0.604	8.53448243304219e-55	0	PPIL1	ENSGALG00000034630
395	3.77833472762595e-59	0.302638085521527	0.987	0.86	9.2032677295513e-55	0	SEM1	NA
396	4.99770805720012e-59	-0.769291843809736	0.035	0.262	1.21734172857281e-54	0	TRPC4	ENSGALG00000017044
397	5.40311360084961e-59	0.340930659706429	0.989	0.919	1.31609041089495e-54	0	RPL27	ENSGALG00000002837
398	6.07461924295052e-59	0.354387102257538	0.993	0.911	1.47965575519789e-54	0	ENSGALG00000009250	NA
399	6.11512364973952e-59	-0.676507938826129	0.998	0.994	1.48952181860355e-54	0	TUBA1A	ENSGALG00000037953
400	6.89510403315016e-59	0.320359992610621	0.99	0.928	1.67950944039472e-54	0	RPL3	ENSGALG00000012172
401	1.96533280074386e-58	-1.88112654219678	0.525	0.675	4.7871576360519e-54	0	CHGA	ENSGALG00000010820
402	2.12917483659838e-58	0.268051672562698	0.703	0.43	5.18624406698633e-54	0	ZADH2	ENSGALG00000022882
403	4.2007097344516e-58	0.501818985221498	0.218	0.066	1.02320887711772e-53	0	GTSE1	ENSGALG00000004897
404	5.12666708005416e-58	0.282754589886754	0.608	0.338	1.24875356735959e-53	0	SOX4	ENSGALG00000036497
405	6.08492449317409e-58	-1.20307923192833	0.533	0.674	1.48216590804734e-53	0	ENSGALG00000039659	NA
406	6.81012140935972e-58	0.304699534911595	0.685	0.402	1.65880937289184e-53	0	TIMP3	ENSGALG00000028627
407	8.6225733403959e-58	0.250121400762794	0.365	0.156	2.10028641425363e-53	0	TFAP2A	ENSGALG00000012775
408	9.43478962472787e-58	0.287949558626484	0.641	0.372	2.29812605679121e-53	0	MCAM	ENSGALG00000030027
409	1.2520353231402e-57	0.286966515950872	0.587	0.338	3.04970764010491e-53	0	RPA3	ENSGALG00000010700
410	1.27137625227104e-57	0.295195876909276	0.768	0.493	3.0968182752818e-53	0	FAM49A	ENSGALG00000016463
411	1.73452133180144e-57	0.294242456784391	0.62	0.36	4.22494706000195e-53	0	ENSGALG00000002461	NA
412	2.01083621281638e-57	0.321769694824741	0.995	0.955	4.89799484717814e-53	0	RPL36AL	ENSGALG00000004952
413	3.33046374348119e-57	-0.92606188882366	0.669	0.722	8.11234358637148e-53	0	SYNPR	NA
414	5.50448075269837e-57	0.30402090938995	0.663	0.416	1.34078142174227e-52	0	NUP85	ENSGALG00000007974
415	1.42788426157318e-56	0.353748165161719	0.982	0.873	3.47804048433995e-52	0	RPLP0	ENSGALG00000023294
416	1.66534600045938e-56	-0.762942299755062	0.258	0.472	4.05644978791895e-52	0	UPP1	ENSGALG00000013073
417	1.80776107641297e-56	0.311181506982602	0.544	0.302	4.40334442992672e-52	0	USP6NL	ENSGALG00000035563
418	2.18308991359649e-56	0.334458221705214	0.986	0.885	5.31757041153834e-52	0	RHOA	ENSGALG00000003806
419	1.05882075847136e-55	0.692664621736616	0.477	0.258	2.57907560348453e-51	0	CCNB2	NA
420	1.23277565903043e-55	-1.09138566273904	0.397	0.573	3.00279495026632e-51	0	TMEFF2	ENSGALG00000007759
421	1.26591687934486e-55	0.334664900739482	0.946	0.786	3.0835203347082e-51	0	TIMM44	ENSGALG00000000352
422	1.38778959631081e-55	-1.18249260702205	0.094	0.33	3.38037789869388e-51	0	ENSGALG00000052669	NA
423	1.80000226896659e-55	0.345987098944092	0.829	0.601	4.38444552674882e-51	0	MRPS26	ENSGALG00000014118
424	2.06563573084054e-55	0.298761859729722	0.604	0.364	5.03147551318139e-51	0	KLHL5	ENSGALG00000031388
425	2.21323282316622e-55	0.310819404318378	0.727	0.46	5.39099251066828e-51	0	PLEKHO1	ENSGALG00000037540
426	3.01162690809313e-55	-0.390772606934914	0.047	0.275	7.33572082273324e-51	0	HOXB7	ENSGALG00000032740
427	3.25774921566383e-55	0.290609709283778	0.998	0.983	7.93522553951395e-51	0	RPL21	ENSGALG00000027035
428	4.21398623910843e-55	-0.703645562365516	0.175	0.404	1.02644276812203e-50	0	MT3	ENSGALG00000014616
429	1.52981015268301e-54	0.346966864250815	0.989	0.906	3.72631156990527e-50	0	ITGB1BP3	ENSGALG00000030120
430	3.66681309244335e-54	-0.827423755534628	0.114	0.351	8.93162333057352e-50	0	ENSGALG00000052279	NA
431	6.71009289850614e-54	0.294504790645617	0.217	0.069	1.63444442821813e-49	0	KIF18A	ENSGALG00000012160
432	1.28607445811037e-53	0.278350013476503	0.162	0.04	3.13262016506525e-49	0	KIF2C	ENSGALG00000010120
433	1.31883230249634e-53	0.259694595423026	0.516	0.273	3.21241172242059e-49	0	NFIA	ENSGALG00000010924
434	1.91710027731678e-53	0.253341245515887	0.748	0.486	4.66967285548822e-49	0	ANKRD44	ENSGALG00000007996
435	2.72067805741584e-53	0.393547355988908	0.963	0.795	6.62702761225349e-49	0	ENSGALG00000053765	NA
436	4.16057894478295e-53	0.302951030541333	0.9	0.68	1.01343381937023e-48	0	IGF2BP3	ENSGALG00000010961
437	4.40180893131907e-53	0.332984541224099	0.839	0.601	1.0721926194907e-48	0	HMGN1	ENSGALG00000016067
438	5.19796620607892e-53	0.359853902459211	0.842	0.611	1.2661206084767e-48	0	SNRPN	ENSGALG00000035421
439	5.59866012851671e-53	0.372005067613992	0.563	0.338	1.3637216341041e-48	0	SAP30	ENSGALG00000036252
440	5.79581895226284e-53	0.586763093820531	0.448	0.242	1.41174558039218e-48	0	INCENP	ENSGALG00000007537
441	7.33454734650207e-53	-0.359798782063267	0.035	0.249	1.78654904266097e-48	0	HOXC9	ENSGALG00000029439
442	8.75925497285154e-53	0.358276636402236	0.975	0.83	2.13357932628718e-48	0	NAP1L1	ENSGALG00000010238
443	1.45761204211257e-52	0.318602374517075	0.619	0.388	3.55045141217781e-48	0	ENSGALG00000014897	NA
444	1.64857991911082e-52	0.332982048831967	0.76	0.503	4.01561096697014e-48	0	DEK	ENSGALG00000012684
445	1.97072930443254e-52	0.313915409837644	0.999	0.956	4.80030243973677e-48	0	RPL38	ENSGALG00000001465
446	2.05615540187436e-52	0.329539672794764	0.733	0.48	5.00838332788556e-48	0	DBNDD1	ENSGALG00000000528
447	2.21644733290727e-52	0.25305489454697	0.272	0.101	5.39882241349552e-48	0	BRCA1	ENSGALG00000002781
448	2.71409079717889e-52	0.342761885855923	0.892	0.667	6.61098236376834e-48	0	SUMO3	ENSGALG00000032783
449	3.00383470371216e-52	0.335784295097371	0.881	0.626	7.31674057130208e-48	0	MESD	NA
450	3.56292836399386e-52	0.354049396864346	0.968	0.823	8.67858090901624e-48	0	MARCKSL1	ENSGALG00000032335
451	4.36812965057463e-52	-1.76917430019567	0.132	0.367	1.06398902028697e-47	0	SST	ENSGALG00000007361
452	5.36684299721683e-52	0.281117905933199	0.827	0.579	1.30725561726208e-47	0	ENSGALG00000047636	NA
453	5.85052720508476e-52	0.286079306238562	0.801	0.55	1.42507141661455e-47	0	AK2	ENSGALG00000003597
454	5.9483610757601e-52	0.319218886746967	0.777	0.53	1.44890179083365e-47	0	SNRPC	ENSGALG00000002773
455	7.8654683607161e-52	-0.364690378054642	0.024	0.229	1.91587078330323e-47	0	SYT6	ENSGALG00000001968
456	1.1143455824739e-51	0.289098828442348	0.608	0.362	2.71432296978992e-47	0	ANXA5	ENSGALG00000011885
457	1.70683690698858e-51	0.285510566573837	0.62	0.362	4.15751333804277e-47	0	DLX1	ENSGALG00000018439
458	2.08264663256379e-51	0.316220711919383	0.995	0.966	5.07291066759889e-47	0	RPL24	ENSGALG00000015339
459	2.42352875358388e-51	0.292127822541228	0.406	0.198	5.90323133797962e-47	0	MCM5	ENSGALG00000012546
460	2.69372541489925e-51	0.345384278454019	0.935	0.749	6.5613763656116e-47	0	MTPN	ENSGALG00000041619
461	3.69912224124952e-51	0.26357679418668	0.676	0.404	9.01032195523559e-47	0	NKAIN4	ENSGALG00000005774
462	4.10585336406291e-51	0.424910981843428	0.37	0.179	1.00010376241844e-46	0	KNSTRN	ENSGALG00000039576
463	5.50404844870734e-51	0.40998217865849	0.795	0.575	1.34067612113613e-46	0	RAD21	ENSGALG00000029523
464	8.4761369436757e-51	-0.632295828830034	0.932	0.896	2.06461743674053e-46	0	KIF5C	ENSGALG00000012462
465	9.72015981597334e-51	0.32891633552662	0.872	0.636	2.36763652797479e-46	0	CLTA	ENSGALG00000015326
466	9.82387444922351e-51	0.273473655444126	0.59	0.352	2.39289933834186e-46	0	MCFD2	ENSGALG00000010017
467	1.17127641930533e-50	0.350328036744343	0.813	0.578	2.85299510214393e-46	0	Nnf1	NA
468	2.04634296251418e-50	-0.64708552591745	0.871	0.884	4.98448218809204e-46	0	PLXNA4	ENSGALG00000006473
469	2.93697845234707e-50	0.323396158163078	0.936	0.735	7.153892114227e-46	0	SERP1	ENSGALG00000037325
470	2.95601873215836e-50	-0.560127254134463	0.96	0.899	7.20027042779133e-46	0	SPTAN1	ENSGALG00000004719
471	3.32776990142209e-50	-0.932299165166981	0.796	0.806	8.10578192588392e-46	0	RTN1	ENSGALG00000012006
472	3.34512082271614e-50	0.285635710484349	0.79	0.531	8.14804529997197e-46	0	NFIB	ENSGALG00000005441
473	3.57831398862417e-50	0.305042957359471	0.589	0.355	8.71605721349074e-46	0	LMNB1	ENSGALG00000014692
474	6.64545737289085e-50	0.327993797413727	0.993	0.948	1.61870050688875e-45	0	RPL11	ENSGALG00000030378
475	7.12887195132113e-50	0.280055257129082	0.822	0.572	1.7364506299028e-45	0	PRDX6	ENSGALG00000003053
476	7.60812885237173e-50	0.266632966126546	0.809	0.522	1.85318802586071e-45	0	ACBD7	ENSGALG00000019663
477	8.85199240558922e-50	0.403790532948393	0.221	0.075	2.15616831015342e-45	0	AURKA	ENSGALG00000007768
478	9.55918836230752e-50	0.34754816911185	0.985	0.845	2.32842710129087e-45	0	RAB2A	ENSGALG00000015450
479	9.96579659778219e-50	-0.684278816820688	0.04	0.242	2.42746873528779e-45	0	PIEZO2	ENSGALG00000042134
480	1.01781212870297e-49	-0.781128900717395	0.474	0.612	2.47918678309468e-45	0	ENSGALG00000001289	NA
481	1.39912687972481e-49	0.343961924232408	0.99	0.89	3.40799325363368e-45	0	RPL5	ENSGALG00000005922
482	1.50617086414195e-49	0.376869783254047	0.899	0.677	3.66873099087695e-45	0	FAM89A	ENSGALG00000043572
483	1.52545094842081e-49	-0.550307097948049	0.055	0.266	3.71569342016341e-45	0	PROX1	ENSGALG00000009791
484	2.50531022088783e-49	0.253031761413986	0.627	0.394	6.10243463603857e-45	0	POLR1D	ENSGALG00000007470
485	3.53170943497026e-49	0.251934832774785	0.431	0.221	8.60253784170056e-45	0	SLC25A4	ENSGALG00000010614
486	3.76300017305394e-49	0.324833366609256	0.98	0.891	9.16591582152479e-45	0	TXN	ENSGALG00000015704
487	4.18462183797693e-49	0.316757938872652	0.999	0.965	1.01929018729442e-44	0	RPS2	ENSGALG00000005490
488	1.04463371594232e-48	0.252676094499766	0.365	0.172	2.5445188052923e-44	0	AFAP1L2	ENSGALG00000008999
489	1.28725484618716e-48	0.269203864944669	0.492	0.256	3.13549535434268e-44	0	PTPN13	ENSGALG00000011078
490	1.45256729161188e-48	0.255864272168179	0.459	0.243	3.53816340890822e-44	0	RFC2	ENSGALG00000029449
491	2.57245750391078e-48	-1.61582837720045	0.498	0.611	6.26599198802587e-44	0	PIK3R1	ENSGALG00000014786
492	3.39057511193961e-48	0.254451412109901	0.968	0.825	8.25876285766249e-44	0	SRSF6	ENSGALG00000000990
493	4.00131802165172e-48	0.292404691430638	0.997	0.965	9.74641043713925e-44	0	RPL35	ENSGALG00000035677
494	4.00672307462368e-48	0.318883730494723	0.981	0.856	9.75957606516836e-44	0	PABPC1	ENSGALG00000030280
495	5.58016520727985e-48	0.330431006919107	0.659	0.432	1.35921664118923e-43	0	CENPS	ENSGALG00000024481
496	6.34506387518431e-48	0.259867699653352	0.656	0.419	1.54553065871739e-43	0	CNOT9	ENSGALG00000011402
497	6.93425908528428e-48	1.09472794083172	0.384	0.195	1.68904682799355e-43	0	CENPF	ENSGALG00000009690
498	7.0813465363352e-48	-0.768833882952469	0.596	0.689	1.72487438932053e-43	0	ARPP21	ENSGALG00000043240
499	1.06352869506853e-47	-0.720955827326728	0.137	0.351	2.59054319544793e-43	0	DDC	ENSGALG00000013094
500	1.48116563518283e-47	0.31173302932276	0.75	0.523	3.60782325417835e-43	0	GABPA	ENSGALG00000015763
501	1.58128215227545e-47	-0.857471424924492	0.182	0.386	3.85168706651253e-43	0	PLPPR1	ENSGALG00000015542
502	1.72841004849551e-47	0.291731723500998	0.841	0.609	4.21006119612535e-43	0	LSM5	ENSGALG00000041625
503	1.98424772708596e-47	-0.879382364237166	0.71	0.77	4.83323061363599e-43	0	CACNA2D1	ENSGALG00000008486
504	2.0056419800693e-47	0.347291797376347	0.849	0.626	4.8853427350528e-43	0	CHCHD2	NA
505	2.40730961801602e-47	0.272405086669254	0.815	0.574	5.86372476756343e-43	0	TCF3	ENSGALG00000001093
506	2.69963647292575e-47	0.264984002576182	0.709	0.468	6.57577452075255e-43	0	SAR1A	ENSGALG00000004431
507	4.39401468151928e-47	0.326483198559808	0.92	0.725	1.07029409612447e-42	0	MAGOHB	NA
508	4.52274434959709e-47	-1.011423462809	0.543	0.645	1.10165006867486e-42	0	CHRNA7	ENSGALG00000004096
509	1.04043180340155e-46	0.302197821632819	0.886	0.657	2.53428378672549e-42	0	MICOS13	ENSGALG00000049273
510	1.2222521469559e-46	0.287040882364577	0.828	0.594	2.97716177955518e-42	0	NOP58	ENSGALG00000008454
511	1.2230862432049e-46	-0.598249909408915	0.206	0.409	2.9791934711985e-42	0	FABP3	ENSGALG00000037050
512	1.37603706732068e-46	0.303760131303058	0.977	0.849	3.35175108857972e-42	0	CTNNB1	ENSGALG00000037203
513	1.86934814834848e-46	-0.478717902641285	0.049	0.244	4.55335821974724e-42	0	PTH1R	NA
514	2.14649704080082e-46	0.272530953807125	0.78	0.544	5.22843749198265e-42	0	MRPL50	ENSGALG00000015543
515	2.34671225995323e-46	0.273092689323634	0.86	0.639	5.71612172279408e-42	0	SRSF5A	ENSGALG00000033259
516	3.7190489701009e-46	-0.540165522826478	0.132	0.356	9.05885948137177e-42	0	HOXA6	ENSGALG00000028908
517	4.17861017416381e-46	-0.838079330480904	0.326	0.497	1.01782586622282e-41	0	SYT4	ENSGALG00000042626
518	5.98709524385319e-46	0.3264397962496	0.641	0.411	1.45833665949776e-41	0	MCM6	ENSGALG00000012348
519	7.23968647316388e-46	-0.703759086074889	0.432	0.596	1.76344283113326e-41	0	ENSGALG00000007268	NA
520	9.45997427600238e-46	0.316973831215681	0.809	0.585	2.30426053414866e-41	0	PTP4A2	ENSGALG00000003265
521	1.01573267313352e-45	0.260801475688631	0.657	0.434	2.47412164521862e-41	0	SF3B3	ENSGALG00000002531
522	1.21058530911387e-45	0.284823777309223	0.683	0.444	2.94874369593956e-41	0	DNAJC9	ENSGALG00000002701
523	1.57802314848483e-45	0.302823238098468	0.831	0.599	3.84374878507934e-41	0	MSN	ENSGALG00000039615
524	2.17645436509661e-45	0.468889502883109	0.602	0.392	5.30140754250232e-41	0	CDC25B	ENSGALG00000054336
525	2.82495487004473e-45	0.283097519218189	0.88	0.638	6.88102507245495e-41	0	UBL3	ENSGALG00000017084
526	2.97160609560059e-45	0.278710694061583	0.994	0.938	7.23823812766392e-41	0	EEF2	ENSGALG00000033884
527	3.21258005254638e-45	0.308736730052089	0.864	0.638	7.82520249199247e-41	0	PIGBOS1	ENSGALG00000031853
528	3.62802588892796e-45	-0.6881042604991	0.153	0.361	8.83714546025072e-41	0	SDC2	ENSGALG00000031424
529	3.99385746550277e-45	0.319934602566538	0.888	0.672	9.72823801447165e-41	0	POLR2L	ENSGALG00000006841
530	4.31263023452704e-45	0.267814728986766	0.806	0.569	1.0504704725261e-40	0	NHP2	ENSGALG00000033666
531	4.68161465329359e-45	-1.21118664529611	0.056	0.253	1.14034769724925e-40	0	PNMT	ENSGALG00000053690
532	5.31043043830889e-45	-0.716425878514533	0.815	0.774	1.29351464616328e-40	0	CD47	ENSGALG00000015355
533	6.33305614952939e-45	-0.456679460062787	0.038	0.225	1.54260581690237e-40	0	IL20RA	ENSGALG00000013869
534	6.96560430101844e-45	-0.430314020286218	0.987	0.949	1.69668189564207e-40	0	SPTBN1	ENSGALG00000029512
535	1.08545480061114e-44	-0.513571198422781	0.958	0.876	2.64395080332862e-40	0	NSG1	ENSGALG00000015010
536	1.36376918884589e-44	-0.634589149151557	0.672	0.716	3.32186899019082e-40	0	AFAP1	ENSGALG00000015556
537	1.51088474779507e-44	-0.716333144333989	0.537	0.647	3.68021306867924e-40	0	CTNNA2	ENSGALG00000027853
538	1.66135544019249e-44	0.334634693828594	0.957	0.778	4.04672958122086e-40	0	TBCA	ENSGALG00000004353
539	1.74830757546968e-44	0.25104549030945	0.763	0.523	4.25852759232904e-40	0	CTSC	ENSGALG00000017239
540	2.13943318304976e-44	0.283642697796158	0.715	0.493	5.2112313472726e-40	0	LINGO1	ENSGALG00000002708
541	2.38363725217061e-44	0.295752555103861	0.855	0.626	5.80606361883717e-40	0	PSME3	ENSGALG00000002937
542	2.4054359858833e-44	0.265917071424958	0.714	0.471	5.85916097441455e-40	0	HS2ST1	ENSGALG00000028423
543	2.75946773908487e-44	0.320930786488596	0.916	0.718	6.72151151886292e-40	0	TAX1BP3	ENSGALG00000004618
544	2.96957989693066e-44	0.293974468651845	0.882	0.652	7.23330271294371e-40	0	JPT2	NA
545	3.10483050651187e-44	0.323266449521123	0.75	0.538	7.56274614776162e-40	0	PNRC2	ENSGALG00000004122
546	7.27607103478971e-44	-0.654819949400456	0.992	0.982	1.77230538265408e-39	0	ENSGALG00000036956	NA
547	8.51745718988415e-44	0.272880525353296	0.79	0.57	2.07468222231198e-39	0	EIF4E	ENSGALG00000042112
548	9.5706441949663e-44	0.304626409628435	0.925	0.703	2.33121751300989e-39	0	EIF3L	ENSGALG00000012296
549	1.13863485402581e-43	0.293139478404512	0.97	0.822	2.77348677743608e-39	0	SRSF3	ENSGALG00000000533
550	1.20030944658078e-43	0.326845723287167	0.954	0.799	2.92371374998146e-39	0	HSPE1	ENSGALG00000009070
551	1.59742889438375e-43	0.405998955821696	0.965	0.826	3.89101730093995e-39	0	ENSGALG00000039074	NA
552	1.64271346199962e-43	-0.617176376087758	0.976	0.949	4.00132145073868e-39	0	ENSGALG00000045548	NA
553	1.89758506703008e-43	-0.456050771195451	0.059	0.25	4.62213770627187e-39	0	MAGI2	ENSGALG00000038834
554	1.99198368316737e-43	0.312061422266986	0.885	0.678	4.85207385545907e-39	0	RANBP1	ENSGALG00000002107
555	2.24631728702568e-43	0.30165621383842	0.908	0.675	5.47157964773714e-39	0	MRPL43	ENSGALG00000034352
556	2.80567307621881e-43	-0.81183525668249	0.481	0.62	6.83405847905377e-39	0	SCG2	ENSGALG00000029819
557	2.9111646107273e-43	0.301266520053893	0.953	0.785	7.09101475880956e-39	0	SLC25A3	ENSGALG00000011514
558	2.92565127141596e-43	0.308625284582139	0.95	0.761	7.12630136691499e-39	0	NDUFB1	ENSGALG00000028537
559	3.04950100208994e-43	-0.674087366291303	0.209	0.412	7.42797454089067e-39	0	KIAA0319	ENSGALG00000041273
560	5.44393066901598e-43	0.305584369234488	0.926	0.723	1.32603263235891e-38	0	EIF3F	ENSGALG00000005326
561	5.79921366069234e-43	0.275313765602157	0.877	0.629	1.41257246347144e-38	0	P4HB	ENSGALG00000038290
562	5.94856967997612e-43	0.324121715925456	0.969	0.806	1.44895260264858e-38	0	ROMO1	ENSGALG00000027416
563	6.1137728169523e-43	-0.532630533637209	0.892	0.836	1.48919278275324e-38	0	EPRS	ENSGALG00000009598
564	6.30001582797962e-43	0.283527546460509	0.806	0.579	1.53455785537928e-38	0	CLNS1A	ENSGALG00000008574
565	7.14230660997602e-43	-1.59767339619512	0.598	0.66	1.73972304405796e-38	0	NEFM	ENSGALG00000000317
566	1.9676126887321e-42	-0.819446596977501	0.599	0.679	4.79271098721366e-38	0	GCC2	ENSGALG00000016806
567	1.99158292936269e-42	-0.661433088136862	0.049	0.232	4.85109769934164e-38	0	SLITRK4	ENSGALG00000007242
568	2.53478932747479e-42	0.298851052777078	0.916	0.706	6.17423984386311e-38	0	ADH5	NA
569	2.61740329566807e-42	0.303209926079004	0.926	0.714	6.37547094758829e-38	0	EIF3I	ENSGALG00000003337
570	3.5456237032566e-42	0.287143189941775	0.846	0.626	8.63643021639242e-38	0	ARF6	ENSGALG00000026944
571	3.64152347857409e-42	-0.587490704401626	0.144	0.345	8.87002288911077e-38	0	EPHA5	ENSGALG00000011680
572	3.84916753425745e-42	0.279766606797728	0.96	0.804	9.3758022799443e-38	0	ZNF207	ENSGALG00000003454
573	4.52708980766766e-42	-0.304332118621041	0.02	0.19	1.10270853535169e-37	0	HOXD9	ENSGALG00000027513
574	7.18287329458688e-42	0.280632615853583	0.928	0.723	1.74960427709547e-37	0	U2AF1	ENSGALG00000016198
575	7.84115084347916e-42	0.291395835576113	0.316	0.15	1.90994752245465e-37	0	TERF1	ENSGALG00000037453
576	8.05592310364768e-42	0.271062868443713	0.865	0.648	1.9622617495865e-37	0	TAF15	ENSGALG00000002060
577	8.74716496046455e-42	0.281287770964225	0.922	0.742	2.13063444106995e-37	0	EIF4H	ENSGALG00000001313
578	1.00378582037682e-41	0.295065050919983	0.898	0.707	2.44502150127385e-37	0	EIF3D	ENSGALG00000012529
579	1.04687859875689e-41	0.259427132241993	0.76	0.529	2.54998689085203e-37	0	SARNP	ENSGALG00000030342
580	1.11289973454755e-41	-0.667111901745893	0.687	0.73	2.71080117341093e-37	0	ENSGALG00000031564	NA
581	1.88636808241899e-41	0.277094906154236	0.699	0.472	4.59481537515618e-37	0	TIMM8A	ENSGALG00000004963
582	3.24696067244216e-41	0.29212218855379	0.825	0.605	7.90894680593461e-37	0	ENSGALG00000054599	NA
583	6.22330466487618e-41	0.313013003974423	0.97	0.873	1.51587255027054e-36	0	EEF1D	ENSGALG00000040098
584	8.75698176509655e-41	0.309499231094182	0.891	0.676	2.13302561834222e-36	0	HP1BP3	ENSGALG00000010079
585	1.1751780548025e-40	-0.648821717457394	0.812	0.806	2.86249870588792e-36	0	AKAP9	ENSGALG00000040724
586	1.20486665355456e-40	0.2730077292097	0.834	0.623	2.9348141947282e-36	0	ACTR6	ENSGALG00000040976
587	2.43322497710827e-40	-0.348382784560852	0.006	0.161	5.92684939924033e-36	0	OLFML1	ENSGALG00000027184
588	2.58907258700902e-40	-0.741151815153454	0.485	0.599	6.30646300743657e-36	0	DCLK1	ENSGALG00000041263
589	2.84703332386874e-40	-0.629449633185425	0.983	0.935	6.93480377027947e-36	0	TUBB3	ENSGALG00000000059
590	2.89983688201034e-40	0.311978788639648	0.942	0.761	7.06342267720079e-36	0	CDV3	ENSGALG00000032316
591	3.3172042687128e-40	-0.586304748896728	0.233	0.418	8.08004615773064e-36	0	ENSGALG00000019077	NA
592	3.48873794852718e-40	-0.739143952471763	0.63	0.667	8.4978678950225e-36	0	SULT4A1	ENSGALG00000014189
593	3.75495949215041e-40	0.274407796081087	0.732	0.521	9.14633033097998e-36	0	ENSGALG00000034218	NA
594	4.28679402598522e-40	0.255477560793461	0.94	0.74	1.04417728884948e-35	0	CD24	ENSGALG00000035599
595	4.55906882192725e-40	-0.715137549400027	0.582	0.665	1.11049798364504e-35	0	ADCYAP1R1	ENSGALG00000005223
596	6.35208862363676e-40	-0.670115101899578	0.546	0.623	1.54724174694544e-35	0	FABP5	ENSGALG00000041344
597	8.86250142989723e-40	0.269670375649143	0.994	0.948	2.15872809829437e-35	0	RPL10A	ENSGALG00000002644
598	9.90038916506682e-40	0.273543418441661	0.995	0.92	2.41153679282698e-35	0	HNRNPH2	ENSGALG00000031120
599	1.76011942063455e-39	0.250308272464188	0.692	0.468	4.28729888478165e-35	0	TMEM263	ENSGALG00000012640
600	1.88454802432748e-39	-0.441493987476259	0.096	0.282	4.59038207765687e-35	0	NKD1	ENSGALG00000003767
601	4.81833996414489e-39	0.461974884379122	0.408	0.237	1.17365124846641e-34	0	MTFR2	ENSGALG00000019967
602	4.9692578178458e-39	0.306353702442898	0.93	0.755	1.21041181927088e-34	0	SNRPD3	ENSGALG00000006596
603	5.48727612500982e-39	-0.685682633344769	0.211	0.403	1.33659071852989e-34	0	CPNE8	ENSGALG00000007025
604	8.01056748600675e-39	0.441386604093618	0.779	0.588	1.95121402824153e-34	0	TM7SF2	NA
605	8.16206841949007e-39	-0.775852612728919	0.595	0.67	1.98811662561939e-34	0	REV3L	ENSGALG00000015033
606	8.5725853087438e-39	-0.6172241808417	0.481	0.591	2.08811032950382e-34	0	ERC1	ENSGALG00000012994
607	9.60013870383478e-39	0.262309371951174	0.997	0.958	2.33840178548008e-34	0	RPL6	ENSGALG00000004818
608	1.26532891765361e-38	0.272417988883342	0.838	0.626	3.08208817762067e-34	0	HNRNPD	ENSGALG00000011184
609	1.68075282733924e-38	0.263626323203004	0.994	0.962	4.09397773683292e-34	0	RPL19	ENSGALG00000001658
610	1.95578461108062e-38	0.2624318062063	0.998	0.968	4.76390015567018e-34	0	RPL23A	ENSGALG00000003966
611	3.67609890793641e-38	-0.604973923423884	0.121	0.308	8.9542417199515e-34	0	ENSGALG00000010639	NA
612	5.04282227513612e-38	0.285532596951208	0.993	0.935	1.22833064977766e-33	0	RPS7	ENSGALG00000016392
613	5.07518111697207e-38	0.291426609922237	0.932	0.733	1.23621261647206e-33	0	EIF3M	ENSGALG00000012109
614	5.83030017477454e-38	0.290562698716276	0.941	0.761	1.42014451657158e-33	0	NUDT16L1	ENSGALG00000039779
615	6.96218507680599e-38	0.256146217968541	0.987	0.892	1.6958490410084e-33	0	RPL22L1	ENSGALG00000009312
616	7.80890927633143e-38	0.257208831325482	0.923	0.748	1.90209412152881e-33	0	SRSF7	ENSGALG00000033120
617	9.72862693271497e-38	-0.526785801778098	0.912	0.832	2.36969894827071e-33	0	ZC3H13	ENSGALG00000016984
618	1.05234375349833e-37	0.282376809110984	0.93	0.734	2.56329891477122e-33	0	FUBP1	ENSGALG00000008939
619	1.06361405552972e-37	-0.54231360299631	0.237	0.425	2.5907511164593e-33	0	MGAT5	ENSGALG00000012187
620	1.13516094619782e-37	-0.573958234225389	0.902	0.865	2.76502503274864e-33	0	HERC2	ENSGALG00000016739
621	1.26915461960079e-37	-0.529232378286966	0.188	0.374	3.0914068224236e-33	0	DPP6	ENSGALG00000041791
622	1.34938249599184e-37	0.325820034782908	0.949	0.785	3.28682588373693e-33	0	ERH	ENSGALG00000017384
623	1.43758570412658e-37	0.257985653613932	0.937	0.724	3.50167125811153e-33	0	SSR2	ENSGALG00000000764
624	2.58340688198907e-37	0.278213788106083	0.929	0.722	6.29266248314899e-33	0	UQCRFS1	ENSGALG00000025819
625	6.32688898776618e-37	0.355806229135015	0.96	0.816	1.54110361964009e-32	0	DYL1	ENSGALG00000007153
626	7.32286454134255e-37	0.263764913469874	1	0.973	1.78370334498022e-32	0	RPL26L1	ENSGALG00000002868
627	9.12992553396583e-37	0.273322131500152	0.983	0.821	2.2238672615634e-32	0	BTG1	ENSGALG00000011276
628	1.00323149701604e-36	-0.341090485640053	0.032	0.191	2.44367128043168e-32	0	CNTN2	ENSGALG00000000653
629	1.68154827599278e-36	0.55328713490814	0.705	0.503	4.0959152906632e-32	0	HIST1H103	ENSGALG00000037167
630	2.35657903494591e-36	-0.67278193167711	0.599	0.666	5.74015521332125e-32	0	PHLDB2	ENSGALG00000015377
631	2.41298125253899e-36	0.283691834372875	0.972	0.827	5.87753973493447e-32	0	ATP5MF	NA
632	2.81006218592441e-36	-0.314552037141502	0.041	0.203	6.84474947247468e-32	0	TSPO2	ENSGALG00000003212
633	4.19191035701166e-36	-0.257525755876158	0.019	0.17	1.0210655247609e-31	0	SLC8A3	ENSGALG00000009400
634	4.67054395415405e-36	-0.695380557532539	0.477	0.581	1.13765109635284e-31	0	FGF13	ENSGALG00000006508
635	4.82743401678221e-36	-0.396028088446472	0.018	0.167	1.17586637780781e-31	0	BAALC	ENSGALG00000051919
636	4.85326649348634e-36	0.266459620720178	0.86	0.654	1.1821586524834e-31	0	RPS27L	ENSGALG00000052612
637	4.94857246821033e-36	0.293811373646738	0.942	0.762	1.20537328180667e-31	0	EIF5A2	ENSGALG00000009309
638	7.14862734737794e-36	0.275764043596814	0.998	0.938	1.74126264927432e-31	0	RPS3	ENSGALG00000017330
639	1.52028940253465e-35	-0.458497615796944	0.205	0.386	3.70312092669389e-31	0	FAM20C	ENSGALG00000038768
640	2.39959148390339e-35	-0.379075497040727	0.073	0.242	5.84492493649188e-31	0	PTPRT	ENSGALG00000037889
641	2.9980642900505e-35	-0.33700720928782	0.102	0.28	7.302684997705e-31	0	PARVA	ENSGALG00000005438
642	3.6949749049738e-35	0.253093793967516	0.744	0.532	9.00021987353518e-31	0	PHPT1	ENSGALG00000039061
643	3.81042151300384e-35	-0.323947321942479	0.031	0.184	9.28142472137476e-31	0	TBX20	ENSGALG00000032097
644	9.59200222583922e-35	0.288080961941266	0.974	0.832	2.33641990216992e-30	0	YWHAZ	ENSGALG00000031387
645	9.90778773333596e-35	-0.517729610297633	0.11	0.285	2.41333893608597e-30	0	UNC79	ENSGALG00000010874
646	1.05899350711096e-34	-0.577541356944931	0.004	0.137	2.57949638462088e-30	0	UTS2B	ENSGALG00000007222
647	1.15998583649928e-34	-0.596338201605672	0.843	0.808	2.82549350054495e-30	0	ENSGALG00000034498	NA
648	1.47060311359592e-34	0.270833287220274	0.936	0.755	3.58209506409694e-30	0	TIMM13	ENSGALG00000028937
649	1.63905347077748e-34	0.29577835937622	0.919	0.716	3.99240644411978e-30	0	UQCR11	ENSGALG00000001096
650	1.84949422217809e-34	-0.463077310404464	0.057	0.215	4.50499802638139e-30	0	B3GAT2	ENSGALG00000031590
651	2.08420549625764e-34	0.267970618652086	0.937	0.751	5.07670774778436e-30	0	PRKAR1A	ENSGALG00000004237
652	2.56654687483511e-34	0.314308666522858	0.716	0.518	6.25159487772337e-30	0	EZH2	ENSGALG00000043399
653	2.64594985632629e-34	-0.553750522153331	0.199	0.373	6.44500466003957e-30	0	FAM163B	ENSGALG00000026179
654	3.28722816777649e-34	-0.579002485504417	0.361	0.52	8.00703037106997e-30	0	RIMS2	ENSGALG00000040256
655	6.48297239723686e-34	-0.721875636827306	0.622	0.684	1.57912241651895e-29	0	ENSGALG00000051922	NA
656	7.97852906386195e-34	0.267527385439339	0.972	0.813	1.94341010937549e-29	0	ATP5MC1	ENSGALG00000001330
657	9.76481424328867e-34	-0.449636107704999	0.174	0.345	2.37851345338025e-29	0	CPNE2	ENSGALG00000001316
658	1.21560648554001e-33	0.256975449456633	0.993	0.956	2.96097427747835e-29	0	RPL9	ENSGALG00000000150
659	1.31772364577318e-33	-0.993490788127509	0.32	0.462	3.2097112563743e-29	0	CPLX1	ENSGALG00000015332
660	1.73376406355025e-33	0.262273586203926	0.837	0.636	4.2231025059957e-29	0	GNAI3	ENSGALG00000041700
661	1.80763219871228e-33	-0.470674625073146	0.167	0.343	4.40303050962337e-29	0	NAV3	ENSGALG00000010311
662	1.89847421410321e-33	0.280326209669974	0.961	0.807	4.62430349071259e-29	0	COX7A2	ENSGALG00000015906
663	2.11483697602811e-33	-0.491021404188932	0.947	0.864	5.15131990620928e-29	0	H-RAS	ENSGALG00000029260
664	2.34519187720006e-33	-0.414201549620062	0.992	0.941	5.7124183744839e-29	0	NCAM1	ENSGALG00000007839
665	2.44828068240709e-33	-0.567666305796017	0.274	0.439	5.96352208620719e-29	0	CIB2	ENSGALG00000026674
666	3.74935039443563e-33	0.273666559379071	0.919	0.709	9.13266769076631e-29	0	TMEM258	ENSGALG00000038292
667	4.3342048267514e-33	0.263658826934748	0.871	0.662	1.05572561170011e-28	0	GSR	ENSGALG00000037781
668	4.81715492019415e-33	0.271137472028846	0.873	0.678	1.17336259546089e-28	0	SF3B5	ENSGALG00000030824
669	6.53882917343862e-33	-0.688383829310037	0.464	0.575	1.59272801006618e-28	0	CHRNA5	ENSGALG00000003021
670	8.74845534967106e-33	-0.339637416059065	0.008	0.138	2.13094875407288e-28	0	CDH8	ENSGALG00000005319
671	9.94164996916777e-33	-0.367466592264417	0.985	0.939	2.42158709948988e-28	0	RTN4	ENSGALG00000029261
672	1.11784897561343e-32	-0.571105637868762	0.273	0.437	2.7228565347992e-28	0	ARFGEF3	ENSGALG00000013846
673	1.83171728525053e-32	-0.695544993702895	0.423	0.537	4.46169696341323e-28	0	ENSGALG00000002581	NA
674	1.88402787890454e-32	-0.390573779748045	0.04	0.187	4.58911510743567e-28	0	ENSGALG00000005361	NA
675	1.92179298675089e-32	0.260876779739214	0.955	0.771	4.68110335712782e-28	0	CNN3	ENSGALG00000005597
676	2.00701244690838e-32	-1.02124476382324	0.63	0.668	4.88868091817944e-28	0	SACS	ENSGALG00000017120
677	2.52525080842742e-32	-0.441456074755812	0.141	0.308	6.15100591916751e-28	0	NKAIN3	ENSGALG00000034899
678	2.53267195820071e-32	-0.608909947694941	0.829	0.827	6.1690823557853e-28	0	SLIT3	ENSGALG00000001916
679	3.75022364654315e-32	-0.361023336288604	0.074	0.234	9.13479475824981e-28	0	MTUS1	ENSGALG00000013615
680	4.04306433271925e-32	0.259768488005054	0.962	0.806	9.84809610163755e-28	0	NDUFB2	ENSGALG00000032595
681	4.50624576192982e-32	0.250842424243077	0.436	0.269	1.09763134269087e-27	0	DCK	ENSGALG00000028501
682	6.63362567294747e-32	0.268248193579071	0.974	0.833	1.61581854141654e-27	0	ENO1	ENSGALG00000002377
683	7.01732485741199e-32	-0.327447209846428	0.066	0.221	1.70927998876841e-27	0	RGS9	ENSGALG00000029610
684	7.36092332629296e-32	-0.484259722199392	0.866	0.822	1.79297370381844e-27	0	CEP170	ENSGALG00000010733
685	1.16321813952055e-31	0.267009146299068	0.97	0.818	2.83336674424416e-27	0	ENSGALG00000030086	NA
686	1.41872611457189e-31	0.253407658554674	0.88	0.668	3.45573306987422e-27	0	OTUD6B	NA
687	1.50457426046609e-31	-0.632520414661545	0.512	0.593	3.66484198364331e-27	0	CHD5	ENSGALG00000000747
688	1.88302534148065e-31	-0.384142598429643	0.996	0.972	4.58667312677858e-27	0	CALM2	ENSGALG00000010023
689	2.01424511081923e-31	-0.616519077282766	0.832	0.833	4.90629824093348e-27	0	NRXN1	ENSGALG00000009107
690	2.32457713027085e-31	-0.525954032889847	0.109	0.272	5.66220497391375e-27	0	ENSGALG00000054653	NA
691	2.44083650257431e-31	-0.421902457521021	0.998	0.982	5.94538955297051e-27	0	ELAVL4	ENSGALG00000010533
692	2.45916465778718e-31	-0.449555640794384	0.094	0.254	5.99003327343802e-27	0	CACNA1C	ENSGALG00000013022
693	3.6050985162333e-31	0.265381049956904	0.977	0.846	8.78129896584107e-27	0	ATP5MPL	NA
694	3.70507083294214e-31	-0.360548582926407	0.044	0.19	9.02481153488046e-27	0	MAOA	ENSGALG00000016224
695	5.07962286966461e-31	-0.300074206204997	0.028	0.166	1.2372945385929e-26	0	LAMA1	ENSGALG00000014615
696	5.10047707420551e-31	-0.408914843472447	0.205	0.37	1.24237420573498e-26	0	CLMN	ENSGALG00000030719
697	6.08920320086703e-31	-0.708205891972776	0.344	0.496	1.48320811566719e-26	0	FMN1	ENSGALG00000009723
698	6.84923880099229e-31	-0.688818569509917	0.828	0.799	1.6683375871457e-26	0	SYNE2	ENSGALG00000011811
699	2.88647697955928e-30	-0.329379666664114	0.055	0.201	7.03088062681049e-26	0	ENSGALG00000002671	NA
700	3.78773052392217e-30	-0.491311135738573	0.03	0.165	9.22615401016962e-26	0	TH	ENSGALG00000029648
701	3.8358877987895e-30	-0.542758130665396	0.346	0.502	9.34345550029146e-26	0	ARFGEF1	ENSGALG00000034610
702	3.87940270303334e-30	-0.388435397777312	0.089	0.243	9.44944910404861e-26	0	OSBPL3	ENSGALG00000011007
703	4.07060940245557e-30	-0.553535078256404	0.85	0.784	9.91519038250128e-26	0	HK1	ENSGALG00000004222
704	4.4484344601151e-30	0.256695114226356	0.965	0.816	1.08354966579484e-25	0	SVBP	ENSGALG00000050725
705	4.82320445358262e-30	-0.325854719580424	0.064	0.209	1.17483614080365e-25	0	TRARG1	ENSGALG00000047441
706	4.93191896746466e-30	-0.739666216663887	0.849	0.782	1.20131682209504e-25	0	EHBP1	ENSGALG00000040348
707	4.94149684116233e-30	-0.260110220344899	0.033	0.17	1.20364980057032e-25	0	HOXB6	ENSGALG00000037619
708	9.42557044084211e-30	0.255020689151095	0.956	0.814	2.29588044798032e-25	0	MYL6	ENSGALG00000035086
709	1.33762828563076e-29	-0.464104025683711	0.845	0.806	3.25819497813941e-25	0	RBFOX2	ENSGALG00000012540
710	1.42471462368277e-29	-0.500299884915366	0.12	0.273	3.4703198803665e-25	0	PLXDC2	ENSGALG00000007956
711	1.72545205899209e-29	0.275118735152226	0.73	0.542	4.20285612529293e-25	0	TALDO1	ENSGALG00000037195
712	2.21417158719079e-29	-0.546813237505176	0.158	0.317	5.39327915207932e-25	0	ENSGALG00000006851	NA
713	2.2454617011328e-29	-0.576967264568239	0.332	0.474	5.46949561161928e-25	0	VPS13C	ENSGALG00000003705
714	2.37917658538462e-29	-0.434114497752433	0.208	0.372	5.79519832667986e-25	0	RAB11FIP4	ENSGALG00000003227
715	2.59046198141949e-29	-0.333037114395951	0.045	0.185	6.3098472943416e-25	0	LRRC17	ENSGALG00000008298
716	3.28658299935059e-29	0.273166691365014	0.538	0.367	8.00545886981818e-25	0	RANGAP1	ENSGALG00000011966
717	4.0705240572465e-29	-0.744166852429277	0.074	0.219	9.91498249864102e-25	0	TM4SF4	ENSGALG00000010427
718	4.18050322044621e-29	-0.612124246079085	0.588	0.644	1.01828697443629e-24	0	NCOA7	ENSGALG00000014834
719	6.68792790169383e-29	-0.552043997662425	0.642	0.674	1.62904547829458e-24	0	SNAP25	ENSGALG00000009003
720	1.29015002754519e-28	-0.356991341159777	0.018	0.141	3.14254743709457e-24	0	CNTN5	ENSGALG00000017197
721	1.44155754250307e-28	0.26547639409168	0.948	0.788	3.51134586202897e-24	0	CHURC1	ENSGALG00000042309
722	2.27636793927531e-28	-0.541631467611276	0.228	0.379	5.54477702648681e-24	0	PAG1	ENSGALG00000034188
723	2.41996801377807e-28	-0.39520243429917	0.239	0.396	5.89455808796063e-24	0	CLSTN3	ENSGALG00000014674
724	2.61957090046133e-28	-0.3185110688121	0.137	0.295	6.3807507993437e-24	0	DUSP26	ENSGALG00000001633
725	3.62987386043322e-28	-0.395362895688856	0.143	0.299	8.84164674924324e-24	0	ROBO2	ENSGALG00000015519
726	4.20467504463048e-28	-0.379788013249238	0.102	0.257	1.02417474737109e-23	0	FBLN1	ENSGALG00000014233
727	6.65228611582648e-28	-0.371520474434142	0.092	0.241	1.62036385209301e-23	0	PDE3A	ENSGALG00000013143
728	7.84986765667848e-28	-0.259381578322179	0.013	0.129	1.91207076381374e-23	0	PPEF1	ENSGALG00000016522
729	8.56684114487748e-28	-0.357345698391318	0.164	0.32	2.08671116606926e-23	0	ST6GALNAC5	ENSGALG00000009021
730	9.5357520824068e-28	-0.295700095189572	0.138	0.294	2.32271849223265e-23	0	SLC29A4	ENSGALG00000010497
731	2.02594665907535e-27	-0.583937973594185	0.417	0.53	4.93480087217575e-23	0	ENSGALG00000039924	NA
732	2.04613804544e-27	-0.540415533638524	0.744	0.702	4.98398305108274e-23	0	STMN3	ENSGALG00000006130
733	3.19365961030483e-27	-0.701054450675065	0.34	0.485	7.77911607878051e-23	0	ANKRD26	ENSGALG00000009104
734	4.05590760088185e-27	-0.614025993668565	0.646	0.676	9.87937973422802e-23	0	CHRNB4	ENSGALG00000003005
735	4.65824304453551e-27	0.2661343176796	0.916	0.726	1.13465484078796e-22	0	CYCS	ENSGALG00000011020
736	6.107426016193e-27	-0.319846033669299	0.098	0.243	1.48764682902429e-22	0	PLCL1	ENSGALG00000008113
737	7.72780994159671e-27	-0.414891363579868	0.168	0.323	1.88233994557413e-22	0	NPR3	ENSGALG00000017405
738	7.99896011105511e-27	-0.619036937418283	0.476	0.595	1.9483867038508e-22	0	kcnma1	NA
739	9.83660558287725e-27	-0.591963768801423	0.219	0.367	2.39600038787724e-22	0	SYBU	ENSGALG00000036527
740	1.23615899203453e-26	0.683609560776114	0.384	0.228	3.01103607279772e-22	0	HSPB9	ENSGALG00000023818
741	2.2162688282244e-26	-2.04848295080872	0.624	0.654	5.398387611789e-22	0	SS2	ENSGALG00000003034
742	4.38486487176722e-26	-0.546758019649171	0.881	0.852	1.06806538546506e-21	0	MAPK10	ENSGALG00000011109
743	4.63763934368952e-26	-0.406413484351321	0.905	0.824	1.12963619133589e-21	0	SYT11	ENSGALG00000014646
744	5.26151232397344e-26	-0.516971547424399	0.203	0.346	1.28159917187345e-21	0	ATP7A	ENSGALG00000007902
745	7.58967864255201e-26	-1.17645063596971	0.17	0.305	1.84869392375282e-21	0	CHODL	ENSGALG00000015720
746	7.67828975774887e-26	-0.452694652052151	0.943	0.863	1.87027781919247e-21	0	CLSTN1	ENSGALG00000002606
747	8.50153334768974e-26	-1.34181088277806	0.066	0.2	2.07080349283027e-21	0	ENSGALG00000054927	NA
748	1.0329648096024e-25	-0.48307739218504	0.663	0.666	2.51609568322952e-21	0	RABEP1	ENSGALG00000001737
749	1.06971779600992e-25	-0.531094025833405	0.17	0.317	2.60561860752095e-21	0	ENSGALG00000050487	NA
750	1.24002498543428e-25	-0.543739790043661	0.425	0.533	3.02045285952082e-21	0	MCF2L2	ENSGALG00000008744
751	1.49976719733374e-25	-0.289415983176089	0.045	0.171	3.65313293926554e-21	0	JAKMIP3	ENSGALG00000010486
752	2.047000377624e-25	0.422601531084722	0.951	0.795	4.98608351981655e-21	0	NUCKS1	ENSGALG00000000708
753	2.21282425438558e-25	-0.533762687955917	0.661	0.693	5.38999731883239e-21	0	MEIS1	ENSGALG00000041626
754	2.33942914651918e-25	-0.479420090271178	0.753	0.743	5.69838151509142e-21	0	CDC42BPB	ENSGALG00000011432
755	2.88607722395448e-25	-0.285303995258902	0.095	0.233	7.02990690210833e-21	0	ENSGALG00000032836	NA
756	3.88804359014602e-25	0.318807964261879	0.42	0.274	9.47049657687769e-21	0	G2E3	ENSGALG00000009907
757	4.78771105798017e-25	-0.374412952514379	0.089	0.227	1.16619065950281e-20	0	ERC2	ENSGALG00000005419
758	5.2302441227055e-25	-0.39879460441016	0.141	0.284	1.27398286340861e-20	0	CNKSR2	ENSGALG00000016391
759	5.40042396208398e-25	-0.575463746261904	0.276	0.421	1.31543526868442e-20	0	NAV2	ENSGALG00000003999
760	5.75902609970177e-25	-0.531674357954064	0.553	0.613	1.40278357736536e-20	0	SCN3B	ENSGALG00000006490
761	8.92531479402791e-25	0.275302743597027	0.976	0.849	2.17402817752932e-20	0	HMGB3	ENSGALG00000009071
762	1.2170999629936e-24	-0.601695824678853	0.076	0.207	2.96461208985981e-20	0	PPP1R1C	ENSGALG00000008896
763	1.4301121547028e-24	-0.638145761543837	0.372	0.485	3.48346718642507e-20	0	GPM6A	ENSGALG00000043480
764	1.87125256684692e-24	-0.759370108782957	0.689	0.691	4.55799700232573e-20	0	ANK3	ENSGALG00000003135
765	2.11035953820423e-24	-0.288119968828568	0.114	0.256	5.14041376315786e-20	0	ACKR3	NA
766	2.47432643006633e-24	-0.473839049851668	0.373	0.485	6.02696431835558e-20	0	ENSGALG00000033925	NA
767	3.86286791319939e-24	-0.510353627706079	0.319	0.448	9.40917366297107e-20	0	BICD1	ENSGALG00000012934
768	3.8997970837862e-24	-0.306390791962955	0.941	0.869	9.49912573668644e-20	0	PRRC2C	ENSGALG00000035841
769	3.93103709331902e-24	-0.298600292321678	0.062	0.189	9.57522015190646e-20	0	TENM1	ENSGALG00000008442
770	4.94664556459597e-24	-0.622732400820665	0.555	0.614	1.20490392662429e-19	0	ENSGALG00000045305	NA
771	5.21779664567662e-24	-0.290432738757495	0.064	0.192	1.27095090695391e-19	0	PDGFRA	ENSGALG00000013929
772	8.29666400405026e-24	-0.61328569109322	0.265	0.394	2.02090141810656e-19	0	TOX	ENSGALG00000039102
773	1.07469666475815e-23	-0.516126974200941	0.722	0.697	2.6177461360179e-19	0	SCG5	ENSGALG00000009725
774	1.12020521254484e-23	-0.252500220599062	0.034	0.147	2.72859585671672e-19	0	STK17A	ENSGALG00000031117
775	1.12998313256053e-23	-0.50438724655464	0.479	0.566	2.75241291429094e-19	0	CAMSAP1	ENSGALG00000001692
776	2.0522858478525e-23	-0.558178638141423	0.661	0.696	4.99895786819912e-19	0	MIA3	ENSGALG00000041034
777	2.06404193311238e-23	-1.00215086320488	0.548	0.609	5.02759334067513e-19	0	Wpkci-7	NA
778	2.99333884273697e-23	-0.545809404860822	0.922	0.897	7.29117475313871e-19	0	GAP43	ENSGALG00000015089
779	3.65907973484987e-23	-0.432576571235841	0.397	0.514	8.91278641814732e-19	0	TRIM2	ENSGALG00000009207
780	4.59197450881485e-23	-0.486506105552661	0.621	0.638	1.11851315085712e-18	0	ITSN1	ENSGALG00000036677
781	5.00273700510891e-23	-0.636196977755184	0.177	0.314	1.21856667970443e-18	0	S100A6	ENSGALG00000041826
782	5.8943905028195e-23	-0.274936382319962	0.167	0.307	1.43575563867677e-18	0	ENSGALG00000054943	NA
783	7.02317222602716e-23	-0.279541927494341	0.08	0.209	1.71070429081569e-18	0	GCHFR	ENSGALG00000032239
784	8.23334084921503e-23	-0.648662660741273	0.601	0.625	2.0054771640518e-18	0	ZFHX4	ENSGALG00000037164
785	8.54138022038674e-23	-0.336831040722787	0.188	0.325	2.0805093940818e-18	0	MT4L	NA
786	1.23005284298869e-22	-0.374843053617089	0.113	0.242	2.99616271495185e-18	0	TMEM163	ENSGALG00000012190
787	1.63861890645203e-22	-0.573100064659087	0.493	0.561	3.99134793233586e-18	0	LRRC8B	ENSGALG00000006167
788	1.71244820918868e-22	-0.386983643460012	0.25	0.388	4.17118134794179e-18	0	ATP11C	ENSGALG00000006623
789	1.74782970073311e-22	-0.488686293113119	0.248	0.388	4.25736358504571e-18	0	DOCK9	ENSGALG00000016883
790	2.03879610670224e-22	-0.55533426838578	0.457	0.549	4.96609955670532e-18	0	RET	ENSGALG00000002555
791	2.3107763085217e-22	-0.467821128353187	0.469	0.56	5.62858893229717e-18	0	CAMSAP2	ENSGALG00000002145
792	2.31575043627892e-22	-0.510159803222939	0.762	0.749	5.64070491268819e-18	0	CCDC88A	ENSGALG00000043587
793	3.36786969494748e-22	-0.424750375629069	0.173	0.31	8.20345700295307e-18	0	SEMA6A	ENSGALG00000002294
794	3.52755774078443e-22	-0.649706851868843	0.453	0.529	8.59242514500271e-18	0	VSNL1	ENSGALG00000016464
795	4.08711185513605e-22	-0.374412084543502	0.2	0.334	9.95538705674038e-18	0	CDKL5	ENSGALG00000016529
796	4.37560026268162e-22	-0.342755830469027	0.963	0.894	1.06580871198399e-17	0	APLP2	ENSGALG00000001250
797	5.30368208598166e-22	-0.447490792954138	0.739	0.697	1.29187088250341e-17	0	KTN1	ENSGALG00000012137
798	6.59588944417258e-22	-0.400192129798789	0.204	0.337	1.60662675081156e-17	0	NEFL	ENSGALG00000000314
799	1.07572333291387e-21	-0.670310485476665	0.977	0.949	2.6202468943116e-17	0	SCN9A	ENSGALG00000027793
800	1.08240878762551e-21	-0.366316956944729	0.088	0.211	2.63653132489821e-17	0	GALNT9	ENSGALG00000002242
801	1.18789270569251e-21	-0.377244543695962	0.265	0.397	2.89346905252582e-17	0	SLC23A2	ENSGALG00000000195
802	1.31396396599827e-21	-0.411191935298151	0.161	0.292	3.20055342837859e-17	0	AMIGO2	ENSGALG00000009739
803	1.44343419969647e-21	-0.278248756137793	0.162	0.3	3.51591702362066e-17	0	SAMD12	ENSGALG00000029664
804	1.45553785085161e-21	-0.444619397962117	0.397	0.515	3.54539909710436e-17	0	BRSK2	NA
805	1.46926067964093e-21	-0.557447160095697	0.272	0.395	3.57882516346939e-17	0	KCND2	ENSGALG00000009066
806	1.53713007886584e-21	-0.340096555398828	0.947	0.876	3.74414144610142e-17	0	FNBP1L	ENSGALG00000005850
807	1.88785192587851e-21	-0.424267855901069	0.068	0.186	4.59842972105487e-17	0	EPAS1	ENSGALG00000010005
808	2.27699165869179e-21	-0.487107907415833	0.61	0.641	5.54629628224147e-17	0	RSF1	ENSGALG00000039068
809	4.09063442910679e-21	-0.300687267021544	0.115	0.242	9.96396734241833e-17	0	SLC5A7	ENSGALG00000016804
810	4.57081497705582e-21	-0.510954109683079	0.14	0.267	1.11335911211126e-16	0	ENSGALG00000047936	NA
811	4.70182799802539e-21	-0.411064855284677	0.877	0.816	1.14527126375902e-16	0	FXR1	ENSGALG00000008864
812	4.7340499893835e-21	-0.495807969020188	0.328	0.443	1.15311989641403e-16	0	CPNE3	ENSGALG00000035561
813	4.98631067764252e-21	-0.54685886164255	0.458	0.55	1.21456555486017e-16	0	NBEA	ENSGALG00000017062
814	8.20084416837476e-21	-0.487086258516484	0.153	0.284	1.99756162253272e-16	0	TMEM132C	ENSGALG00000002714
815	1.01399027370394e-20	-0.365807068323512	0.227	0.355	2.46987750868807e-16	0	RAB15	ENSGALG00000045529
816	1.04606625456221e-20	-0.393022647556721	0.966	0.897	2.54800818286262e-16	0	SERINC1	ENSGALG00000014868
817	1.13618934370651e-20	-0.404468390409207	0.236	0.362	2.76753000340032e-16	0	KIAA1324L	NA
818	1.15008190270655e-20	-0.384598287080455	0.374	0.476	2.80136949861261e-16	0	KIF3A	ENSGALG00000006860
819	1.6645698266094e-20	-0.459694889939509	0.254	0.379	4.05455918365517e-16	0	ATP8A1	ENSGALG00000014236
820	3.12328565381224e-20	-0.425560328104607	0.283	0.399	7.60769919555586e-16	0	ENSGALG00000006009	NA
821	3.91066057613788e-20	-0.322448052491369	0.113	0.238	9.52558703135665e-16	0	ENSGALG00000054412	NA
822	4.61289500275409e-20	-0.393162384518513	0.967	0.894	1.12360896477084e-15	0	DPYSL2	ENSGALG00000000227
823	4.63374231635219e-20	-0.301147626291699	0.1	0.22	1.12868695341707e-15	0	COLQ	ENSGALG00000011202
824	1.06582783821141e-19	-0.390792682080585	0.253	0.374	2.59614344831536e-15	0	EPB41L1	ENSGALG00000034171
825	1.07240157339612e-19	-0.46342770315119	0.358	0.461	2.61215575247826e-15	0	SNCB	ENSGALG00000021542
826	1.45641180240577e-19	-0.528260552662753	0.617	0.641	3.54752786829998e-15	0	DCX	ENSGALG00000007993
827	1.55089440913938e-19	-0.30092852839213	0.122	0.243	3.77766860178171e-15	0	ENSGALG00000041221	NA
828	1.88000315847208e-19	-0.341434104167062	0.079	0.193	4.57931169340628e-15	0	ENSGALG00000035230	NA
829	2.25437266389106e-19	-0.347973041907723	0.298	0.414	5.49120093470585e-15	0	CNRIP1	ENSGALG00000008757
830	2.53033528319867e-19	-0.315180794528404	0.111	0.232	6.16339068281533e-15	0	ENSGALG00000030908	NA
831	5.36450989598922e-19	-0.554298018574353	0.728	0.715	1.30668732046505e-14	0	BTBD8	ENSGALG00000005977
832	8.65960240113403e-19	-0.337599976819466	0.936	0.865	2.10930595286823e-14	0	ANKRD11	ENSGALG00000052842
833	1.34233458785788e-18	-0.448723942267317	0.384	0.471	3.26965858910423e-14	0	SLC16A3	ENSGALG00000002728
834	1.49445198877114e-18	-0.683478306985133	0.711	0.672	3.64018615424874e-14	0	SEC63	ENSGALG00000015308
835	1.6653798955071e-18	-0.399463496311755	0.458	0.541	4.0565323494762e-14	0	JAKMIP2	ENSGALG00000007593
836	2.42334429451949e-18	-0.517914764460329	0.635	0.635	5.90278203259057e-14	0	MAPT	ENSGALG00000000625
837	4.43133066682718e-18	-0.363849442026006	0.182	0.301	1.07938352382576e-13	0	FRY	ENSGALG00000017075
838	6.05985710411031e-18	-0.374352920150388	0.081	0.191	1.47605999341919e-13	0	ENSGALG00000054478	NA
839	7.61950587697768e-18	-0.430641175020288	0.91	0.859	1.85595924151422e-13	0	PNISR	ENSGALG00000015483
840	7.65666309546781e-18	-0.482329783081949	0.777	0.76	1.86500999679405e-13	0	KIAA1109	ENSGALG00000044716
841	1.00348663347336e-17	-0.491128517077394	0.191	0.308	2.44429274181441e-13	0	PLCXD3	ENSGALG00000014845
842	1.108247192733e-17	-0.288357971872053	0.128	0.244	2.69946851205905e-13	0	SEZ6	ENSGALG00000026431
843	1.11031326931701e-17	-0.411590366145543	0.879	0.826	2.70450106140238e-13	0	ENSGALG00000052354	NA
844	1.1607667726307e-17	-0.412339893337037	0.954	0.889	2.82739570477386e-13	0	KIDINS220	ENSGALG00000016409
845	1.80938520974485e-17	-0.368219207744297	0.157	0.273	4.40730049389651e-13	0	S1PR1	ENSGALG00000005208
846	1.81621145998111e-17	-0.311240754301125	0.185	0.305	4.423927874222e-13	0	SMAD6	ENSGALG00000025898
847	2.87054965779247e-17	-0.584585503326373	0.631	0.654	6.99208485645089e-13	0	RALGAPA1	ENSGALG00000010088
848	3.20487878715469e-17	-0.368266641838868	0.032	0.12	7.80644374975139e-13	0	SLC18A2	ENSGALG00000009289
849	3.47721077433534e-17	-0.390527483528043	0.5	0.57	8.46979000412603e-13	0	HOOK3	ENSGALG00000015390
850	4.69143681710237e-17	-0.437204983113764	0.297	0.402	1.1427401799098e-12	0	PPFIA2	ENSGALG00000010958
851	4.858635566402e-17	-0.359764905517391	0.071	0.172	1.1834664512642e-12	0	ENSGALG00000046766	NA
852	5.03112424695551e-17	-0.50337525827907	0.945	0.873	1.22548124407342e-12	0	ENSGALG00000031069	NA
853	6.12681035162435e-17	-0.453776647957158	0.274	0.386	1.49236846544866e-12	0	ELAVL2	ENSGALG00000015799
854	6.22406247432107e-17	-0.408470851496691	0.931	0.848	1.51605713749513e-12	0	FASN	ENSGALG00000040896
855	6.98447582716244e-17	-0.459046075762643	0.992	0.983	1.70127862198023e-12	0	ENSGALG00000043598	NA
856	8.20780816138714e-17	-0.278901409845591	0.134	0.249	1.99925791195068e-12	0	HNRNPKL	ENSGALG00000040086
857	9.2879004305813e-17	-0.425044697245858	0.34	0.431	2.26234678688099e-12	0	GNB4	ENSGALG00000008983
858	1.0016128743183e-16	-0.492700012414081	0.531	0.551	2.43972863926451e-12	0	HINT3	ENSGALG00000044342
859	1.20366732065596e-16	-0.442665182403304	0.408	0.497	2.93189285965379e-12	0	CLIP1	ENSGALG00000004467
860	1.49928401860198e-16	-0.410035956021737	0.319	0.413	3.65195601251069e-12	0	MYO5A	ENSGALG00000031987
861	1.88494365395808e-16	-0.426755561766314	0.914	0.818	4.59134575231109e-12	0	CASP3	ENSGALG00000010638
862	2.78520311566009e-16	-0.30406803936479	0.03	0.114	6.78419774912484e-12	0	CA2	ENSGALG00000030781
863	2.88842733516533e-16	-0.507926034771628	0.86	0.83	7.03563130299571e-12	0	ENSGALG00000046585	NA
864	3.3897663790893e-16	-0.449013388208439	0.333	0.427	8.25679294618571e-12	0	OGDHL	ENSGALG00000002266
865	3.47617974330842e-16	-0.29195391390277	0.05	0.142	8.46727861875065e-12	0	ENSGALG00000053312	NA
866	3.99572976861726e-16	-0.37696624215647	0.096	0.197	9.73279857039792e-12	0	TNFAIP8L3	ENSGALG00000047289
867	4.28295054280268e-16	-0.444838969343442	0.836	0.763	1.04324109321588e-11	0	PDS5B	ENSGALG00000017070
868	8.54255519123815e-16	-0.434490488603173	0.716	0.676	2.08079559348179e-11	0	MID1IP1	ENSGALG00000041078
869	8.7019202555459e-16	-0.283489042482685	0.116	0.223	2.11961373584587e-11	0	DOCK10	ENSGALG00000005030
870	8.89793189330373e-16	-0.411618497526347	0.373	0.46	2.16735825057092e-11	0	NEK1	ENSGALG00000009683
871	9.10278373174932e-16	-0.317249051001905	0.138	0.245	2.2172560613795e-11	0	ENSGALG00000041371	NA
872	1.22038821116927e-15	-0.43005190098423	0.458	0.529	2.9726216047661e-11	0	HECTD4	ENSGALG00000032685
873	2.00369445365376e-15	-0.490992306615648	0.423	0.494	4.88059895020983e-11	0	CCSER2	ENSGALG00000037682
874	2.35405273236242e-15	-0.443144871348339	0.25	0.349	5.73400164548837e-11	0	SGK1	ENSGALG00000013971
875	3.04039604843971e-15	-0.465227552554061	0.647	0.648	7.40579669478945e-11	0	HERC1	ENSGALG00000003381
876	4.19794594739608e-15	-0.395235628253926	0.641	0.624	1.02253567386674e-10	0	NCS1	ENSGALG00000012710
877	4.29907841277787e-15	-0.461491221402111	0.697	0.683	1.04716951978443e-10	0	TRIO	ENSGALG00000031495
878	4.41117745376739e-15	-0.267175491417109	0.098	0.199	1.07447460418866e-10	0	PTPRD	ENSGALG00000015058
879	5.69450920361853e-15	-0.468337873957192	0.887	0.806	1.3870685518174e-10	0	ID2	ENSGALG00000035016
880	6.17913911415431e-15	-0.292610093057763	0.184	0.289	1.50511470542571e-10	0	TVP23A	ENSGALG00000007216
881	7.02641504135407e-15	-0.317015044714214	0.196	0.298	1.71149417577302e-10	0	KCNAB1	ENSGALG00000010269
882	8.38446203883515e-15	-0.549472973914089	0.72	0.702	2.04228726341947e-10	0	MAP6	ENSGALG00000007441
883	9.86049016186908e-15	-0.317791724001165	0.222	0.329	2.40181819362807e-10	0	FAM184A	ENSGALG00000014881
884	9.88616312672207e-15	-0.458218095673584	0.082	0.175	2.40807161440696e-10	0	ENSGALG00000053695	NA
885	1.37748585474425e-14	-0.338110505235947	0.235	0.333	3.35528004498604e-10	0	UNC5B	ENSGALG00000004569
886	1.39911970692894e-14	-0.326709237984726	0.933	0.847	3.4079757821375e-10	0	VAPB	ENSGALG00000007549
887	1.4058775549756e-14	-0.470383976904448	0.842	0.8	3.42443654840958e-10	0	RSRP1	ENSGALG00000038748
888	1.59126373421147e-14	-0.390352901741214	0.371	0.456	3.8760002037923e-10	0	KLF7	ENSGALG00000008501
889	1.83875358369323e-14	-0.259735944085362	0.202	0.307	4.47883597915996e-10	0	KIAA0930	ENSGALG00000014226
890	2.02990848878921e-14	-0.369366747645366	0.126	0.224	4.94445109699275e-10	0	ENSGALG00000047374	NA
891	3.15998240232891e-14	-0.307517966008059	0.331	0.43	7.69708513559275e-10	0	ENSGALG00000004329	NA
892	3.51378860137102e-14	-0.537024165117682	0.541	0.59	8.55888627521952e-10	0	PLCB4	ENSGALG00000008907
893	3.84844626190286e-14	-0.414609885758247	0.348	0.431	9.37404540474299e-10	0	CUX2	ENSGALG00000004598
894	3.87103686199169e-14	-0.403850444467324	0.783	0.735	9.42907158843937e-10	0	SRA1	ENSGALG00000040453
895	4.10016145424821e-14	-0.635938994634723	0.546	0.562	9.98717327025778e-10	0	TENM3	ENSGALG00000030065
896	5.29189889485595e-14	-0.430565524810346	0.49	0.55	1.28900073280901e-09	0	DICER1	ENSGALG00000010999
897	5.52824869126291e-14	-0.383369461490482	0.258	0.355	1.34657081621782e-09	0	ENSGALG00000029896	NA
898	5.75332235962313e-14	-0.352510723633723	0.314	0.41	1.401394260357e-09	0	MAPK8IP3	ENSGALG00000029514
899	5.96303101506948e-14	0.294861691948543	0.351	0.25	1.45247509465062e-09	0	ENSGALG00000011747	NA
900	6.03732189130704e-14	-0.530053880369422	0.484	0.531	1.47057086628457e-09	0	FBXL2	ENSGALG00000030175
901	6.7286185854644e-14	-0.439920573801106	0.575	0.609	1.63895691504742e-09	0	ENSGALG00000016236	NA
902	6.88702686820597e-14	-0.307866435699472	0.258	0.361	1.67754200455761e-09	0	SHROOM2	ENSGALG00000030802
903	7.46738514307558e-14	-0.339209619794537	0.337	0.424	1.81890567315035e-09	0	ENSGALG00000013212	NA
904	7.60294871233067e-14	-0.726279839058496	0.456	0.515	1.8519262473495e-09	0	ENSGALG00000051497	NA
905	8.6056144745197e-14	-0.407715929121888	0.817	0.754	2.09615557370351e-09	0	DNM1L	ENSGALG00000012929
906	9.43478670127592e-14	-0.281159044310249	0.136	0.236	2.29812534469679e-09	0	NIPBLL	NA
907	9.43836559481691e-14	-0.267759610578395	0.216	0.316	2.2989970915855e-09	0	CCP110	ENSGALG00000006925
908	1.39876315336175e-13	-0.391247806616237	0.435	0.512	3.40710728895855e-09	0	TEAD1	ENSGALG00000005415
909	1.87573294613515e-13	-0.283448029910257	0.352	0.433	4.56891031019599e-09	0	ENSGALG00000003819	NA
910	2.17304995327932e-13	-0.290363239722047	0.279	0.378	5.29311507619776e-09	0	DNAJC6	ENSGALG00000011041
911	2.23576965335768e-13	-0.274733118726674	0.225	0.324	5.44588772164864e-09	0	TTC39C	ENSGALG00000015064
912	2.28321631249807e-13	-0.50385932230636	0.797	0.741	5.5614582939828e-09	0	AKAP12	ENSGALG00000036240
913	2.33906328161831e-13	-0.355726052282681	0.112	0.206	5.69749034136588e-09	0	FUT9	ENSGALG00000042116
914	2.46354788476377e-13	-0.371042591316186	0.908	0.851	6.00070993770759e-09	0	KMT2E	ENSGALG00000008167
915	2.85441412902191e-13	-0.496734935328572	0.993	0.961	6.95278193547156e-09	0	TUBB2B	ENSGALG00000012821
916	3.25869401380203e-13	-0.392615703516636	0.137	0.227	7.93752687881898e-09	0	GNG4	ENSGALG00000010986
917	3.89272279383969e-13	-0.433358107205553	0.642	0.628	9.48189418123471e-09	0	SEPT5	ENSGALG00000001688
918	3.95655031330456e-13	-0.397206736771556	0.373	0.456	9.63736525314725e-09	0	MBOAT2	ENSGALG00000016412
919	4.40762455538916e-13	-0.349484544854253	0.143	0.24	1.07360918920169e-08	0	ENSGALG00000048583	NA
920	4.4465853218597e-13	-0.434272648428353	0.861	0.774	1.08309925269859e-08	0	KIF1B	ENSGALG00000002726
921	4.55601593551558e-13	-0.453737749732119	0.767	0.732	1.10975436157288e-08	0	BAZ2B	ENSGALG00000012579
922	5.01431200463777e-13	-0.449991575886874	0.293	0.382	1.22138611808967e-08	0	ENSGALG00000049622	NA
923	6.23679004399655e-13	-0.343269736368784	0.859	0.777	1.51915731891668e-08	0	SCAMP5	ENSGALG00000051621
924	6.59481729676363e-13	-0.405767063973335	0.573	0.579	1.60636559714569e-08	0	LNPK	ENSGALG00000037944
925	6.77832491368375e-13	-0.484620403258868	0.757	0.726	1.65106438247509e-08	0	APC	NA
926	7.65944058432913e-13	-0.254755126907447	0.212	0.316	1.86568653753089e-08	0	BEAN1	ENSGALG00000005266
927	8.40168797377774e-13	-0.420316458740555	0.784	0.757	2.04648315665278e-08	0	EEF1A2	ENSGALG00000005843
928	9.94274069180039e-13	-0.338318251573183	0.302	0.392	2.42185277770874e-08	0	TMEM245	ENSGALG00000013138
929	1.13007023247741e-12	-0.267037388480745	0.18	0.277	2.75262507226846e-08	0	MYO9A	ENSGALG00000033618
930	1.24363967753607e-12	-0.367592900510207	0.64	0.626	3.02925752654237e-08	0	MINDY3	ENSGALG00000008739
931	1.36795005625903e-12	-0.468292643311894	0.284	0.363	3.33205274703576e-08	0	CAMK4	ENSGALG00000000244
932	1.55207376780141e-12	-0.44945673306877	0.28	0.366	3.78054128361067e-08	0	CACNA1D	ENSGALG00000005332
933	1.73155086631799e-12	-0.399785670266402	0.28	0.372	4.21771160017736e-08	0	ENSGALG00000036916	NA
934	1.76803951832072e-12	-0.435868673301543	0.935	0.831	4.3065906587256e-08	0	TAGLN3	ENSGALG00000015379
935	1.78702462009734e-12	-0.370828684810108	0.32	0.399	4.3528345696331e-08	0	TTLL1	ENSGALG00000014163
936	1.87317404015116e-12	-0.395277336827046	0.44	0.506	4.56267732700019e-08	0	ZMYND8	ENSGALG00000004542
937	2.77867041772634e-12	-0.316499503150718	0.162	0.255	6.76828540349782e-08	0	KCNK2	ENSGALG00000009687
938	2.83338324813698e-12	-0.424651894240839	0.399	0.468	6.90155491581206e-08	0	GOLGA4	ENSGALG00000041114
939	3.07444548135139e-12	-0.392154007677295	0.501	0.543	7.48873430347571e-08	0	MSL3	ENSGALG00000041433
940	3.57034790021463e-12	-0.477943495907884	0.725	0.69	8.6966534153428e-08	0	SRGAP1	ENSGALG00000009825
941	3.76471391937402e-12	-0.364910517045902	0.847	0.789	9.17009016481124e-08	0	PNN	ENSGALG00000010167
942	4.23499201540848e-12	-0.338063637971915	0.336	0.423	1.0315593551132e-07	0	USP33	ENSGALG00000008974
943	4.4629064492577e-12	-0.299438844411121	0.166	0.257	1.08707475291019e-07	0	GRB10	ENSGALG00000013100
944	4.51464203476933e-12	-0.426772526404098	0.479	0.529	1.09967650682911e-07	0	RFTN1	ENSGALG00000011241
945	4.53949130891627e-12	-0.377815708854561	0.404	0.469	1.10572929302582e-07	0	CCDC88C	ENSGALG00000040156
946	5.04783300702484e-12	-0.307250720879776	0.947	0.821	1.22955116385111e-07	0	GNG2	ENSGALG00000027629
947	5.82369561291245e-12	-0.336602439482326	0.904	0.814	1.41853577739322e-07	0	PAFAH1B1	ENSGALG00000005834
948	5.8304916230999e-12	-0.408367612854076	0.32	0.403	1.42019114955467e-07	0	MYT1L	ENSGALG00000016384
949	5.90325889235087e-12	-0.299405091408066	0.258	0.35	1.43791580099883e-07	0	RETREG1	ENSGALG00000042679
950	6.23094611447192e-12	-0.338518337601099	0.592	0.606	1.51773385456307e-07	0	STRN3	ENSGALG00000040464
951	6.39851076135487e-12	-0.259854539265503	0.144	0.235	1.55854925125082e-07	0	ENSGALG00000054222	NA
952	6.45730368754034e-12	-0.383616319790975	0.771	0.716	1.57287003221108e-07	0	ENSGALG00000016251	NA
953	6.96889523802797e-12	-0.316825430876256	0.168	0.262	1.69748350207885e-07	0	ENSGALG00000048321	NA
954	7.39465728158786e-12	-0.86861757736311	0.221	0.299	1.80119062064917e-07	0	RGS5	ENSGALG00000026572
955	7.54661373556165e-12	-0.474185465012067	0.525	0.572	1.83820417370811e-07	0	ZFC3H1	ENSGALG00000010177
956	7.60345076066158e-12	-0.516405056452407	0.29	0.37	1.85204853628195e-07	0	SLC12A7	ENSGALG00000042396
957	9.10025772565234e-12	-0.303408320415303	0.24	0.331	2.2166407768144e-07	0	SNAP91	ENSGALG00000015846
958	9.71291718414902e-12	-0.320640973732265	0.29	0.379	2.36587236771502e-07	0	KAT6B	ENSGALG00000005035
959	1.16071275760333e-11	-0.546376454192578	0.342	0.417	2.82726413497019e-07	0	DGKH	ENSGALG00000016959
960	1.1710118047184e-11	-0.371826198131563	0.617	0.606	2.85235055393309e-07	0	TMOD2	ENSGALG00000004740
961	1.26747370460141e-11	-0.644401102947793	0.182	0.264	3.08731244966811e-07	0	LRP1B	ENSGALG00000012407
962	1.7860862585302e-11	-0.28778514352546	0.31	0.392	4.35054890852785e-07	0	EPB41L4A	ENSGALG00000000234
963	1.79856927197528e-11	-0.270119148461453	0.342	0.421	4.38095503267738e-07	0	ENSGALG00000051456	NA
964	1.80482365888139e-11	-0.399475465933897	0.724	0.697	4.39618946830329e-07	0	PHF3	ENSGALG00000016267
965	2.0645256779101e-11	-0.415180144149183	0.712	0.669	5.02877164625342e-07	0	ATP6V1B2	ENSGALG00000033663
966	2.07262586047775e-11	-0.406095113207134	0.436	0.501	5.0485020709517e-07	0	RB1CC1	ENSGALG00000015259
967	2.1072901348148e-11	-0.307435616337549	0.268	0.361	5.13293731038188e-07	0	AKAP11	ENSGALG00000022739
968	2.15413025156612e-11	-0.494591773493941	0.397	0.446	5.24703046676475e-07	0	MAP7D2	ENSGALG00000016415
969	2.20680352029238e-11	-0.386664511652007	0.63	0.606	5.37533201472817e-07	0	PALM	ENSGALG00000026055
970	2.60754887500945e-11	-0.457003066854711	0.659	0.619	6.35146754974801e-07	0	ENSGALG00000051854	NA
971	2.73438386591912e-11	-0.284513339439842	0.287	0.366	6.6604122206058e-07	0	PNPLA3	ENSGALG00000029308
972	3.42651147725873e-11	-0.890395048060479	0.439	0.48	8.34629665630683e-07	0	RGS4	ENSGALG00000002564
973	4.31754201048416e-11	-0.490742724076596	0.493	0.523	1.05166688291373e-06	0	ENSGALG00000049819	NA
974	5.54412657590785e-11	-0.265654361124575	0.268	0.355	1.35043835135964e-06	0	ADD2	ENSGALG00000026948
975	5.83157654949069e-11	-0.43063000085712	0.277	0.351	1.42045541592494e-06	0	BAMBI	ENSGALG00000040993
976	6.87477778281146e-11	-0.906132832395058	0.258	0.338	1.67455837233722e-06	0	COL12A1	ENSGALG00000015908
977	7.18995383858787e-11	-0.342747787889128	0.868	0.792	1.75132895600323e-06	0	ARVCF	ENSGALG00000043373
978	8.87444897369989e-11	-0.276419161925144	0.189	0.272	2.16163828101382e-06	0	ENSGALG00000015701	NA
979	9.60824324048275e-11	-0.346753790484362	0.653	0.633	2.34037588851679e-06	0	PHF20	ENSGALG00000001522
980	1.04626756537251e-10	-0.362527553866062	0.263	0.344	2.54849853573435e-06	0	PCDHAC1	ENSGALG00000052653
981	1.12307842351727e-10	-0.334777976163443	0.171	0.257	2.73559442400338e-06	0	SYT14	ENSGALG00000009884
982	1.2074003912597e-10	-0.425279469289324	0.419	0.474	2.94098587303039e-06	0	NLN	ENSGALG00000014769
983	1.62753894647493e-10	-0.279100065058236	0.205	0.288	3.96435936582363e-06	0	AMPH	ENSGALG00000032958
984	1.69936397321158e-10	-0.387614873349647	0.577	0.595	4.13931076594876e-06	0	RAB30	ENSGALG00000017248
985	2.40348747081578e-10	-0.30581957966578	0.245	0.331	5.85441478141308e-06	0	SBF2	ENSGALG00000005716
986	2.48829702216391e-10	-0.413867192907634	0.633	0.623	6.06099388658686e-06	0	EXOC1	ENSGALG00000013778
987	2.61471093780147e-10	-0.379864557139471	0.88	0.825	6.36891290229682e-06	0	BRD1	ENSGALG00000029379
988	2.81536362311787e-10	-0.27142214840846	0.168	0.248	6.8576627131905e-06	0	STXBP5L	ENSGALG00000032361
989	2.98226845487322e-10	-0.255974381963949	0.261	0.338	7.26420950238019e-06	0	PCBD1	ENSGALG00000027835
990	3.1135051829858e-10	-0.269106864398052	0.372	0.439	7.58387592471681e-06	0	PITPNB	ENSGALG00000005654
991	3.76888385810873e-10	-0.435400988418216	0.5	0.523	9.18024730158124e-06	0	KIAA1211	NA
992	4.21990502322624e-10	-0.265652912417235	0.229	0.309	1.02788446555745e-05	0	LRRFIP1	ENSGALG00000003862
993	4.59560734541018e-10	-0.429836118374526	0.466	0.514	1.11939803719501e-05	0	VPS13A	ENSGALG00000015170
994	5.43814082394721e-10	-0.297766415101816	0.827	0.709	1.32462234189706e-05	0	GABARAPL2	ENSGALG00000003208
995	5.49368453583455e-10	-0.382325998338827	0.781	0.695	1.33815167923858e-05	0	FXYD6	ENSGALG00000025937
996	6.58118626392569e-10	-0.270227260608299	0.182	0.265	1.60304535016702e-05	0	CEP162	ENSGALG00000015836
997	6.60430891634042e-10	-0.30806152487806	0.336	0.406	1.6086775658422e-05	0	FNBP1	ENSGALG00000004088
998	6.85540783055869e-10	-0.375759161935977	0.057	0.12	1.66984023936749e-05	0	CALB1	ENSGALG00000032282
999	6.93173225372688e-10	-0.326011108155875	0.627	0.608	1.68843134236279e-05	0	ATP6V0E2	ENSGALG00000020754
1000	6.94283515717888e-10	-0.362352790678434	0.788	0.732	1.69113578758563e-05	0	SPAG9	ENSGALG00000034001
1001	7.15687813643616e-10	-0.282805046728346	0.319	0.394	1.74327237647312e-05	0	ENSGALG00000031996	NA
1002	7.59129955010207e-10	-0.527028761773266	0.535	0.585	1.84908874441386e-05	0	RIMBP2	ENSGALG00000002579
1003	8.60913746152533e-10	-0.341728327180098	0.539	0.543	2.09701370287834e-05	0	CFAP36	ENSGALG00000037504
1004	1.08943900106075e-09	-0.357553928361109	0.926	0.859	2.65365551878379e-05	0	MACF1	ENSGALG00000003693
1005	1.09028117120373e-09	-0.275539776927086	0.345	0.417	2.65570687681804e-05	0	ENSGALG00000049293	NA
1006	1.17831282543368e-09	-0.294309673456637	0.866	0.789	2.87013438019136e-05	0	TAX1BP1	ENSGALG00000042822
1007	1.18372129363404e-09	-0.319170821859591	0.725	0.685	2.88330832703378e-05	0	KIF5B	ENSGALG00000007215
1008	1.42230922847821e-09	-0.408933095081	0.755	0.685	3.46446081872723e-05	0	APBA2	ENSGALG00000003930
1009	1.4253551342539e-09	-0.362193786119016	0.575	0.579	3.47188003601565e-05	0	ENSGALG00000047566	NA
1010	2.1542296801487e-09	-0.268771884266146	0.311	0.382	5.24727265490621e-05	0	OSBPL8	ENSGALG00000010246
1011	2.3476124307288e-09	-0.410408762303558	0.611	0.614	5.71831435876922e-05	0	ZNF292	ENSGALG00000035472
1012	2.43101522053684e-09	-0.31923366174827	0.874	0.791	5.92146687418365e-05	0	ZFHX3	ENSGALG00000000713
1013	2.43120445432031e-09	-0.319677405580634	0.231	0.309	5.9219278098334e-05	0	AGTPBP1	ENSGALG00000012595
1014	2.5619598284152e-09	-0.344548429796748	0.724	0.705	6.24042175005374e-05	0	U2SURP	ENSGALG00000002612
1015	2.6535101241832e-09	-0.441174900353206	0.367	0.413	6.46341996048544e-05	0	FKBP1B	ENSGALG00000016500
1016	2.89758540825238e-09	-0.254516205764797	0.276	0.357	7.05793853742116e-05	0	DIXDC1	ENSGALG00000007929
1017	3.93397455940266e-09	-0.252399393180711	0.234	0.31	9.58237523179299e-05	0	EVC	ENSGALG00000015037
1018	4.48913618551854e-09	-0.294394148033759	0.963	0.902	0.000109346379206861	0	ARGLU1	ENSGALG00000016855
1019	5.24568534213347e-09	-0.336917698658041	0.21	0.286	0.000127774403563687	0	CXCR4	ENSGALG00000012357
1020	5.57363182636518e-09	-0.317070619323891	0.818	0.727	0.000135762524026603	0	HDGFL3	ENSGALG00000049798
1021	6.88756758536876e-09	-0.346972661467897	0.52	0.538	0.000167767371244412	0	ATP6V1C1	ENSGALG00000034099
1022	6.92184090134989e-09	-0.428264441870923	0.501	0.517	0.000168602200675081	0	AACS	ENSGALG00000002899
1023	7.5009301511669e-09	-0.373198976807576	0.544	0.562	0.000182707656622123	0	BEND5	ENSGALG00000036909
1024	7.64980982891189e-09	-0.300950770423245	0.927	0.846	0.000186334067812636	0	LUC7L3	ENSGALG00000007386
1025	7.89346625738482e-09	-0.351462964817515	0.632	0.625	0.000192269051097379	0	USP15	ENSGALG00000030024
1026	7.97581446135433e-09	-0.268327301101158	0.265	0.34	0.000194274888649669	0	MPP3	ENSGALG00000042521
1027	9.05917644183469e-09	-0.402328919877381	0.932	0.872	0.000220663419770209	0	RBM10	ENSGALG00000039288
1028	1.05136134530651e-08	-0.345277053213782	0.425	0.474	0.000256090596489759	0	ENSGALG00000048074	NA
1029	1.05312347873407e-08	-0.368345379841287	0.486	0.525	0.000256519816950044	0	RERE	ENSGALG00000002232
1030	1.0683364335603e-08	-0.333188010097981	0.83	0.73	0.000260225388486618	0	TSPAN13	ENSGALG00000027240
1031	1.38249623922627e-08	-0.32072616915751	0.571	0.579	0.000336748433950734	0	DOCK7	ENSGALG00000010967
1032	1.50960765210742e-08	-0.381240551135003	0.239	0.308	0.000367710231900325	0	PRUNE2	ENSGALG00000015167
1033	1.70149632364914e-08	-0.312181426508893	0.343	0.41	0.000414450474514457	0	ENSGALG00000044620	NA
1034	1.9560215029474e-08	-0.275890409057244	0.88	0.782	0.000476447717687927	0	DYNLL2	ENSGALG00000005522
1035	2.07312477923266e-08	-0.262529160147775	0.263	0.33	0.000504971733725491	0	PPP3CA	ENSGALG00000039498
1036	2.22914236922992e-08	-0.430275440365931	0.539	0.534	0.000542974498297025	0	NDRG3	ENSGALG00000001492
1037	2.68874343702475e-08	-0.283253808052103	0.284	0.354	0.000654924126390489	0	CLVS2	ENSGALG00000014853
1038	2.72547025472361e-08	-0.263083472693857	0.861	0.749	0.000663870044645577	0	ATP6V1E1	ENSGALG00000013036
1039	2.83158731096531e-08	-0.697818556271293	0.171	0.24	0.000689718037204929	0	COL1A1	ENSGALG00000041555
1040	2.98027840586791e-08	-0.282354185887195	0.26	0.333	0.000725936214101304	0	VPS13D	ENSGALG00000034777
1041	2.99268604138469e-08	-0.322257534779453	0.33	0.399	0.000728958465960482	0	NBAS	ENSGALG00000042614
1042	3.04082599998355e-08	-0.333522650764352	0.374	0.434	0.000740684397075992	0	WDFY3	ENSGALG00000043669
1043	3.73194061780268e-08	-0.263766652386441	0.361	0.423	0.000909026095684377	0	OPA1	ENSGALG00000007150
1044	3.76248788544461e-08	-0.256737331618283	0.263	0.332	0.000916466799136598	0	GNAZ	ENSGALG00000006719
1045	3.76834509668476e-08	-0.253802697292813	0.199	0.274	0.000917893498650474	0	GABRG2	ENSGALG00000038042
1046	4.03782857656336e-08	-0.302292931728271	0.492	0.523	0.000983534284679303	0	PHYHIPL	ENSGALG00000029863
1047	5.08342843308325e-08	-0.316991372372164	0.382	0.441	0.00123822149773042	0	KIAA2026	ENSGALG00000015050
1048	5.38300824801797e-08	-0.253891149383974	0.409	0.458	0.00131119314905222	0	ICK	NA
1049	5.75855225201363e-08	-0.285380782541554	0.18	0.249	0.00140266815754548	0	SIK1	ENSGALG00000041988
1050	8.06615547912008e-08	-0.29139082009686	0.722	0.67	0.00196475415160407	0	DNAJC5	ENSGALG00000035378
1051	8.72549592843605e-08	-0.293983140030043	0.17	0.239	0.00212535629824845	0	RAD21L1	ENSGALG00000006186
1052	9.67633604812733e-08	-0.337770279987248	0.81	0.747	0.00235696193460286	0	IGF1R	ENSGALG00000040651
1053	9.68465329512569e-08	-0.449041908345223	0.312	0.36	0.00235898784962672	0	ABLIM2	ENSGALG00000043448
1054	1.02740050122395e-07	-0.325464452408479	0.62	0.604	0.00250254214088129	0	UBE3A	ENSGALG00000034944
1055	1.13298142758092e-07	-0.40322162333033	0.705	0.664	0.00275971616130159	0	FDPS	ENSGALG00000028880
1056	1.14366738430344e-07	-0.372520954970234	0.746	0.71	0.00278574501468632	0	KMT2C	ENSGALG00000049653
1057	1.45012054237687e-07	-0.36433806521817	0.2	0.262	0.00353220361712158	0	SERPINI1	ENSGALG00000009470
1058	1.55239725851055e-07	-0.429657661378101	0.518	0.518	0.00378132924227999	0	RND3	ENSGALG00000026313
1059	1.74239775093179e-07	-0.303781574943371	0.479	0.505	0.00424413244171966	0	DPYSL4	ENSGALG00000010490
1060	1.84086764072347e-07	-0.3854520218067	0.407	0.447	0.00448398539927424	0	ZNF608	ENSGALG00000005016
1061	1.92340712279286e-07	-0.332520093311051	0.305	0.362	0.00468503506969885	0	DNAJC12	ENSGALG00000002769
1062	2.30906383418715e-07	-0.261654920984382	0.189	0.252	0.00562441768731305	0	ANXA2	ENSGALG00000003770
1063	2.33865121340352e-07	-0.341909632582334	0.208	0.271	0.00569648662560829	0	PPFIBP2	ENSGALG00000005294
1064	2.57318122216651e-07	-0.351014803897741	0.179	0.241	0.0062677548209532	0	ENSGALG00000033973	NA
1065	2.73220985813625e-07	-0.327785774562316	0.485	0.519	0.00665511677244829	0	GOLGB1	ENSGALG00000041494
1066	2.74861418525317e-07	-0.313470432327815	0.175	0.238	0.00669507443243966	0	KIF26A	ENSGALG00000011581
1067	2.89079942209843e-07	-0.257421084889553	0.176	0.242	0.00704140923234736	0	CC2D2A	ENSGALG00000014514
1068	3.03383316955066e-07	-0.279594029433575	0.785	0.698	0.0073898108343915	0	ATP6V1D	ENSGALG00000009570
1069	3.23485915473121e-07	-0.310436316827874	0.099	0.156	0.00787946992909429	0	CSMD3	ENSGALG00000031578
1070	3.24918737342078e-07	-0.31702625600388	0.41	0.456	0.00791437060417834	0	ZNF518B	ENSGALG00000014954
1071	3.44143310710201e-07	-0.387849359462731	0.646	0.626	0.00838264276227909	0	TBC1D9	ENSGALG00000009855
1072	3.63536274981097e-07	-0.314978165371183	0.68	0.65	0.00885501658598957	0	NANOS1	ENSGALG00000027980
1073	3.92633097001749e-07	-0.316680449947006	0.585	0.58	0.0095637569767686	0	FMR1	ENSGALG00000009177
1074	3.94736305582025e-07	-0.268427125999863	0.159	0.225	0.00961498693136695	0	ATP8	ENSGALG00000032465
1075	3.96334518499616e-07	-0.332492357783169	0.771	0.716	0.00965391620161364	0	THOC2	ENSGALG00000008507
1076	4.00392199500096e-07	-0.370774605902372	0.451	0.479	0.00975275319542334	0	ENSGALG00000006794	NA
1077	4.8399522159878e-07	-0.380181554640784	0.811	0.749	0.0117891556077031	0	ARHGAP21	ENSGALG00000007721
1078	5.27937758892024e-07	-0.26278154212413	0.288	0.347	0.0128595079310919	0	LDHA	ENSGALG00000006300
1079	5.38446048064268e-07	-0.321509654625453	0.476	0.497	0.0131154688387494	0	ENSGALG00000002971	NA
1080	7.02165864036666e-07	-0.310596506087163	0.554	0.559	0.0171033561162051	0	ACTL6B	ENSGALG00000030087
1081	7.61437204070614e-07	-0.304913047545092	0.66	0.623	0.018547087416752	0	SRSF4	ENSGALG00000050314
1082	7.64491728282761e-07	-0.381781377954089	0.112	0.169	0.0186214895175115	0	COL3A1	ENSGALG00000035584
1083	8.22253513046015e-07	-0.362466438016283	0.507	0.523	0.0200284510707748	0	SETX	ENSGALG00000003661
1084	8.4860873179459e-07	-0.327274013504293	0.46	0.489	0.0206704114890526	0	TRIP11	ENSGALG00000010763
1085	8.53906422030529e-07	-0.300815557126002	0.348	0.404	0.0207994526278196	0	PPIP5K2	ENSGALG00000015264
1086	8.68509278652654e-07	-0.266554653724849	0.796	0.714	0.0211551490094213	0	RSRC2	ENSGALG00000004493
1087	8.75742545051756e-07	-0.408003976318233	0.395	0.422	0.0213313369123707	0	KCNIP4	ENSGALG00000034621
1088	9.1006492335122e-07	-0.256030305428091	0.256	0.317	0.022167361402989	0	FHOD3	ENSGALG00000013124
1089	9.51391472644814e-07	-0.262356913008678	0.343	0.395	0.0231739934906824	0	VPS50	ENSGALG00000009500
1090	9.57840444291601e-07	-0.260989465361607	0.406	0.448	0.0233310775420548	0	SLC39A6	ENSGALG00000013209
1091	1.04912637252941e-06	-0.369711777169409	0.882	0.772	0.0255546201820714	0	ENSGALG00000054420	NA
1092	1.10949093052944e-06	-0.257596030636587	0.206	0.266	0.027024980085836	0	ATP8A2	ENSGALG00000017106
1093	1.18139139608163e-06	-0.281017518836163	0.891	0.774	0.0287763316257563	0	AIMP1	ENSGALG00000010553
1094	1.19486272650448e-06	-0.291015910977212	0.211	0.271	0.0291044662921962	0	NYAP2	ENSGALG00000004966
1095	1.36404174505549e-06	-0.359640632888111	0.775	0.72	0.0332253288260616	0	ZDHHC17	ENSGALG00000010253
1096	1.38492979690129e-06	-0.311804548014127	0.611	0.609	0.0337341199929216	0	BIRC6	ENSGALG00000010541
1097	1.55327564225527e-06	-0.331277240448639	0.064	0.111	0.0378346880940539	0	ENSGALG00000046768	NA
1098	1.57416222077719e-06	-0.407342750816988	0.837	0.706	0.0383434433736909	0	ADSS	ENSGALG00000010702
1099	1.63449545811462e-06	-0.276694754733012	0.603	0.569	0.039813040368756	0	ARL8A	ENSGALG00000000606
1100	1.72467195425318e-06	-0.307176533099658	0.61	0.611	0.0420095594616988	0	YPEL2	ENSGALG00000028801
1101	1.99019012015523e-06	-0.271625089470766	0.307	0.373	0.048477050946741	0	VSTM2L	ENSGALG00000006792
1102	2.07272123792224e-06	-0.272215919842835	0.689	0.634	0.0504873439133099	0	DYNC1LI2	ENSGALG00000005241
1103	2.20217684409049e-06	-0.299217980456294	0.388	0.433	0.0536406235683561	0	ANKRD13D	ENSGALG00000042297
1104	2.5753784809569e-06	-0.524075908941533	0.358	0.388	0.0627310690391481	0	VCAN	ENSGALG00000015624
1105	3.13652299266063e-06	-0.294049957344103	0.631	0.625	0.0763994270552276	0	HECTD1	ENSGALG00000009946
1106	3.15348322083141e-06	-0.340990921260335	0.761	0.672	0.0768125442930116	0	ARL8BL	ENSGALG00000031527
1107	3.37458953605371e-06	-0.377694227244403	0.475	0.489	0.0821982519191963	0	ANO5	ENSGALG00000003748
1108	3.57426780336451e-06	-0.254506000696348	0.448	0.478	0.0870620151543527	0	SMARCA1	ENSGALG00000008431
1109	3.69054524126986e-06	-0.274117738896482	0.451	0.466	0.0898943009868513	0	RUFY3	ENSGALG00000011564
1110	3.86152503854261e-06	-0.288733474487482	0.717	0.647	0.094059026888821	0	ARL8B	ENSGALG00000008314
1111	4.31749243995785e-06	-0.299645343525133	0.74	0.664	0.105165480852493	0	CTSV	ENSGALG00000012610
1112	4.32215509170045e-06	-0.344107445293385	0.5	0.511	0.10527905372364	0	SORBS2	ENSGALG00000013427
1113	4.42099176108165e-06	-0.276851386921416	0.385	0.428	0.107686517316427	0	UBR1	ENSGALG00000009249
1114	4.45906129970934e-06	-0.342242461025234	0.764	0.716	0.10861381513832	0	C20orf194	NA
1115	5.00952263459998e-06	-0.257768678055152	0.723	0.675	0.122021952333586	0	ATP6AP2	ENSGALG00000016241
1116	5.22173758891697e-06	-0.294143018842377	0.649	0.634	0.12719108419084	0	ATP2B4	ENSGALG00000003601
1117	5.23462568678e-06	-0.319311018844073	0.741	0.681	0.127505012478587	0	ENSGALG00000050742	NA
1118	5.30462282742971e-06	-0.270329967657554	0.672	0.613	0.129210002830533	0	MORF4L1	NA
1119	6.5307567817508e-06	-0.368580606759689	0.611	0.597	0.159076173689886	0	ENSGALG00000026470	NA
1120	7.23753015311835e-06	-0.325256872801703	0.353	0.396	0.176291759469657	0	LCORL	ENSGALG00000014421
1121	7.65516957778384e-06	-0.331384945269584	0.528	0.535	0.186464620575659	0	UBE2Q2	ENSGALG00000046862
1122	7.94410391949601e-06	-0.29723946216817	0.694	0.651	0.193502483271084	0	RABGAP1	ENSGALG00000001225
1123	8.54429174215738e-06	-0.259870756639534	0.627	0.594	0.20812185825547	0	ENSGALG00000015805	NA
1124	8.83681071358758e-06	-0.355996811813329	0.851	0.773	0.215247035361566	0	ZNF711	ENSGALG00000006929
1125	9.29030057603139e-06	-0.478085889951976	0.413	0.434	0.226293141430973	0	CALD1	ENSGALG00000033471
1126	1.19615901576267e-05	-0.263822763317476	0.894	0.812	0.29136041305947	0	SPEN	ENSGALG00000036932
1127	1.19946805418158e-05	-0.254588512106869	0.278	0.332	0.292166428637549	0	FRYL	ENSGALG00000014103
1128	1.21021384560277e-05	-0.317033111072629	0.22	0.265	0.294783888511921	0	VLDLR	ENSGALG00000010166
1129	1.23979991350051e-05	-0.267041158561805	0.393	0.418	0.301990462930454	0	RNF130	ENSGALG00000005820
1130	1.39551718908258e-05	-0.300144671256336	0.207	0.258	0.339920076916734	0	DSEL	ENSGALG00000042505
1131	1.69687574916102e-05	-0.307945446540764	0.564	0.564	0.413324994980641	0	CCPG1	ENSGALG00000004387
1132	1.90914224914864e-05	-0.289101512374505	0.326	0.376	0.465028869047627	0	DNM1	ENSGALG00000004852
1133	1.96090266196355e-05	-0.277676483640198	0.241	0.296	0.477636670401082	0	CEP250	ENSGALG00000026151
1134	2.16261432541774e-05	-0.295597927244176	0.247	0.296	0.526769597385253	0	SYNJ1	ENSGALG00000034317
1135	2.19241622047367e-05	-0.341933794400689	0.529	0.537	0.534028742982977	0	LRCH2	ENSGALG00000005882
1136	2.35934992022937e-05	-0.322010056623995	0.535	0.528	0.574690453569471	0	TLN2	ENSGALG00000003628
1137	2.80660826995632e-05	-0.273972330639218	0.483	0.497	0.68363364239596	0	SMPD3	ENSGALG00000034950
1138	2.94632896945435e-05	-0.337060432801953	0.651	0.61	0.71766681037969	0	CCDC6	ENSGALG00000003165
1139	3.36218472848877e-05	-0.297623885889584	0.779	0.702	0.818960956165295	0	ITFG1	ENSGALG00000004049
1140	3.58040156368957e-05	-0.351458093928904	0.595	0.572	0.872114212883506	0	ARHGAP5	ENSGALG00000009992
1141	3.67220494904796e-05	-0.308175697879545	0.573	0.544	0.894475681489103	0	ENSGALG00000026278	NA
1142	4.13779982412967e-05	-0.260820634079294	0.309	0.354	1	0	FER	ENSGALG00000000273
1143	4.20297294878237e-05	-0.308165246245737	0.682	0.602	1	0	C1D	ENSGALG00000008765
1144	5.17517230011943e-05	-0.369238962007814	0.577	0.548	1	0	ASAP2	ENSGALG00000016419
1145	5.81781716733694e-05	-0.30078012604976	0.353	0.391	1	0	ENSGALG00000010616	NA
1146	6.10387497546897e-05	-0.36435047561498	0.539	0.52	1	0	HIPK3	ENSGALG00000011695
1147	7.23643941778963e-05	-0.270164635664071	0.34	0.368	1	0	TOX2	ENSGALG00000003106
1148	7.75540138481496e-05	-0.314739421284911	0.496	0.517	1	0	KIAA0232	ENSGALG00000015538
1149	7.94397503647496e-05	-0.277336492039546	0.109	0.15	1	0	ENSGALG00000052494	NA
1150	7.99810219996997e-05	-0.28988201585331	0.672	0.601	1	0	MYH9	ENSGALG00000043092
1151	8.47030329344283e-05	-0.275031882380915	0.735	0.656	1	0	TMEM35A	ENSGALG00000050075
1152	8.4919608113391e-05	-0.282994959766802	0.437	0.458	1	0	MGA	ENSGALG00000008653
1153	9.68105637168498e-05	-0.28807856339309	0.612	0.578	1	0	PHACTR3	ENSGALG00000035930
1154	0.00010573594322115	-0.287214299615576	0.687	0.644	1	0	GNAQ	ENSGALG00000015177
1155	0.000115337556230972	-0.279304477884671	0.698	0.624	1	0	ATP6V0B	ENSGALG00000010091
1156	0.000136862896530082	-0.26036072072297	0.326	0.363	1	0	MCF2L	ENSGALG00000016834
1157	0.000150585139744116	-0.322864375195074	0.478	0.487	1	0	PTDSS1	ENSGALG00000030185
1158	0.000173432223284239	-0.310862445806915	0.787	0.723	1	0	PCM1	ENSGALG00000013602
1159	0.000211762389321446	-0.272190398002742	0.264	0.307	1	0	TTC14	ENSGALG00000008889
1160	0.000223242610939738	-0.333469813017389	0.368	0.399	1	0	EML6	ENSGALG00000008139
1161	0.000234212149657877	-0.254615218471853	0.34	0.371	1	0	GALNT2	ENSGALG00000011106
1162	0.000255840060837656	-0.397473943471528	0.507	0.494	1	0	CYP51A1	ENSGALG00000009365
1163	0.00027125154864932	-0.254897017952844	0.571	0.546	1	0	CASK	ENSGALG00000042400
1164	0.0002915814039109	-0.275126762960261	0.395	0.423	1	0	RIMKLB	ENSGALG00000040184
1165	0.000293992756109329	-0.326872752956549	0.486	0.489	1	0	IGF2R	ENSGALG00000011621
1166	0.000308196777085268	-0.264783179721687	0.641	0.584	1	0	RAC3	ENSGALG00000040606
1167	0.000327809857399951	-0.423948159982914	0.363	0.393	1	0	PECAM1	ENSGALG00000046125
1168	0.000361501639684898	-0.275018459889911	0.631	0.584	1	0	CCDC92	ENSGALG00000003146
1169	0.000383465521855506	-0.29636559217787	0.369	0.397	1	0	PRR14L	ENSGALG00000052648
1170	0.000448152092035541	-0.352042994077484	0.344	0.375	1	0	ENSGALG00000053997	NA
1171	0.000460423830501792	-0.300123161946961	0.341	0.356	1	0	GNG10	ENSGALG00000015683
1172	0.000473786658745603	-0.33269308188277	0.919	0.84	1	0	GLCCI1	ENSGALG00000035239
1173	0.000476751948597881	-0.39384181295496	0.52	0.521	1	0	NKTR	ENSGALG00000030268
1174	0.000538578260706348	-0.264121186420224	0.218	0.259	1	0	HTT	ENSGALG00000015635
1175	0.000583222685552392	-0.270043678023931	0.836	0.748	1	0	DAAM1	ENSGALG00000012017
1176	0.000624010204232079	-0.310174899010351	0.506	0.511	1	0	FUS	ENSGALG00000032219
1177	0.000659711063860713	-0.274831902592616	0.642	0.607	1	0	RALGPS2	ENSGALG00000004273
1178	0.000736737659208614	-0.273458155240276	0.448	0.465	1	0	KCNB1	ENSGALG00000004758
1179	0.000741251609785189	-0.257263717465023	0.797	0.694	1	0	REEP5	ENSGALG00000023157
1180	0.000782963430333523	-0.411572083147638	0.994	0.986	1	0	ND5	ENSGALG00000029500
1181	0.000830058402556781	-0.266558161968581	0.321	0.354	1	0	PDE10A	ENSGALG00000011537
1182	0.000831799059237324	-0.287010295176567	0.568	0.525	1	0	LSAMP	ENSGALG00000040620
1183	0.000998265725332544	-0.479348236615641	0.566	0.529	1	0	NRP1	ENSGALG00000007140
1184	0.00110047987722106	-0.28314745144917	0.398	0.41	1	0	FAM107B	ENSGALG00000033226
1185	0.00114986354085507	-0.319216107613079	0.496	0.485	1	0	LPCAT1	ENSGALG00000013189
1186	0.00118423905484524	-0.35637681892008	0.689	0.659	1	0	JARID2	ENSGALG00000012702
1187	0.0012074782077891	-0.311423973352204	0.504	0.488	1	0	APBB2	NA
1188	0.00126650485289606	-0.262267754948833	0.733	0.665	1	0	SESTD1	ENSGALG00000009031
1189	0.00148586028329711	-0.345185711963658	0.774	0.678	1	0	ENSGALG00000047591	NA
1190	0.00155095594645711	-0.257034364271635	0.605	0.577	1	0	NSD3	ENSGALG00000003299
1191	0.00155424260131016	-0.288995139521139	0.518	0.519	1	0	ASNS	ENSGALG00000009748
1192	0.00176702860279798	-0.385758497782406	0.259	0.281	1	0	SPON1	ENSGALG00000038775
1193	0.00215052344923738	-0.332522945792301	0.4	0.409	1	0	ZBTB38	ENSGALG00000036543
1194	0.00229477131184328	-0.450871607674031	0.879	0.781	1	0	CADM1	ENSGALG00000014582
1195	0.0025172568817053	-0.292707893550661	0.345	0.363	1	0	ENSGALG00000003026	NA
1196	0.00255921781818483	-0.29778706653872	0.797	0.725	1	0	PHF14	ENSGALG00000038041
1197	0.0026513560325853	-0.291734806143059	0.54	0.535	1	0	TMEM132A	ENSGALG00000031067
1198	0.00267751701737735	-0.267340376801949	0.353	0.38	1	0	CCDC91	ENSGALG00000031666
1199	0.00281802376603049	-0.298847604291475	0.267	0.3	1	0	FAT4	ENSGALG00000011823
1200	0.00308537012644511	-0.310160129175121	0.619	0.585	1	0	BIN1	ENSGALG00000011541
1201	0.00367017053048951	-0.42078701307683	0.681	0.538	1	0	PENK	ENSGALG00000015419
1202	0.00429840927175378	-0.422734142248387	0.66	0.572	1	0	S100A10	ENSGALG00000028774
1203	0.00442720139875012	-0.29836922272627	0.594	0.554	1	0	ZNF704	ENSGALG00000030011
1204	0.00465757134834802	-0.263128038454616	0.421	0.425	1	0	ENSGALG00000002439	NA
1205	0.00468947251051064	-0.312540476964196	0.318	0.333	1	0	PCDH10	ENSGALG00000009719
1206	0.00487223371520576	-0.287538249773275	0.643	0.588	1	0	CAT	ENSGALG00000030187
1207	0.00527695125088033	-0.388456865358449	0.686	0.605	1	0	AHR	ENSGALG00000010836
1208	0.00579745522723272	-0.343922595607305	0.312	0.334	1	0	SLC9A8	ENSGALG00000008045
1209	0.00630147260789021	-0.336523457662869	0.919	0.823	1	0	HMGCR	ENSGALG00000014948
1210	0.00633252078725038	-0.271454579206713	0.645	0.578	1	0	ACOT7	ENSGALG00000000652
1211	0.00709943358529982	-0.273669795949609	0.7	0.653	1	0	DIDO1	ENSGALG00000005652
1212	0.00814918305610934	-0.263952377005204	0.462	0.465	1	0	DLG5	ENSGALG00000043018
1213	0.00828877151609095	-0.34517610948437	0.447	0.441	1	0	PTPRO	ENSGALG00000013085
1214	0	1.87475955524507	0.948	0.368	0	1	COL4A1	ENSGALG00000036798
1215	0	1.65806951973133	0.751	0.095	0	1	PPP1R1C	ENSGALG00000008896
1216	0	1.5968719326198	0.937	0.314	0	1	LAMA4	ENSGALG00000015001
1217	0	1.49151441514499	0.926	0.344	0	1	ENSGALG00000007007	NA
1218	0	1.29144894744681	0.947	0.307	0	1	SOX10	ENSGALG00000012290
1219	0	1.10304837510435	0.746	0.105	0	1	CDH19	ENSGALG00000013775
1220	0	0.883173034305373	0.816	0.205	0	1	SELENOP2	ENSGALG00000041228
1221	0	0.87552250277607	0.703	0.133	0	1	LTBP1	ENSGALG00000010448
1222	0	0.861330627162134	0.67	0.083	0	1	TGFBR2	ENSGALG00000011442
1223	0	0.836838271327412	0.724	0.129	0	1	ENSGALG00000003149	NA
1224	0	0.738760875005008	0.632	0.075	0	1	PLP1	ENSGALG00000000112
1225	0	0.702411701306759	0.664	0.105	0	1	ENSGALG00000013722	NA
1226	0	0.662990886605006	0.583	0.086	0	1	COL18A1	ENSGALG00000038311
1227	0	0.591368247898328	0.501	0.031	0	1	ADAMTS7	ENSGALG00000008164
1228	0	0.524915129161964	0.568	0.073	0	1	ENSGALG00000036466	NA
1229	1.54020088135306e-304	0.463734471398221	0.426	0.036	3.75162130679979e-300	1	EMILIN2	ENSGALG00000032997
1230	5.24367891727998e-301	0.844354392628889	0.713	0.149	1.27725531067106e-296	1	COL4A2	ENSGALG00000016843
1231	3.27360951050599e-296	0.689110266020732	0.736	0.158	7.97385804569048e-292	1	HOXB7	ENSGALG00000032740
1232	1.97026060725983e-293	1.40530301292446	0.98	0.533	4.7991607871635e-289	1	LAMB1	ENSGALG00000007905
1233	2.69419732634464e-292	0.782204776272683	0.634	0.116	6.56252584751027e-288	1	GCHFR	ENSGALG00000032239
1234	1.01590760501962e-291	0.553970845607421	0.555	0.08	2.47454774430679e-287	1	AvBD5	ENSGALG00000042193
1235	8.5271839574529e-288	1.32600480920544	0.873	0.304	2.07705146835638e-283	1	ENSGALG00000045199	NA
1236	2.04367860120595e-286	0.849038122662237	0.776	0.191	4.97799233681746e-282	1	UTRN	ENSGALG00000012256
1237	2.1919232535208e-280	0.756520499679821	0.638	0.127	5.33908666092596e-276	1	GSTAL3	NA
1238	7.18250009775463e-279	1.41748170231035	0.941	0.409	1.74951337381107e-274	1	ENSGALG00000053371	NA
1239	1.12171315376396e-277	0.37950647542763	0.324	0.017	2.73226889993825e-273	1	RASSF9	ENSGALG00000027633
1240	4.47803473443482e-276	0.425172397931978	0.414	0.04	1.09075970061363e-271	1	ENSGALG00000036680	NA
1241	1.76844640933743e-269	1.52480478175778	0.926	0.448	4.30758176386412e-265	1	IFITM3	NA
1242	7.98344283243075e-269	0.523959447325085	0.538	0.084	1.94460700512348e-264	1	COL9A3	ENSGALG00000005628
1243	1.69749419235279e-266	0.576861008404651	0.432	0.047	4.13475635373293e-262	1	MSX1	ENSGALG00000015013
1244	1.94469456446491e-263	0.410089222082052	0.45	0.054	4.73688702012363e-259	1	CDH7	ENSGALG00000013782
1245	2.2916850923017e-263	0.596245992819421	0.399	0.038	5.58208654782847e-259	1	ITIH5	ENSGALG00000006891
1246	3.43833921602279e-262	0.440852858561816	0.47	0.061	8.37510666238831e-258	1	CMTM7	ENSGALG00000011488
1247	1.01849335305772e-261	0.360302110827128	0.379	0.033	2.480846109378e-257	1	EGFLAM	ENSGALG00000003726
1248	2.14091240875382e-260	1.15714914455625	0.747	0.202	5.21483444524255e-256	1	SPON1	ENSGALG00000038775
1249	1.73694265682576e-256	0.451479429739584	0.431	0.05	4.23084492349619e-252	1	TGFBR3	ENSGALG00000006038
1250	2.96219982852306e-255	1.22202331175319	0.903	0.355	7.21532634231647e-251	1	CALD1	ENSGALG00000033471
1251	3.96999393699324e-253	0.742362068755021	0.421	0.049	9.67011123172814e-249	1	RELN	ENSGALG00000008193
1252	6.84216360428831e-252	0.584525651890722	0.593	0.114	1.66661421073255e-247	1	DEPDC7	ENSGALG00000011681
1253	5.24267144291204e-249	1.49811688662109	0.927	0.477	1.27700991006452e-244	1	ENSGALG00000036263	NA
1254	2.0455066483776e-247	0.401813924362597	0.287	0.014	4.98244509411815e-243	1	BCAS1	ENSGALG00000007796
1255	4.611255275968e-246	0.839351712623012	0.842	0.264	1.12320956012029e-241	1	SERPINH1	ENSGALG00000011214
1256	3.89215382311057e-245	1.04393179301126	0.641	0.15	9.48050828233273e-241	1	SFRP1	ENSGALG00000003473
1257	1.24445691806799e-242	0.926953705046912	0.896	0.321	3.03124816103e-238	1	COL5A1	ENSGALG00000002546
1258	1.58517530092196e-242	0.604050981747133	0.674	0.156	3.86116999798571e-238	1	NEBL	ENSGALG00000037769
1259	1.58517530092196e-242	0.604050981747133	0.674	0.156	3.86116999798571e-238	1	NEBL	ENSGALG00000031565
1260	6.10115441685335e-242	0.457526974168606	0.264	0.011	1.48611919285714e-237	1	EGF	ENSGALG00000012155
1261	2.23249077660075e-241	0.592953579524782	0.606	0.127	5.43790103364411e-237	1	XYLT1	ENSGALG00000006757
1262	1.35995926199084e-239	0.35751987252372	0.374	0.037	3.31258877035729e-235	1	MATN1	ENSGALG00000043185
1263	1.3838723719333e-237	0.808295911142518	0.778	0.221	3.37083632355513e-233	1	NPR3	ENSGALG00000017405
1264	3.9476359825449e-237	1.08185460774359	0.97	0.541	9.61565172628286e-233	1	GPM6B	ENSGALG00000016575
1265	1.11914222231795e-235	0.602163169030886	0.709	0.176	2.72600662512205e-231	1	ERBB3	ENSGALG00000033510
1266	2.20637595592002e-235	1.10657556349282	0.691	0.188	5.37429055342999e-231	1	VLDLR	ENSGALG00000010166
1267	3.38539908147361e-234	0.360348755352434	0.321	0.024	8.24615508265342e-230	1	ADAMTS15	ENSGALG00000001407
1268	1.98793814929103e-233	0.459466537005238	0.541	0.097	4.84221974404309e-229	1	DPP10	ENSGALG00000012156
1269	2.73373419486906e-232	0.611972049544758	0.662	0.159	6.65882975186206e-228	1	MYL9	ENSGALG00000028567
1270	2.07243010827516e-231	1.37353228442012	0.933	0.461	5.04802525773664e-227	1	MOXD1	ENSGALG00000002911
1271	1.87351184834125e-230	0.71735952769782	0.742	0.206	4.56350016018963e-226	1	CD9	ENSGALG00000017274
1272	1.11994913151983e-229	0.568416147291803	0.621	0.137	2.727972094556e-225	1	ITPRID2	ENSGALG00000008903
1273	7.35110787158771e-227	0.334545020578961	0.395	0.047	1.79058285536133e-222	1	FSTL3	ENSGALG00000042356
1274	1.30478936248683e-226	0.919879365249389	0.718	0.2	3.17820592914542e-222	1	CNMD	NA
1275	1.74924714602154e-226	0.807926123445313	0.776	0.248	4.26081619827926e-222	1	SASH1	ENSGALG00000012342
1276	1.92731493995558e-223	0.548217695936923	0.581	0.124	4.69455373074379e-219	1	GULP1	ENSGALG00000054944
1277	3.20249438707414e-222	0.559240572213573	0.656	0.162	7.80063582803519e-218	1	ITGB5	ENSGALG00000029766
1278	5.10786292601109e-222	0.671533949218362	0.654	0.161	1.24417325151778e-217	1	ADAM12	ENSGALG00000041255
1279	6.18063145260383e-221	0.401899525330313	0.352	0.037	1.50547820922524e-216	1	ITGA4	ENSGALG00000041577
1280	1.83700836143545e-220	0.429256437031471	0.568	0.117	4.47458496678447e-216	1	METTL24	ENSGALG00000041120
1281	1.24018212386911e-216	0.543348389520168	0.632	0.152	3.02083561732038e-212	1	ENSGALG00000028551	NA
1282	1.68134347129303e-215	0.757875386757773	0.813	0.281	4.09541642737555e-211	1	ENSGALG00000047664	NA
1283	2.67200220670517e-215	0.306239502233457	0.301	0.024	6.50846297509245e-211	1	SEMA3C	ENSGALG00000040444
1284	1.02791968660361e-213	0.64198600692895	0.723	0.198	2.50380677262906e-209	1	FZD4	ENSGALG00000017242
1285	1.55202371314851e-211	0.360221502649082	0.435	0.066	3.78041936048715e-207	1	FIGN	ENSGALG00000011069
1286	2.37670068134e-210	0.700527933682809	0.74	0.224	5.78916751960797e-206	1	PTPN13	ENSGALG00000011078
1287	6.23029450346682e-210	0.515695548043321	0.652	0.168	1.51757513515445e-205	1	RGL1	ENSGALG00000004728
1288	1.39858490218201e-209	0.433090158595681	0.608	0.139	3.40667310473494e-205	1	ADGRG6	ENSGALG00000013803
1289	4.79426936288865e-208	0.43071702568891	0.594	0.133	1.16778813141242e-203	1	EFHD1	ENSGALG00000001428
1290	5.41922854280281e-207	0.470656711285352	0.501	0.094	1.32001568845591e-202	1	TUBB6	ENSGALG00000031275
1291	1.34772097798249e-206	1.11878665852287	0.937	0.531	3.28277875816975e-202	1	S100A10	ENSGALG00000028774
1292	3.103407811946e-206	0.708262750416326	0.771	0.254	7.55928074833807e-202	1	LAMC1	ENSGALG00000004620
1293	6.11965823363055e-205	0.562535076701228	0.658	0.175	1.49062635254773e-200	1	ARHGEF10	ENSGALG00000016350
1294	1.48758187674822e-204	0.933680341528316	0.915	0.422	3.62345193538332e-200	1	DMD	ENSGALG00000016281
1295	4.95737706926852e-201	1.07243933312109	0.968	0.523	1.20751790653243e-196	1	CDK6	ENSGALG00000009476
1296	2.8926892842257e-200	0.513761233945998	0.622	0.155	7.04601255851695e-196	1	ENSGALG00000005011	NA
1297	1.7981007879213e-199	0.345528944220802	0.433	0.07	4.3798138992187e-195	1	GPR37L1	ENSGALG00000000607
1298	2.33466725111057e-198	0.570343445764999	0.717	0.211	5.68678249025511e-194	1	PDGFA	ENSGALG00000003642
1299	1.45811250641109e-196	1.08302687067712	0.961	0.581	3.55167044311613e-192	1	ZEB2	ENSGALG00000040465
1300	5.04277722444448e-196	1.25540059980743	0.907	0.483	1.22831967633019e-191	1	PHLDA2	ENSGALG00000032687
1301	5.94082810953643e-196	0.521142337282783	0.663	0.179	1.44706691092088e-191	1	PLPP3	ENSGALG00000010818
1302	3.39742290709819e-195	0.354341460755242	0.422	0.068	8.27544271710977e-191	1	LGALS3	ENSGALG00000012173
1303	1.2279530224876e-192	0.406704414750029	0.486	0.093	2.99104797217528e-188	1	SYNM	ENSGALG00000007048
1304	1.46112233969011e-192	1.95394288556738	0.99	0.953	3.55900179501718e-188	1	ENSGALG00000010722	NA
1305	1.57383000634788e-192	0.65715836291486	0.867	0.329	3.83353512946216e-188	1	DAB1	ENSGALG00000010857
1306	1.65575436903397e-192	0.281807655384145	0.395	0.058	4.03308649209294e-188	1	KCNG2	ENSGALG00000031754
1307	3.31678615037917e-192	1.03372225805322	0.943	0.483	8.07902770509359e-188	1	EDNRB	ENSGALG00000016912
1308	2.54102937972859e-191	0.579261157071232	0.744	0.243	6.18943936314289e-187	1	BNAS2	NA
1309	3.28196051416879e-191	1.12912188047223	0.98	0.608	7.99419942041234e-187	1	LMO4	ENSGALG00000006252
1310	4.01353598935564e-191	0.356350302397404	0.461	0.085	9.77617096287247e-187	1	KANK3	ENSGALG00000000621
1311	8.34117391728295e-191	0.334876921638508	0.421	0.068	2.03174314277178e-186	1	ATOH8	ENSGALG00000033083
1312	9.29328714134077e-183	0.465946608846691	0.305	0.033	2.26365888188779e-178	1	NRN1	ENSGALG00000043041
1313	6.46916063084341e-181	0.526540331110409	0.641	0.178	1.57575814646084e-176	1	ANXA2	ENSGALG00000003770
1314	1.44667422769281e-180	0.434595081633944	0.662	0.188	3.52380908381415e-176	1	ENSGALG00000035769	NA
1315	1.27370701240196e-179	0.477477270865389	0.735	0.211	3.10249554080871e-175	1	HOXB8	ENSGALG00000040320
1316	1.17414214606423e-176	0.452281433162235	0.552	0.131	2.85997543938326e-172	1	UGT8	ENSGALG00000012018
1317	2.4743140865246e-176	0.34286817378909	0.483	0.102	6.02693425195661e-172	1	RASSF8	ENSGALG00000054273
1318	1.72111722731651e-175	0.942719850639741	0.928	0.513	4.19229734229756e-171	1	NR2F2	ENSGALG00000007000
1319	6.46575149333024e-175	0.321396436865009	0.321	0.041	1.57492774874538e-170	1	ENSGALG00000028174	NA
1320	1.29922274199659e-173	0.810522301090541	0.928	0.512	3.16464675495529e-169	1	ACBD7	ENSGALG00000019663
1321	1.95310732589958e-173	0.294086592601656	0.401	0.069	4.75737882442619e-169	1	FOXD3	ENSGALG00000042686
1322	4.83895779426293e-173	0.635140392879685	0.735	0.248	1.17867333952656e-168	1	CRYAB	ENSGALG00000007945
1323	8.05853031085696e-173	0.259342564267511	0.297	0.033	1.96289681311854e-168	1	CDH10	ENSGALG00000032022
1324	1.81161951785975e-172	0.332508999182014	0.457	0.091	4.41274282160278e-168	1	DACT1	ENSGALG00000012023
1325	1.83122094300499e-172	0.30214143260951	0.302	0.035	4.46048797297155e-168	1	FAM129A	ENSGALG00000004812
1326	2.6604170946927e-172	0.54083283551883	0.645	0.186	6.48024395925247e-168	1	CRISPLD1	ENSGALG00000033880
1327	3.49887496596152e-172	0.799264077475552	1	0.985	8.52255964208906e-168	1	RPS27	ENSGALG00000037441
1328	5.76002831662499e-171	0.696750444156938	0.752	0.277	1.40302769736352e-166	1	FRZB	ENSGALG00000002763
1329	5.7964315411589e-170	0.403761309031923	0.568	0.145	1.41189479479548e-165	1	AFAP1L2	ENSGALG00000008999
1330	9.95812768350696e-169	0.538968032756775	0.509	0.12	2.42560074114863e-164	1	IL1RAP	ENSGALG00000007253
1331	1.35648371774859e-168	0.424307425477801	0.528	0.129	3.30412303969202e-164	1	NID1	ENSGALG00000042079
1332	2.75992465682229e-168	0.326520581349384	0.314	0.041	6.72262447908774e-164	1	MXRA8	ENSGALG00000001561
1333	1.39677329528655e-167	0.295965710698888	0.286	0.032	3.40226039265899e-163	1	CPM	ENSGALG00000009945
1334	7.63664736661356e-167	0.280285504452705	0.387	0.066	1.86013456555973e-162	1	ENSGALG00000004960	NA
1335	2.2724629696282e-166	0.301486804953022	0.38	0.064	5.53526530142037e-162	1	ZCCHC24	ENSGALG00000026864
1336	7.45343180003064e-165	0.563307198198619	0.808	0.309	1.81550691785146e-160	1	FKBP9	ENSGALG00000037669
1337	1.49133771452687e-164	0.375431457441879	0.443	0.09	3.63260040504456e-160	1	AKR1B10L2	NA
1338	2.84968801451942e-164	0.595762388778167	0.738	0.257	6.9412700657664e-160	1	ITGAV	ENSGALG00000002655
1339	9.04489132754663e-164	0.383217343377296	0.438	0.088	2.20315462956381e-159	1	IL1RAPL2	ENSGALG00000008888
1340	1.44997410297135e-163	0.339094917739229	0.454	0.097	3.53184692001761e-159	1	GAS7	ENSGALG00000032452
1341	2.47764017648115e-163	0.495059987716494	0.549	0.139	6.03503594187279e-159	1	EDNRB2	ENSGALG00000007466
1342	1.86218423980358e-161	0.455193185077067	0.664	0.21	4.53590837131356e-157	1	SHISA4	ENSGALG00000032893
1343	7.53331767249991e-161	1.02682400307871	0.759	0.296	1.83496551866753e-156	1	ID1	ENSGALG00000034661
1344	4.28976723551129e-160	0.854320472676794	0.692	0.227	1.04490150322584e-155	1	S100A6	ENSGALG00000041826
1345	4.82159915348159e-160	0.474992629184131	0.659	0.206	1.17444512180505e-155	1	CHST8	ENSGALG00000004903
1346	2.76403694608033e-159	0.520122176186639	0.647	0.203	6.73264119326246e-155	1	SDK1	ENSGALG00000004420
1347	3.08189652844946e-158	0.295779834770849	0.426	0.085	7.50688356399719e-154	1	PLXND1	ENSGALG00000008473
1348	1.34867506915467e-154	0.309549737016838	0.447	0.096	3.28510273344694e-150	1	KCNK5	ENSGALG00000034077
1349	3.42395172614256e-152	0.532920026110312	0.78	0.303	8.34006161453806e-148	1	LY6E	ENSGALG00000041621
1350	7.7968049191762e-152	0.595607682485343	0.852	0.371	1.89914574221294e-147	1	SERPINE2	ENSGALG00000005135
1351	8.23527088040846e-152	0.488081961452863	0.311	0.046	2.00594728104989e-147	1	PRPS2	ENSGALG00000016592
1352	3.19442783681695e-150	0.553368758691552	0.907	0.332	7.78098732491872e-146	1	HOXA9	ENSGALG00000028983
1353	3.95831249250861e-150	0.26877979117695	0.426	0.091	9.64165756925247e-146	1	WWC3	ENSGALG00000034834
1354	5.60835248086344e-150	0.688529872705721	0.873	0.425	1.36608249728872e-145	1	GXYLT2	ENSGALG00000007804
1355	1.24651729315987e-149	0.807343184941959	0.952	0.634	3.03626682267881e-145	1	UBL3	ENSGALG00000017084
1356	1.41324879177627e-149	0.836965272622208	0.886	0.447	3.44239140700864e-145	1	SPARC	ENSGALG00000004184
1357	2.57152691650675e-149	0.804808907194635	0.815	0.334	6.26372526322713e-145	1	CCDC80	ENSGALG00000015193
1358	3.57612756268695e-149	0.301844583425499	0.453	0.102	8.71073151719288e-145	1	TMEM26	ENSGALG00000025862
1359	5.67203986581557e-149	0.865747074979254	0.933	0.576	1.38159547051536e-144	1	PMP22	ENSGALG00000031425
1360	6.13701257226494e-149	0.322456772681057	0.502	0.125	1.49485352235229e-144	1	TSPAN2	ENSGALG00000002554
1361	6.28000019962164e-149	0.929052634595464	0.913	0.512	1.52968244862384e-144	1	ENSGALG00000054048	NA
1362	1.90211732707828e-148	0.2673794251096	0.371	0.068	4.63317738529728e-144	1	VEGFC	ENSGALG00000010847
1363	3.32372326124986e-148	0.296874964044776	0.402	0.081	8.09592511975242e-144	1	VSTM4	ENSGALG00000006174
1364	2.32944582930316e-147	0.832926311879977	0.861	0.418	5.67406415101664e-143	1	GSTA2	ENSGALG00000016328
1365	2.44492977687385e-147	0.613246658934125	0.721	0.277	5.95535995050932e-143	1	DUSP7	ENSGALG00000041650
1366	4.01811708480947e-147	0.360449192298925	0.486	0.119	9.7873295951789e-143	1	KANK4	ENSGALG00000010953
1367	5.4027676460219e-147	0.811140032708615	0.981	0.793	1.31600614321801e-142	1	ITGB1	ENSGALG00000007145
1368	6.58103743955649e-147	0.381907018649749	0.537	0.145	1.60300909952717e-142	1	PTPRJ	ENSGALG00000006382
1369	1.95738337966323e-145	0.46716629797609	0.713	0.25	4.7677944361837e-141	1	ENSGALG00000015077	NA
1370	5.56054342906469e-145	0.40461671625844	0.636	0.195	1.35443716845158e-140	1	TMEM123	ENSGALG00000017185
1371	1.0682417289344e-144	0.652441169262054	0.851	0.384	2.6020232033384e-140	1	TIMP3	ENSGALG00000028627
1372	1.22335295860593e-144	0.459042975500682	0.717	0.265	2.97984313657232e-140	1	PLOD1	ENSGALG00000004531
1373	2.01405309077155e-144	0.457873054562853	0.702	0.244	4.90583051850134e-140	1	SOX5	ENSGALG00000032768
1374	2.22183585208445e-144	0.382485989438648	0.625	0.191	5.41194776850729e-140	1	SNTB1	ENSGALG00000034528
1375	1.96896146481847e-143	0.50094971227556	0.619	0.194	4.79599633600482e-139	1	CD99	ENSGALG00000024488
1376	2.02276739366327e-142	0.493584143726841	0.731	0.274	4.927056817485e-138	1	QKI	ENSGALG00000011555
1377	2.04052009586066e-142	0.407370509220089	0.696	0.242	4.97029884949741e-138	1	BCHE	ENSGALG00000034860
1378	2.21317118492517e-142	0.262745982532033	0.344	0.06	5.39084237224073e-138	1	PKIB	ENSGALG00000027036
1379	3.29444708175705e-142	0.258188727074627	0.316	0.051	8.02461420174382e-138	1	GJB1	ENSGALG00000005541
1380	6.54083376881984e-142	0.759626119352986	0.952	0.671	1.59321628940914e-137	1	GNG5	ENSGALG00000027561
1381	4.70191969441518e-141	0.364450799755326	0.537	0.149	1.14529359916565e-136	1	CTNNA1	ENSGALG00000002447
1382	1.14972843367648e-140	1.33996845231888	0.93	0.58	2.80050851874916e-136	1	FABP7	ENSGALG00000038933
1383	1.3940352916541e-139	0.537990197367667	0.497	0.133	3.39559116341104e-135	1	C1H2ORF40	NA
1384	2.81063845403801e-139	0.718106544359605	0.878	0.452	6.84615314634579e-135	1	HS2ST1	ENSGALG00000028423
1385	2.98375116250939e-138	0.372346805411767	0.574	0.171	7.26782108164036e-134	1	LIMD1	ENSGALG00000035623
1386	1.09318260502963e-137	0.389962312636452	0.648	0.221	2.66277418933118e-133	1	ENSGALG00000037717	NA
1387	1.1715317185939e-137	0.288065738181065	0.357	0.069	2.85361696015102e-133	1	CTNNAL1	ENSGALG00000013207
1388	1.57817467401417e-137	0.466718736304588	0.698	0.251	3.84411787096371e-133	1	ANGPTL4	ENSGALG00000000619
1389	3.88693430147445e-137	0.301700692701228	0.458	0.113	9.46779457153147e-133	1	ENSGALG00000014258	NA
1390	1.00795716591824e-136	0.283270513604098	0.424	0.098	2.45518206474364e-132	1	FBN2	ENSGALG00000014686
1391	7.70926419375153e-136	0.372639851161598	0.723	0.242	1.877822572314e-131	1	HOXA7	ENSGALG00000026989
1392	1.67848855402013e-135	0.485098090644431	0.805	0.341	4.08846241988224e-131	1	PPFIBP1	ENSGALG00000014106
1393	2.02805747556317e-135	0.61658023140258	0.868	0.332	4.93994239897677e-131	1	GATA2	ENSGALG00000005909
1394	2.67848274425087e-135	0.708293204043772	0.898	0.511	6.52424826844626e-131	1	DKK3	ENSGALG00000005551
1395	2.2880532384291e-134	0.502451697397783	0.857	0.397	5.57324007816561e-130	1	RAB4A	ENSGALG00000036218
1396	5.03356869155514e-134	0.486734965261017	0.768	0.305	1.226076661889e-129	1	RRBP1	ENSGALG00000008676
1397	7.9521215395223e-134	0.274795727516684	0.388	0.083	1.93697776459684e-129	1	ANGPTL1	ENSGALG00000004290
1398	2.52364479660335e-133	0.498771872882663	0.744	0.301	6.14709399556643e-129	1	SCD	ENSGALG00000005739
1399	4.52948439628481e-133	0.862810927218098	0.521	0.159	1.10329180924705e-128	1	CYR61	ENSGALG00000008661
1400	2.02358837008453e-132	0.446381056591633	0.629	0.211	4.92905655185191e-128	1	RASL11B	ENSGALG00000013948
1401	8.43819230067656e-132	0.595094065733481	0.867	0.432	2.0553748805988e-127	1	ITGA1	NA
1402	6.32159705361269e-130	0.446338333246787	0.895	0.388	1.53981461031898e-125	1	NOTCH1	ENSGALG00000002375
1403	9.86406186387548e-130	0.290352739611457	0.479	0.127	2.40268818880279e-125	1	DOCK1	ENSGALG00000042259
1404	3.04974569671459e-127	0.33932381358658	0.589	0.188	7.42857056805741e-123	1	GXYLT1	ENSGALG00000009532
1405	3.19569879707199e-127	-1.31569127232827	0.954	0.954	7.78408312990796e-123	1	SCN9A	ENSGALG00000027793
1406	4.18722057475384e-126	0.428891766791739	0.732	0.253	1.01992318759854e-121	1	HOXA11	ENSGALG00000040021
1407	1.3787358816608e-125	0.635092128461157	0.935	0.577	3.35832486054937e-121	1	PAPSS1	ENSGALG00000010542
1408	1.38446662079623e-125	0.53393699745188	0.683	0.231	3.37228379493547e-121	1	PRRX1	ENSGALG00000003324
1409	6.3067623141966e-125	0.324291107862638	0.63	0.21	1.53620116449201e-120	1	COBL	ENSGALG00000013102
1410	8.76469109427666e-124	0.270422456720055	0.423	0.105	2.13490345674391e-119	1	JAG1	ENSGALG00000009020
1411	3.41174342840381e-123	-0.912600477665279	0.993	0.984	8.31032464290601e-119	1	ELAVL4	ENSGALG00000010533
1412	8.67417667266028e-123	0.286387407655308	0.431	0.109	2.11285595392659e-118	1	TNFSF10	ENSGALG00000009179
1413	4.8275972683187e-122	0.365790342557457	0.592	0.201	1.17590614261707e-117	1	GAB1	ENSGALG00000009898
1414	2.51446803816048e-121	0.250520181768332	0.304	0.055	6.12474124735129e-117	1	CFC1	ENSGALG00000012623
1415	2.38370397342105e-120	0.673463003566023	0.979	0.773	5.806226138459e-116	1	CNN3	ENSGALG00000005597
1416	7.86790700112632e-119	0.523668140012416	0.998	0.914	1.91646478733435e-114	1	FTH1	ENSGALG00000007220
1417	5.6916875754743e-118	0.545436370007535	0.883	0.475	1.38638125963403e-113	1	DAG1	ENSGALG00000037784
1418	5.95248082087643e-118	0.304759396048433	0.513	0.152	1.44990527834908e-113	1	MDFIC	ENSGALG00000026838
1419	9.37943551066388e-118	0.734108313720052	0.991	0.792	2.28464290168751e-113	1	ID2	ENSGALG00000035016
1420	5.76485901567529e-116	0.342213006071521	0.321	0.064	1.40420435903819e-111	1	CA2	ENSGALG00000030781
1421	1.09174566641837e-115	0.29315942374966	0.444	0.12	2.65927409426185e-111	1	CNTN2	ENSGALG00000000653
1422	1.29714824592702e-115	0.493318708146441	0.59	0.19	3.15959369742904e-111	1	TFAP2B	ENSGALG00000016680
1423	1.55942290616972e-115	0.540958061649446	0.859	0.448	3.7984423148482e-111	1	PLEKHO1	ENSGALG00000037540
1424	2.55328181988171e-115	0.363370093214663	0.335	0.072	6.21928385686786e-111	1	CTGF	NA
1425	3.39537803087545e-115	0.467858823032023	0.765	0.319	8.27046180760642e-111	1	HPCAL1	ENSGALG00000016443
1426	7.55071515102348e-115	0.64849135602067	0.936	0.587	1.8392031964863e-110	1	ITSN1	ENSGALG00000036677
1427	8.56329407128558e-115	0.25923233808679	0.255	0.041	2.08584716988374e-110	1	HTRA1	ENSGALG00000041140
1428	8.94799310355001e-115	0.624405981590909	0.984	0.83	2.17955216016271e-110	1	PPIB	ENSGALG00000002210
1429	2.99849020089166e-114	0.5773383354301	0.893	0.512	7.30372243133189e-110	1	SH3PXD2A	ENSGALG00000008293
1430	5.45126733454223e-114	0.412019599831479	0.762	0.33	1.3278196973478e-109	1	ARHGAP18	ENSGALG00000031843
1431	6.44977841219369e-114	0.391082277352538	0.749	0.307	1.57103702564214e-109	1	PTN	ENSGALG00000040493
1432	8.47479898304812e-111	0.548045311288043	0.969	0.754	2.06429153629086e-106	1	BSG	ENSGALG00000001328
1433	1.90886981187103e-110	0.310626002395861	0.564	0.19	4.64962508775545e-106	1	NDRG1	ENSGALG00000054783
1434	1.92137362679588e-110	0.34273692181962	0.589	0.201	4.68008188014941e-106	1	LHFPL6	ENSGALG00000017036
1435	3.30382683319584e-110	0.669791183716935	0.837	0.443	8.04746140029844e-106	1	SAT1	ENSGALG00000016348
1436	1.76709030344397e-109	0.279855510126734	0.482	0.144	4.30427856112882e-105	1	TFAP2A	ENSGALG00000012775
1437	2.26089470845448e-109	0.41184604739414	0.844	0.341	5.50708733085343e-105	1	CYB561	ENSGALG00000024031
1438	5.10836291303982e-109	0.44555061258758	0.851	0.416	1.24429503835824e-104	1	MGST1	ENSGALG00000013098
1439	5.91804512995583e-108	1.01882956245104	0.932	0.64	1.44151743275464e-103	1	JUN	ENSGALG00000010870
1440	1.03497758065644e-107	1.04849129779263	0.779	0.41	2.52099839096295e-103	1	FOS	ENSGALG00000028037
1441	1.29996777886694e-107	0.552536964794945	0.922	0.554	3.1664615157641e-103	1	FSTL1	ENSGALG00000014970
1442	2.34501924004897e-107	0.373255865693812	0.744	0.325	5.71199786491128e-103	1	FARP1	ENSGALG00000016886
1443	6.8235199615835e-107	0.614236699689835	0.905	0.542	1.66207299224251e-102	1	YBX3	ENSGALG00000031890
1444	2.20371118800643e-106	0.280252625490471	0.553	0.184	5.36779971174606e-102	1	MAML2	ENSGALG00000017199
1445	8.60734823254759e-106	0.580023041233043	0.9	0.566	2.09657788248394e-101	1	MYH9	ENSGALG00000043092
1446	1.12516442002262e-105	0.284935601143727	0.576	0.201	2.7406754942911e-101	1	PDLIM5	ENSGALG00000012211
1447	1.74265894093617e-104	0.349911905089733	0.64	0.249	4.24476864833231e-100	1	SFRP2	ENSGALG00000009241
1448	6.09772869487277e-103	0.421420002480415	0.822	0.409	1.48528475549711e-98	1	TMEM208	ENSGALG00000040878
1449	7.14386159769034e-103	0.319467579071518	0.673	0.27	1.74010180796541e-98	1	NENF	ENSGALG00000009821
1450	1.37933971138909e-101	0.677653701211455	0.877	0.471	3.35979566900155e-97	1	CHGB	ENSGALG00000046616
1451	1.55082613772434e-101	0.33061899032455	0.531	0.181	3.77750230626895e-97	1	HES4	ENSGALG00000002055
1452	2.59750846656117e-101	0.333708722963973	0.35	0.088	6.3270111228497e-97	1	RRAD	ENSGALG00000005140
1453	6.8670262676546e-101	0.552983282825491	0.93	0.626	1.67267025827531e-96	1	MESD	NA
1454	9.69734545394569e-101	0.371461470480057	0.765	0.351	2.36207940567209e-96	1	RARRES2	ENSGALG00000042642
1455	6.21423099359231e-100	0.297681726255454	0.618	0.235	1.51366238541921e-95	1	EFNB1	ENSGALG00000036539
1456	2.03933924408158e-99	0.329884450365162	0.567	0.201	4.9674225307339e-95	1	NKD1	ENSGALG00000003767
1457	5.18460398977802e-99	-0.939927098035297	0.962	0.935	1.26286583983013e-94	1	CHRNA3	ENSGALG00000003014
1458	1.49301711415279e-98	0.420543874887733	0.787	0.38	3.63669108665337e-94	1	TIMP2	ENSGALG00000027070
1459	3.31097448686581e-98	0.515049045579612	0.927	0.611	8.06487165510774e-94	1	PDIA4	ENSGALG00000043006
1460	1.89832237959175e-97	0.446776832219642	0.912	0.513	4.62393365220958e-93	1	ADD3	ENSGALG00000008542
1461	5.62196489192041e-97	0.331448189753294	0.532	0.187	1.36939820837397e-92	1	MCM2	ENSGALG00000006037
1462	2.49217291184906e-96	0.470349428724578	0.868	0.495	6.07043477868193e-92	1	ENSGALG00000012659	NA
1463	4.30985027737668e-96	0.30841325236324	0.616	0.244	1.04979333056341e-91	1	NPC2	ENSGALG00000010237
1464	4.50472122570893e-96	0.379714359559907	0.787	0.366	1.09725999615818e-91	1	TSPAN6	ENSGALG00000006808
1465	1.19675028354827e-95	0.291296651156431	0.636	0.254	2.91504434066686e-91	1	TGFB3	ENSGALG00000010346
1466	1.45173039954851e-95	0.329079784107105	0.598	0.227	3.53612490722025e-91	1	MYLIP	ENSGALG00000012704
1467	2.21896170059498e-95	0.359535499262143	0.752	0.347	5.40494691030926e-91	1	HDAC4	ENSGALG00000004288
1468	1.67222712693472e-94	0.494654873600699	0.913	0.545	4.0732108357876e-90	1	LASP1	ENSGALG00000039299
1469	2.07883732557004e-94	0.318983786573863	0.756	0.352	5.0636319576235e-90	1	SIVA1	ENSGALG00000011619
1470	3.34572155077202e-94	0.56857774593604	0.972	0.751	8.14950855337048e-90	1	GPC1	ENSGALG00000040316
1471	3.49685555400321e-94	0.295952713653099	0.686	0.292	8.51764075844101e-90	1	ATP6AP1	ENSGALG00000008836
1472	8.70370763087378e-94	0.339978863725174	0.581	0.219	2.12004910472824e-89	1	ENSGALG00000040263	NA
1473	9.38497882076054e-94	0.368851263775979	0.676	0.285	2.28599314116085e-89	1	VCL	ENSGALG00000005079
1474	9.55890010232722e-94	0.270046181192442	0.586	0.216	2.32835688692486e-89	1	RFTN2	ENSGALG00000036471
1475	1.17371926464895e-93	0.283816553553725	0.575	0.216	2.85894538483192e-89	1	RAPGEF2	ENSGALG00000020249
1476	3.13515846818346e-93	0.334074198738735	0.35	0.094	7.63661899680127e-89	1	BRCA1	ENSGALG00000002781
1477	6.67859321726973e-93	0.350052836319621	0.749	0.348	1.62677173586256e-88	1	RPL26	NA
1478	1.31241291621907e-92	0.317682536693037	0.67	0.295	3.1967753813264e-88	1	PTS	ENSGALG00000007848
1479	1.85440266586586e-92	0.357664378078161	0.745	0.348	4.51695401351607e-88	1	ENSGALG00000002461	NA
1480	2.98236408408693e-92	0.285969984579284	0.531	0.191	7.26444243601893e-88	1	ENSGALG00000043758	NA
1481	3.0370949952504e-92	0.325190523735401	0.53	0.18	7.39775598943093e-88	1	NDP	ENSGALG00000016222
1482	9.27820171734443e-92	0.271113408290747	0.589	0.225	2.25998437431076e-87	1	PXN	NA
1483	9.57086001228012e-92	0.544164130644067	0.977	0.796	2.33127008179119e-87	1	NUCKS1	ENSGALG00000000708
1484	1.28447472897472e-91	0.308339761272202	0.615	0.249	3.12872354483663e-87	1	GFPT2	ENSGALG00000039705
1485	3.18576934615956e-91	0.251781488932597	0.477	0.157	7.75989697337546e-87	1	NINJ2	ENSGALG00000012989
1486	4.0281034470377e-91	0.887658531295258	0.867	0.556	9.81165437629443e-87	1	Wpkci-7	NA
1487	7.29049505855234e-91	0.280829019733054	0.659	0.279	1.77581878636218e-86	1	TJP1	ENSGALG00000042552
1488	7.46037443426961e-91	0.290599304143247	0.642	0.255	1.81719800469939e-86	1	ENSGALG00000046914	NA
1489	8.87384657524624e-91	0.270715437109068	0.665	0.276	2.16149154879848e-86	1	MND1	ENSGALG00000009212
1490	1.1661356705284e-90	0.529133031210086	1	0.983	2.84047326627308e-86	1	RPS26	ENSGALG00000048612
1491	4.17807234932445e-90	0.41832453721047	0.793	0.414	1.01769486284845e-85	1	CCDC50	ENSGALG00000020813
1492	1.97697037868576e-89	0.440160233955161	0.225	0.041	4.81550444840276e-85	1	CATHL1	ENSGALG00000027973
1493	5.24054207011932e-89	0.271003579276641	0.68	0.291	1.27649123743966e-84	1	PLCD1	ENSGALG00000005805
1494	5.6982227392885e-89	0.261024413321078	0.557	0.208	1.38797309483589e-84	1	HMGN3	NA
1495	5.70167643076133e-89	0.506282714243929	0.977	0.762	1.38881434500485e-84	1	CD81	ENSGALG00000006546
1496	1.06354039195732e-88	0.26135142722851	0.534	0.195	2.59057168672964e-84	1	NET1	ENSGALG00000008437
1497	6.42688771349359e-87	0.28871401066031	0.556	0.214	1.56546130925277e-82	1	CNP	ENSGALG00000003457
1498	7.17040277837115e-87	0.250478926081408	0.542	0.201	1.74656670875565e-82	1	CIB1	NA
1499	7.82882428886811e-87	0.326592668369042	0.65	0.279	1.90694502028249e-82	1	RIF1	ENSGALG00000012484
1500	9.65098261002462e-87	0.436708822586606	0.997	0.908	2.3507863441498e-82	1	MYH10	ENSGALG00000001183
1501	2.84573337435974e-86	0.51385804161358	0.972	0.762	6.93163735326544e-82	1	CDV3	ENSGALG00000032316
1502	4.32491758867118e-86	0.317256774719971	0.71	0.328	1.05346342624853e-81	1	ITPK1	ENSGALG00000034898
1503	5.27759371630792e-86	0.313281879856931	0.681	0.3	1.28551627741828e-81	1	LSG1	ENSGALG00000007058
1504	1.36753317673553e-85	0.252698562780962	0.644	0.269	3.3310373118924e-81	1	COMT	ENSGALG00000002024
1505	1.47058476900558e-85	0.25374070429134	0.549	0.211	3.58205038034378e-81	1	SIPA1L1	ENSGALG00000009381
1506	1.55077805661397e-85	0.305625606650455	0.44	0.147	3.7773851903003e-81	1	NUF2	ENSGALG00000003438
1507	1.88808508367786e-85	-1.51102043980679	0.211	0.529	4.59899764682253e-81	1	EBF3	ENSGALG00000010461
1508	2.00446471082112e-85	0.260788529784471	0.48	0.17	4.88247514261809e-81	1	RGS7BP	ENSGALG00000027389
1509	2.13196708763347e-85	0.599520941612887	0.587	0.249	5.19304543205762e-81	1	TOP2A	ENSGALG00000003922
1510	2.56879970462895e-83	0.540277743436115	0.632	0.28	6.25708232053519e-79	1	SST	ENSGALG00000007361
1511	7.92816326686231e-83	0.273681606273041	0.694	0.319	1.93114200854232e-78	1	IL6ST	ENSGALG00000014716
1512	2.94356372129256e-82	0.299317917955694	0.747	0.342	7.16993251232442e-78	1	NOTCH2	ENSGALG00000002922
1513	2.76808429780687e-81	0.487805145765726	0.388	0.127	6.74249973259798e-77	1	ENSGALG00000025996	NA
1514	3.08178141056154e-81	0.426040542262615	0.489	0.184	7.5066031598458e-77	1	KIF4A	NA
1515	1.0454240959673e-80	0.380139360410645	0.851	0.47	2.54644401295715e-76	1	DBNDD1	ENSGALG00000000528
1516	2.19296420826067e-80	0.328614122832022	0.709	0.311	5.34162221848133e-76	1	MT3	ENSGALG00000014616
1517	6.93767663193732e-80	0.389547633752349	0.352	0.105	1.68987927400729e-75	1	CENPE	ENSGALG00000013208
1518	1.15629793767739e-79	0.571792503586868	0.834	0.468	2.8165105165946e-75	1	HSPA2	ENSGALG00000011715
1519	1.90261398862834e-79	0.311066962943044	0.649	0.287	4.63438715350092e-75	1	DHRS3	ENSGALG00000030376
1520	2.84672613275914e-79	0.439659264021363	0.955	0.634	6.93405551417471e-75	1	CCND1	ENSGALG00000007555
1521	3.20920295486544e-79	0.45796125642021	0.486	0.178	7.81697655746125e-75	1	PNMT	ENSGALG00000053690
1522	3.56320631392698e-79	0.28843375283276	0.581	0.24	8.67925793946333e-75	1	ENSGALG00000034288	NA
1523	4.76433746227183e-79	0.258160129885144	0.57	0.235	1.16049731906017e-74	1	CUEDC2	ENSGALG00000005687
1524	1.38287722706222e-78	0.513491532117457	0.903	0.575	3.36841234967815e-74	1	NASP	ENSGALG00000010255
1525	2.82165565938282e-78	0.253328008200674	0.615	0.26	6.87298885512468e-74	1	ENSGALG00000017065	NA
1526	1.01323180973444e-77	0.284242310277234	0.561	0.234	2.46803004215116e-73	1	RFC2	ENSGALG00000029449
1527	1.2058906772394e-77	0.343947224522018	0.815	0.437	2.93730851161974e-73	1	LGMN	ENSGALG00000010811
1528	2.75948831670161e-77	0.33668735848482	0.637	0.28	6.72156164182179e-73	1	GFRA1	ENSGALG00000009173
1529	2.9095806410282e-77	0.310434402481124	0.658	0.303	7.08715652541648e-73	1	FGF12	ENSGALG00000036971
1530	3.24889236670924e-77	0.254140598452706	0.546	0.214	7.91365202683036e-73	1	ENSGALG00000033705	NA
1531	4.50923261370771e-76	0.395045553012401	0.534	0.22	1.09835888004692e-71	1	TPX2	ENSGALG00000006267
1532	5.01606017050966e-76	0.329509805358657	0.899	0.529	1.22181193633274e-71	1	PACSIN2	ENSGALG00000014159
1533	5.74987253488213e-76	0.268030734309889	0.531	0.212	1.40055395204659e-71	1	CAB39L	ENSGALG00000017005
1534	6.63889798855945e-76	0.438364041104929	0.981	0.792	1.61710277205331e-71	1	TPM3	ENSGALG00000013537
1535	9.2029088151056e-76	0.302321554325938	0.582	0.248	2.24164452918342e-71	1	LBH	ENSGALG00000009052
1536	1.51523046527669e-75	0.305349264086993	0.78	0.405	3.69079836732096e-71	1	TLN1	ENSGALG00000002548
1537	5.93000785768963e-75	0.383037095400045	0.446	0.163	1.44443131397604e-70	1	ASPM	ENSGALG00000032398
1538	7.28488341096829e-75	0.292374739615738	0.773	0.387	1.77445190124366e-70	1	TXNDC5	ENSGALG00000012784
1539	7.863902882649e-75	0.367549477529	0.856	0.462	1.91548946415564e-70	1	MRAS	ENSGALG00000011592
1540	2.11865087215354e-74	0.329556199766378	0.853	0.461	5.1606097943916e-70	1	LIFR	ENSGALG00000003733
1541	3.15600668588478e-74	0.284056846418869	0.409	0.14	7.68740108547814e-70	1	ENSGALG00000040833	NA
1542	3.00475824470185e-72	0.27244615605432	0.758	0.378	7.31899013244477e-68	1	S100A11	ENSGALG00000036711
1543	4.03177594668571e-72	0.278912809624094	0.679	0.316	9.82059985093706e-68	1	LIMA1	ENSGALG00000034742
1544	5.26295404261977e-72	0.428880562864097	0.985	0.874	1.28195034570132e-67	1	EEF1D	ENSGALG00000040098
1545	8.77222984831351e-72	-0.467853722731084	0.997	0.972	2.13673974645221e-67	1	DDX5	ENSGALG00000003532
1546	2.40521892285194e-71	0.265792380228358	0.319	0.095	5.85863225228276e-67	1	ENSGALG00000015271	NA
1547	7.03870964134461e-71	-1.51642168792798	0.857	0.815	1.71448889443872e-66	1	ALCAM	ENSGALG00000015348
1548	1.67502580343539e-70	0.375548505770397	0.808	0.444	4.08002785200793e-66	1	CCND2	ENSGALG00000017283
1549	1.80278233108888e-70	0.292677610416768	0.425	0.155	4.3912172020663e-66	1	SMC4	ENSGALG00000009553
1550	6.94071811607303e-70	0.272087924978763	0.783	0.399	1.69062011871307e-65	1	ENSGALG00000035017	NA
1551	1.01430600592338e-69	0.321383325629016	0.864	0.479	2.47064656922818e-65	1	LSAMP	ENSGALG00000040620
1552	2.58781010551994e-69	0.254670507121024	0.343	0.11	6.30338785502546e-65	1	TK1	ENSGALG00000007191
1553	8.25354343175297e-69	0.407371283199813	0.995	0.958	2.01039810910639e-64	1	RPS29	ENSGALG00000012229
1554	1.11789477751502e-68	0.280993349636681	0.419	0.155	2.72296809907108e-64	1	GPC4	ENSGALG00000006080
1555	1.12916713409042e-68	0.289059568702293	0.815	0.442	2.75042530521743e-64	1	JAM3	ENSGALG00000001472
1556	1.4365039006146e-68	0.417288428849366	0.999	0.949	3.49903620111703e-64	1	SPTBN1	ENSGALG00000029512
1557	3.45479903666205e-68	0.286476584866867	0.728	0.363	8.41519949350142e-64	1	DAAM2	ENSGALG00000010055
1558	4.82453277538399e-68	0.261159538114201	0.716	0.357	1.17515969342803e-63	1	MTSS1	ENSGALG00000041969
1559	4.94395628486039e-68	0.462477049919974	0.89	0.598	1.20424887186629e-63	1	RF00100.4	NA
1560	1.84228097915933e-67	0.345302680031298	0.474	0.189	4.48742800903629e-63	1	EGR1	ENSGALG00000007669
1561	1.26877406402092e-66	0.351022255579416	0.92	0.592	3.09047986514216e-62	1	MSN	ENSGALG00000039615
1562	3.7615260318174e-66	0.256801122900057	0.395	0.143	9.16232510830082e-62	1	ENSGALG00000054927	NA
1563	6.77548823807015e-66	-0.752142202588784	0.999	0.987	1.65037342502913e-61	1	CYTB	ENSGALG00000032079
1564	1.04636867411212e-65	0.285192677195802	0.725	0.377	2.54874481640231e-61	1	GPR162	ENSGALG00000022926
1565	1.95208924934103e-65	0.364946824048354	0.886	0.578	4.75489899354488e-61	1	FYN	ENSGALG00000015022
1566	2.24444610585964e-65	0.36470475432127	1	0.977	5.4670218246529e-61	1	RPS20	ENSGALG00000014432
1567	3.54061566065042e-65	0.360088358041248	0.998	0.966	8.62423162621228e-61	1	RPL35	ENSGALG00000035677
1568	4.57523512149644e-65	0.486381589005912	0.958	0.779	1.1144357708941e-60	1	OLFM1	ENSGALG00000002515
1569	6.36249607749509e-65	0.325231470746357	0.998	0.966	1.54977679455625e-60	1	RPS24	ENSGALG00000004871
1570	1.5099596962551e-64	0.27723172914651	0.662	0.329	3.67795982813818e-60	1	TUBA3E	ENSGALG00000040586
1571	2.38871531006232e-64	0.349960044235794	0.966	0.673	5.81843275224979e-60	1	SYNPR	NA
1572	1.11741364630144e-63	0.381135333075668	0.918	0.63	2.72179615966105e-59	1	P4HB	ENSGALG00000038290
1573	1.31616051629718e-63	0.256306933830634	0.328	0.107	3.20590378559666e-59	1	NUSAP1	ENSGALG00000008584
1574	2.57145640598065e-63	0.288101092950626	0.625	0.291	6.26355351368766e-59	1	LDHA	ENSGALG00000006300
1575	4.49733662536322e-63	-0.660611314100084	0.95	0.871	1.09546125520597e-58	1	CRMP1B	NA
1576	1.71277903241349e-62	0.39315356867188	0.997	0.964	4.17198716715278e-58	1	RPL37	ENSGALG00000014833
1577	1.71330486340172e-62	0.331514640066191	0.913	0.588	4.17326798627392e-58	1	MRPS6	ENSGALG00000027579
1578	2.54945460345321e-62	0.336382442447313	0.905	0.576	6.20996152309134e-58	1	STAU2	ENSGALG00000031390
1579	2.82119997790423e-62	0.506227134886347	0.483	0.213	6.87187890617912e-58	1	SMC2	ENSGALG00000015691
1580	3.41366935897175e-62	0.301304640244237	0.746	0.402	8.31501582458339e-58	1	MCM6	ENSGALG00000012348
1581	1.2192490134836e-61	0.256960016194943	0.742	0.393	2.96984674704336e-57	1	UBTD2	ENSGALG00000037395
1582	1.35226795932782e-61	0.27798490699041	0.812	0.451	3.2938542953307e-57	1	RARB	ENSGALG00000011298
1583	1.85937767078855e-61	0.490025053761193	0.375	0.141	4.52907213050674e-57	1	RRM2	ENSGALG00000016442
1584	2.50252828623183e-61	0.313159543515299	0.782	0.436	6.0956583996035e-57	1	DNAJC9	ENSGALG00000002701
1585	2.54849237894202e-61	-1.06533100957893	0.53	0.659	6.20761773662697e-57	1	NFASC	ENSGALG00000031776
1586	4.1901095086652e-61	0.337661736023273	0.866	0.543	1.02062687412067e-56	1	MPC2	ENSGALG00000015437
1587	6.59151327847298e-61	0.545837878239441	0.511	0.228	1.60556080437045e-56	1	ENSGALG00000011747	NA
1588	8.46121275015971e-61	0.273123370243351	0.906	0.572	2.0609822016839e-56	1	AHR	ENSGALG00000010836
1589	1.42692663974594e-60	0.261437323168563	0.72	0.372	3.47570790909316e-56	1	USP1	ENSGALG00000010957
1590	1.55371601194289e-60	0.256684632764171	0.644	0.306	3.78454146189048e-56	1	PLPPR1	ENSGALG00000015542
1591	3.8069705289721e-60	0.365742672448661	0.986	0.859	9.27301881447025e-56	1	PABPC1	ENSGALG00000030280
1592	7.88986802577069e-60	0.338486279508806	0.882	0.578	1.92181405371722e-55	1	TM7SF2	NA
1593	9.76854483071134e-60	0.32526343471917	0.838	0.498	2.37942214986467e-55	1	DEK	ENSGALG00000012684
1594	1.0884148901485e-59	0.284429127620568	0.526	0.236	2.65116098942373e-55	1	INCENP	ENSGALG00000007537
1595	5.48820758534538e-59	0.324074914681149	0.825	0.478	1.33681760363843e-54	1	ENSGALG00000047713	NA
1596	1.35153792984319e-58	0.344240672449701	0.932	0.673	3.29207608951205e-54	1	TMED10	ENSGALG00000010318
1597	1.49500596040938e-58	0.265922424264076	0.892	0.578	3.64153551836516e-54	1	CTDSPL	ENSGALG00000005710
1598	3.97402190348061e-58	-0.849611818304823	0.999	0.985	9.67992255249806e-54	1	ND3	ENSGALG00000030436
1599	3.99733308733362e-58	0.522086980183961	0.986	0.862	9.73670393412722e-54	1	TUBA1B	ENSGALG00000052192
1600	6.26304452386535e-58	0.273457995090456	0.877	0.502	1.52555238512312e-53	1	ELK3	ENSGALG00000043701
1601	7.42789698730493e-58	0.250781279906612	0.791	0.446	1.80928714816773e-53	1	SMIM4	ENSGALG00000042863
1602	8.27204067708427e-58	0.375523467834502	0.983	0.828	2.01490366812419e-53	1	ENSGALG00000041812	NA
1603	1.26157114277111e-57	0.304260216170223	0.731	0.393	3.07293498956187e-53	1	DUT	ENSGALG00000038032
1604	2.09121937315039e-57	0.303262000413831	0.473	0.204	5.09379214911972e-53	1	CKAP2	ENSGALG00000017025
1605	2.96724459564984e-57	0.37917011155898	0.446	0.191	7.22761438608387e-53	1	CENPF	ENSGALG00000009690
1606	5.47235031474101e-57	0.273694991678824	0.867	0.522	1.33295508966461e-52	1	TMOD3	ENSGALG00000004710
1607	1.54829011025411e-56	0.318301484581589	0.853	0.524	3.77132505055695e-52	1	ERLIN2	ENSGALG00000003092
1608	1.6826636299434e-56	0.351470237551641	0.898	0.611	4.09863206981614e-52	1	ENSGALG00000053766	NA
1609	2.31724702212266e-56	0.325534013782202	0.913	0.604	5.64435029648637e-52	1	BRT-1	NA
1610	9.1443376172235e-56	0.271501112197598	0.835	0.477	2.2273777568033e-51	1	DKC1	ENSGALG00000005054
1611	3.21491454723439e-55	0.315118433392595	0.429	0.18	7.83088885415352e-51	1	DGUOK	ENSGALG00000005961
1612	3.37563058423831e-55	0.329640146047828	0.944	0.689	8.22236097708768e-51	1	ZNF706	ENSGALG00000041200
1613	4.54696159773734e-55	0.355780270444721	0.997	0.951	1.10754890597686e-50	1	RPS12	ENSGALG00000013990
1614	7.48738500670883e-55	0.341069762226029	0.986	0.886	1.82377723993414e-50	1	ENSGALG00000038672	NA
1615	3.48693566588337e-54	0.260844600338352	0.849	0.517	8.4934778949587e-50	1	SMARCA2	ENSGALG00000010164
1616	1.5022496597544e-53	0.354454114428269	0.998	0.944	3.65917972122978e-49	1	RPS16	ENSGALG00000026490
1617	3.86103380606182e-53	-1.11756921948049	0.37	0.537	9.40470614480538e-49	1	ADCYAP1	ENSGALG00000014858
1618	8.02372366441935e-53	0.336145602864388	0.878	0.575	1.95441861017927e-48	1	Nnf1	NA
1619	1.15925768063956e-52	0.260324183282933	0.824	0.509	2.82371985850184e-48	1	ST13	NA
1620	2.06913346335303e-52	0.319520244479453	0.9	0.607	5.03999529003531e-48	1	MRPS28	ENSGALG00000036749
1621	2.4677381871549e-52	0.250031344819398	0.613	0.309	6.0109166762719e-48	1	ENSGALG00000054915	NA
1622	5.89267474177088e-52	0.320609039809722	0.94	0.684	1.43533771360055e-47	1	PARP1	ENSGALG00000009228
1623	7.86854282838338e-52	0.379097734226019	0.932	0.677	1.91661966213762e-47	1	LMNB2	NA
1624	2.68458355023262e-51	0.322599864729532	1	0.978	6.53910861165662e-47	1	RPS27A	ENSGALG00000036790
1625	2.87527295771918e-51	0.325966674905017	0.993	0.945	7.00358987041237e-47	1	RPS13	ENSGALG00000006096
1626	5.29074709034494e-51	0.301449101046893	0.891	0.579	1.28872017626622e-46	1	PTP4A2	ENSGALG00000003265
1627	1.30470842302596e-50	0.32071434904202	0.997	0.928	3.17800877680663e-46	1	UBA52	ENSGALG00000037716
1628	3.08358768127836e-50	0.272838655361681	0.908	0.607	7.51100287405782e-46	1	LRPAP1	ENSGALG00000015612
1629	4.89086178446438e-50	0.309609893248701	0.897	0.62	1.19131611345983e-45	1	ENSGALG00000008054	NA
1630	6.31043253698765e-50	0.338061972597747	0.879	0.58	1.53709515735945e-45	1	ENSGALG00000053871	NA
1631	6.72600117863214e-50	-1.14755818376875	0.891	0.842	1.63831936709122e-45	1	ENSGALG00000039074	NA
1632	4.4463887489936e-49	0.328542986300038	0.998	0.936	1.08305137147986e-44	1	RPS7	ENSGALG00000016392
1633	6.48897680780263e-49	0.294347122815633	0.937	0.694	1.58058497084457e-44	1	ADSS	ENSGALG00000010702
1634	8.01692008270329e-49	0.35628659873872	0.969	0.827	1.95276139374487e-44	1	MARCKSL1	ENSGALG00000032335
1635	2.83175928275528e-48	0.355833436862302	0.977	0.81	6.89759926093532e-44	1	LDHB	ENSGALG00000035836
1636	4.14683876925514e-48	0.290680725334441	1	0.999	1.01008698741517e-43	1	TMSB4X	ENSGALG00000026383
1637	3.28853312747964e-47	0.250742542234893	0.837	0.501	8.01020899191491e-43	1	CARHSP1	ENSGALG00000053043
1638	6.1792432869676e-47	0.310898411889672	0.912	0.632	1.50514007983957e-42	1	RBP5	ENSGALG00000014662
1639	6.84410853182791e-47	0.307165580247654	0.998	0.945	1.66708795618264e-42	1	ENSGALG00000007699	NA
1640	8.70775535376006e-47	0.258278074085377	0.823	0.504	2.12103504906887e-42	1	CALR	ENSGALG00000040368
1641	9.78705087458797e-47	-0.908652782778571	0.926	0.847	2.38392985203214e-42	1	MDK	ENSGALG00000008367
1642	1.45557256232193e-46	0.303377523501209	0.946	0.701	3.54548364730375e-42	1	CANX	ENSGALG00000032148
1643	1.94185420837667e-46	0.319530062426539	0.999	0.968	4.72996848076389e-42	1	RPS28	ENSGALG00000049538
1644	5.89891266156048e-46	0.307643346620978	0.999	0.957	1.4368571461029e-41	1	RPL9	ENSGALG00000000150
1645	2.50666968171493e-45	0.282881561682443	0.976	0.777	6.10574601072123e-41	1	DBI	ENSGALG00000012112
1646	2.95595394097883e-45	0.300529062871807	0.998	0.972	7.20011260943624e-41	1	TPT1	ENSGALG00000028872
1647	3.73023393231419e-45	-0.693388898475166	0.999	0.971	9.08610381233091e-41	1	ND2	NA
1648	4.89256002825547e-45	-0.942151924460612	0.08	0.297	1.19172977168247e-40	1	ENSGALG00000050130	NA
1649	1.28037871201161e-44	0.28606602473308	0.999	0.986	3.11874646671789e-40	1	RPS15	ENSGALG00000015195
1650	1.5612791316876e-44	-0.719715332894605	0.999	0.99	3.80296370896466e-40	1	ATP6	ENSGALG00000041091
1651	2.52919139754863e-44	0.302540780285341	0.939	0.671	6.16060440614896e-40	1	ANP32B	ENSGALG00000037483
1652	3.64583603343922e-44	0.429385719218668	0.878	0.609	8.88052741025126e-40	1	PCNA	ENSGALG00000029292
1653	3.88306269608156e-44	-1.47224844953381	0.087	0.308	9.45836411511546e-40	1	VIP	ENSGALG00000013604
1654	5.70311967511302e-44	0.356678683390387	0.972	0.779	1.38916589046403e-39	1	ENSGALG00000051266	NA
1655	3.98720251822479e-43	0.277617975020024	0.944	0.699	9.71202789389195e-39	1	TBL1X	ENSGALG00000040006
1656	5.25670436359775e-43	0.310723348411932	0.994	0.889	1.28042804888514e-38	1	NCL	ENSGALG00000032930
1657	5.80922935650256e-43	0.281209141935972	0.927	0.665	1.41501208665689e-38	1	MANF	ENSGALG00000002362
1658	1.32801526431255e-42	0.30210919018058	0.961	0.757	3.23477958081251e-38	1	TIMM13	ENSGALG00000028937
1659	3.05782159015729e-42	0.289680424706413	0.932	0.704	7.44824182930514e-38	1	TXNDC17	ENSGALG00000027950
1660	3.14441865189757e-42	0.294981869834202	0.983	0.843	7.65917495229209e-38	1	ATP5F1D	ENSGALG00000032875
1661	5.81480695717626e-42	0.28038837777218	0.999	0.969	1.41637067862899e-37	1	RPL23A	ENSGALG00000003966
1662	6.77462885651157e-42	-0.831393355930428	0.657	0.672	1.65016409686909e-37	1	PLOD2	ENSGALG00000006783
1663	1.26124292597192e-41	0.280448213187463	0.606	0.334	3.0721355190824e-37	1	UHRF1	ENSGALG00000034271
1664	2.78432480049643e-41	0.30360564510922	0.995	0.949	6.7820583490492e-37	1	RPL11	ENSGALG00000030378
1665	4.33343060070837e-41	0.296891259027791	0.994	0.92	1.05553702572055e-36	1	RPL27	ENSGALG00000002837
1666	6.88199609563338e-41	0.322305968242618	0.966	0.762	1.67631660897438e-36	1	WAS	ENSGALG00000048926
1667	8.41271509063567e-41	0.28899510914571	0.935	0.679	2.04916914177704e-36	1	MRPL43	ENSGALG00000034352
1668	8.49183420643764e-41	0.320973478456932	0.933	0.69	2.06844097600408e-36	1	C20orf194	NA
1669	3.83705268587696e-40	0.279393874148376	0.932	0.667	9.3462929322591e-36	1	SUMO3	ENSGALG00000032783
1670	5.27037608213079e-40	0.309701846960615	0.993	0.96	1.28375820608542e-35	1	RPL34	ENSGALG00000032002
1671	1.94667604807664e-39	0.305035711326384	1	0.976	4.74171351790509e-35	1	RPS15A	ENSGALG00000051431
1672	2.12869309772165e-39	-1.03351100291996	0.212	0.401	5.1850706474304e-35	1	BNC2	ENSGALG00000015101
1673	6.59503865269693e-39	0.276464483190975	0.995	0.933	1.60641951502392e-34	1	RPL22	ENSGALG00000000719
1674	7.77998352683598e-39	0.26895460315709	0.998	0.895	1.89504838746671e-34	1	SPTAN1	ENSGALG00000004719
1675	9.59411208751611e-39	0.292392552981443	0.999	0.965	2.33693382227717e-34	1	RPL27A	ENSGALG00000005948
1676	1.07353247468274e-38	0.299124444580207	0.961	0.745	2.61491040183223e-34	1	ENSGALG00000029330	NA
1677	1.33789572156879e-38	-0.715310091727077	0.92	0.847	3.25884639859725e-34	1	MAPK10	ENSGALG00000011109
1678	2.75368182343912e-38	0.287274140066682	0.975	0.819	6.70741818553301e-34	1	SVBP	ENSGALG00000050725
1679	3.6382763096117e-38	-0.626431680034536	0.983	0.949	8.86211343495218e-34	1	ENSGALG00000045548	NA
1680	4.78258978251362e-38	-0.647553314788214	0.999	0.986	1.16494321922467e-33	1	ND1	ENSGALG00000042750
1681	4.83989107641088e-38	0.285482866703858	0.997	0.965	1.17890066839216e-33	1	RPL29	ENSGALG00000026978
1682	6.18192370007575e-38	0.268211388354046	0.998	0.963	1.50579297486445e-33	1	RPL19	ENSGALG00000001658
1683	1.14534818533104e-37	-0.733165728574123	0.847	0.761	2.78983910982934e-33	1	CD24	ENSGALG00000035599
1684	3.57715278278453e-37	-0.587661292104793	0.939	0.82	8.71322874830656e-33	1	NREP	ENSGALG00000027891
1685	5.80884764083311e-37	-0.53151247764362	0.969	0.899	1.41491910835413e-32	1	SERINC1	ENSGALG00000014868
1686	7.49944562543815e-37	0.275586782529843	0.998	0.98	1.82671496544422e-32	1	RPL37A	ENSGALG00000011475
1687	9.64474356474411e-37	0.280744445910196	0.994	0.929	2.34926663750037e-32	1	RPL36	ENSGALG00000000474
1688	9.98937665981384e-37	-0.712673226919634	0.774	0.738	2.43321236679746e-32	1	RAB3C	ENSGALG00000014726
1689	1.16054463761484e-36	0.267760538834631	0.995	0.966	2.82685462830223e-32	1	RPS2	ENSGALG00000005490
1690	1.45031494969824e-36	0.269090189656578	0.997	0.967	3.53267715447497e-32	1	RPL24	ENSGALG00000015339
1691	1.76560059790612e-36	0.293518596816865	0.825	0.54	4.30064993637974e-32	1	KLF6	ENSGALG00000033178
1692	2.26196305822679e-36	0.251262277444696	0.942	0.715	5.50968961722881e-32	1	PDIA6	ENSGALG00000016447
1693	1.00913809034991e-35	0.448942212563173	0.667	0.442	2.45805856047431e-31	1	RGS4	ENSGALG00000002564
1694	2.38154331900153e-35	0.256895567783415	0.998	0.96	5.80096321642392e-31	1	YBX1	ENSGALG00000004848
1695	3.83864839330355e-35	0.262092510256469	0.999	0.982	9.35017975640878e-31	1	RPLP2	ENSGALG00000034811
1696	2.91977017320163e-34	0.258671421420093	0.67	0.402	7.11197618788452e-30	1	CPLX1	ENSGALG00000015332
1697	1.27482644720573e-33	0.274271297972507	0.963	0.764	3.10522226010373e-29	1	EIF5A2	ENSGALG00000009309
1698	2.41787458123035e-33	0.265485700325374	0.935	0.713	5.88945890496088e-29	1	TMEM258	ENSGALG00000038292
1699	3.14294204360133e-33	0.272643205997459	0.994	0.912	7.65557822980413e-29	1	HMGB1	ENSGALG00000042875
1700	4.76275403628463e-33	0.256386632993745	0.985	0.848	1.16011162815821e-28	1	PNRC1	ENSGALG00000015780
1701	5.37107758185201e-33	0.257461208167221	0.997	0.949	1.30828707738751e-28	1	RPL14	ENSGALG00000043379
1702	8.17935379654764e-33	-0.676795585136877	0.999	0.994	1.99232699776307e-28	1	COII	ENSGALG00000032456
1703	9.00926743850934e-33	0.256899129379288	0.998	0.967	2.19447736267211e-28	1	RPL31	ENSGALG00000016775
1704	1.24431409691191e-32	0.296375549845048	0.995	0.935	3.03090027725802e-28	1	RPS21	ENSGALG00000005338
1705	3.83440004830088e-32	0.265957947106395	0.987	0.894	9.33983163765128e-28	1	RPL5	ENSGALG00000005922
1706	4.17559939087152e-32	0.274548400394638	0.968	0.78	1.01709249962848e-27	1	TOMM6	ENSGALG00000043002
1707	7.83185586516936e-32	0.260590577834495	0.963	0.772	1.90768345163795e-27	1	SNRPG	NA
1708	1.26495181096632e-31	-0.440873383077834	0.979	0.923	3.08116962115177e-27	1	YWHAG	ENSGALG00000017358
1709	6.69700270528547e-31	-0.848221701855998	0.71	0.673	1.63125591895343e-26	1	MYT1	ENSGALG00000005932
1710	1.47306508736779e-30	0.252965866268672	0.988	0.888	3.58809193981046e-26	1	RHOA	ENSGALG00000003806
1711	1.50485929917393e-30	-0.619738654313846	0.999	0.991	3.66553628092787e-26	1	ND6	ENSGALG00000037838
1712	5.42186686911228e-30	0.251408308935742	0.944	0.712	1.32065833197837e-25	1	EIF4EBP1	ENSGALG00000003205
1713	6.12807538454658e-30	-0.492872016805355	0.073	0.232	1.49267660216786e-25	1	DLX6	ENSGALG00000023195
1714	1.56059124243193e-29	0.256379578208525	0.992	0.908	3.80128814831569e-25	1	ITGB1BP3	ENSGALG00000030120
1715	2.52407868605013e-29	0.321179019944209	1	1	6.14815086348092e-25	1	RIA	NA
1716	9.16684589987697e-29	0.264698564358395	0.961	0.8	2.23286032429203e-24	1	ENSGALG00000053765	NA
1717	2.80756388002067e-28	0.255553522900836	0.984	0.809	6.83866409895435e-24	1	ROMO1	ENSGALG00000027416
1718	5.28926111147894e-28	-0.757217971337998	0.483	0.54	1.28835822153404e-23	1	HOXA3	ENSGALG00000027925
1719	1.7591399234985e-27	0.283576049123036	0.97	0.816	4.28491302565764e-23	1	MYL6	ENSGALG00000035086
1720	3.20765789229259e-27	-0.681327541526046	0.928	0.841	7.81321309404629e-23	1	GLCCI1	ENSGALG00000035239
1721	3.292212750078e-27	-0.505463209361759	0.962	0.89	8.01917181664e-23	1	KIDINS220	ENSGALG00000016409
1722	3.52910306485981e-27	-0.551377961508724	0.09	0.241	8.59618924538553e-23	1	STARD5	ENSGALG00000021193
1723	4.04266769505526e-27	-1.37486526286485	0.841	0.813	9.84712997161561e-23	1	GAL	ENSGALG00000007047
1724	2.89030886292336e-26	-0.853004284935073	0.998	0.982	7.04021432830871e-22	1	ENSGALG00000036956	NA
1725	4.42291810801231e-26	-0.831677597052799	0.708	0.683	1.07733439274964e-21	1	MMP16	ENSGALG00000032031
1726	4.5232753124127e-25	-0.491520524512684	0.104	0.248	1.10177940059749e-20	1	ENSGALG00000048218	NA
1727	6.03094816385741e-25	-0.60782117515994	1	0.992	1.46901835375239e-20	1	COX1	NA
1728	1.30017958892558e-24	-0.884748335261406	0.778	0.726	3.16697744270493e-20	1	TGFB2	ENSGALG00000009612
1729	3.79585442105356e-24	-0.53366201017716	0.948	0.871	9.24594219880226e-20	1	PLXNA4	ENSGALG00000006473
1730	5.73982793163104e-24	-0.664062577217908	0.64	0.629	1.39810728758669e-19	1	STOX2	ENSGALG00000010646
1731	6.94725571656208e-24	-0.32016954725384	0.067	0.206	1.69221254744019e-19	1	HMX3	ENSGALG00000023415
1732	9.08417846488879e-24	-0.704212104101989	0.154	0.288	2.21272419047761e-19	1	GPR37	ENSGALG00000040954
1733	4.40689033019532e-23	-0.336732001431686	0.39	0.203	1.07343034662898e-18	1	COL1A1	ENSGALG00000041555
1734	4.60058228869527e-23	-0.341007247237048	0.965	0.853	1.12060983388039e-18	1	RAB2A	ENSGALG00000015450
1735	8.25680807634311e-23	0.252273888584156	0.98	0.839	2.01119331123566e-18	1	MARCKS	ENSGALG00000037726
1736	1.40525351989903e-22	-0.338409396248927	0.97	0.863	3.42291652377007e-18	1	CORO1C	ENSGALG00000004901
1737	4.65690568294713e-22	0.373987918907756	0.956	0.756	1.13432908625226e-17	1	ITM2B	ENSGALG00000016996
1738	1.45707836119171e-21	-0.857164536204986	0.75	0.67	3.54915147219076e-17	1	BUB3	ENSGALG00000009681
1739	2.24785682220048e-21	-0.507461197279902	0.999	0.98	5.47532964751592e-17	1	ND4	ENSGALG00000036229
1740	2.28548408440928e-21	-0.42274281384958	0.985	0.936	5.56698213280413e-17	1	TUBB3	ENSGALG00000000059
1741	4.72047861235378e-21	-0.588371560036696	0.999	0.995	1.14981418039713e-16	1	COX3	ENSGALG00000035334
1742	7.6259640944304e-20	-0.56729330865619	0.254	0.361	1.85753233412136e-15	1	TBC1D8	ENSGALG00000016776
1743	9.77283196508073e-20	-0.409863945568969	0.145	0.267	2.38046641005436e-15	1	HOXB2	ENSGALG00000025774
1744	1.31380375404492e-19	-0.344795173830547	0.087	0.208	3.20016318410261e-15	1	CLMP	ENSGALG00000006507
1745	1.4597173669675e-19	-1.26789471838945	0.063	0.178	3.55557956245943e-15	1	NTS	ENSGALG00000027192
1746	1.70134669326668e-19	-0.303278470035862	0.99	0.939	4.14414027545899e-15	1	RTN4	ENSGALG00000029261
1747	1.71592945312332e-19	-0.666730271769446	0.999	0.982	4.17966096191777e-15	1	ENSGALG00000043598	NA
1748	2.66729737269897e-19	-0.266743466132292	0.976	0.881	6.49700294042015e-15	1	GDI2	NA
1749	2.79205819441054e-19	0.35186846434831	0.725	0.506	6.8008953499452e-15	1	HIST1H103	ENSGALG00000037167
1750	3.25983342629783e-19	0.345988113556271	0.809	0.623	7.94030225977626e-15	1	SS2	ENSGALG00000003034
1751	3.83257170937145e-19	-0.362842189086735	0.978	0.879	9.33537816968697e-15	1	DPYSL3	ENSGALG00000007582
1752	8.51093117497532e-19	-0.482237642630769	0.934	0.86	2.07309261560049e-14	1	MACF1	ENSGALG00000003693
1753	2.2255329225148e-18	-0.940546940002492	0.076	0.191	5.42095309266156e-14	1	TAC1	ENSGALG00000009737
1754	6.23497763912992e-18	-0.35073535760549	0.993	0.942	1.51871585333927e-13	1	NCAM1	ENSGALG00000007839
1755	7.36489680147592e-18	-0.46600675595092	0.165	0.273	1.79394156290351e-13	1	JAM2	ENSGALG00000015746
1756	1.23962998644079e-17	-0.745794266417243	0.538	0.535	3.01949072097249e-13	1	HOXA4	ENSGALG00000022622
1757	1.70202500741812e-17	-0.499268224002452	0.871	0.759	4.14579251306906e-13	1	LRP11	ENSGALG00000019987
1758	3.04427502560162e-17	-0.688658790354477	0.781	0.687	7.41524510736043e-13	1	STOM	ENSGALG00000001434
1759	3.05852252678081e-17	-0.482704481185549	0.209	0.309	7.44994917073268e-13	1	Meis2a.2	NA
1760	3.08706030040133e-17	-0.518056534954797	0.999	0.986	7.51946147971757e-13	1	ND5	ENSGALG00000029500
1761	1.33245533297282e-16	-0.56698095662625	0.94	0.816	3.2455947000552e-12	1	NRXN1	ENSGALG00000009107
1762	3.66510016773434e-15	-0.355040788095434	0.947	0.842	8.9274509885673e-11	1	MEX3A	ENSGALG00000014016
1763	6.63906482591653e-15	-0.495255853916049	0.673	0.628	1.61714341029675e-10	1	NOVA1	ENSGALG00000009850
1764	9.27291200812022e-15	-0.358664764429989	0.09	0.19	2.25869590693792e-10	1	EPHA3	ENSGALG00000015403
1765	1.23084002607746e-14	-0.265852875470372	0.961	0.828	2.99808013551948e-10	1	PFN1	NA
1766	1.44979156219342e-14	-0.385927382607805	0.941	0.811	3.53140228719073e-10	1	SOX11	ENSGALG00000016397
1767	2.13922535230653e-14	-0.826765780016501	0.132	0.23	5.21072511314825e-10	1	CPNE4	ENSGALG00000029235
1768	2.22178961699128e-14	-0.311513464356463	0.955	0.879	5.41183514906736e-10	1	NSG1	ENSGALG00000015010
1769	3.40051943464107e-14	-0.301504636644747	0.944	0.831	8.28298523889873e-10	1	SUB1	ENSGALG00000003248
1770	6.88722307293586e-14	-0.503286927886182	0.746	0.666	1.67758979610572e-09	1	ANKRD10	ENSGALG00000030125
1771	1.11004876400528e-13	-0.339625833495939	0.985	0.905	2.70385677936407e-09	1	APP	ENSGALG00000015770
1772	1.18097307258871e-13	-0.43484235552135	0.483	0.299	2.87661421021157e-09	1	COL12A1	ENSGALG00000015908
1773	1.20531901540413e-13	-0.32859926047015	0.979	0.898	2.93591605772137e-09	1	PCDHGC3	ENSGALG00000028565
1774	1.53968887297927e-13	-0.66316967848806	0.393	0.444	3.7503741568029e-09	1	GRIA2	ENSGALG00000009405
1775	3.448116416947e-13	-0.467052956058041	0.153	0.245	8.39892196839951e-09	1	GNG13	ENSGALG00000005293
1776	1.11161791257934e-12	-0.496324183150122	0.657	0.634	2.70767891146075e-08	1	DCX	ENSGALG00000007993
1777	1.66396664593624e-12	-0.530917416642628	0.377	0.417	4.0530899561715e-08	1	CACNA1E	ENSGALG00000003833
1778	2.0098334183758e-12	-0.308620457874032	0.977	0.895	4.89555224047977e-08	1	DPYSL2	ENSGALG00000000227
1779	2.22961789813054e-12	-0.671089549691479	0.228	0.306	5.43090327626636e-08	1	PDZRN3	ENSGALG00000007819
1780	2.24213795674388e-12	-0.693135755403912	0.444	0.267	5.46139963503675e-08	1	ENSGALG00000052669	NA
1781	5.17554878259797e-12	-0.485890848180738	0.211	0.289	1.26066017246521e-07	1	CACNB2	ENSGALG00000008591
1782	7.23588060024136e-12	-0.459359556848389	0.829	0.714	1.76251579660679e-07	1	TSC22D1	ENSGALG00000051442
1783	1.22266155965263e-11	-0.481412366629281	0.935	0.81	2.97815902700187e-07	1	SLIT3	ENSGALG00000001916
1784	1.48747547131478e-11	-0.427710012151351	0.108	0.191	3.62319275302854e-07	1	ENSGALG00000038432	NA
1785	2.74989662279721e-11	-0.832032035266336	0.806	0.69	6.69819819380945e-07	1	HOXB5	ENSGALG00000034907
1786	3.22125124699558e-11	-0.301811446869926	0.957	0.877	7.84632378743184e-07	1	FNBP1L	ENSGALG00000005850
1787	3.2615398268082e-11	-0.399421337490597	0.995	0.96	7.94445871013941e-07	1	MAP1B	ENSGALG00000014999
1788	9.38328898796289e-11	-0.254962082664326	0.946	0.806	2.285581531688e-06	1	ATP5A1Z	ENSGALG00000037880
1789	1.03996946799647e-10	-0.366387181832313	0.97	0.891	2.53315763014581e-06	1	KIF5C	ENSGALG00000012462
1790	1.11496820967302e-10	-0.497641938604359	0.133	0.212	2.71583956512155e-06	1	SERTM1	ENSGALG00000032028
1791	1.46860314552311e-10	-0.407668521658793	0.801	0.695	3.5772235418652e-06	1	STMN3	ENSGALG00000006130
1792	1.64366978711018e-10	-0.52336080319345	0.743	0.652	4.00365086744297e-06	1	STK32C	ENSGALG00000020615
1793	1.86388062983605e-10	-0.747624170812891	0.578	0.555	4.54004043815465e-06	1	ASCL1	ENSGALG00000037082
1794	2.77347814638999e-10	-1.02361509853256	0.864	0.718	6.75563806897674e-06	1	HOXA5	ENSGALG00000025929
1795	4.73449980727442e-10	-0.34324059309054	0.914	0.796	1.1532294630559e-05	1	RBFOX2	ENSGALG00000012540
1796	5.61814011723166e-10	-0.449625581865077	0.832	0.713	1.36846656975529e-05	1	ZDHHC17	ENSGALG00000010253
1797	6.92396079893197e-10	-0.510836357207828	0.784	0.665	1.68653837140385e-05	1	FBXW7	ENSGALG00000010103
1798	1.30374704990444e-09	-0.598263285315308	0.804	0.676	3.17566706415724e-05	1	H2AFY	ENSGALG00000040141
1799	1.93456676063632e-09	-0.463405504386449	0.134	0.208	4.71221771555795e-05	1	LUZP2	ENSGALG00000030151
1800	2.46650360436767e-09	-0.772199481198621	0.513	0.504	6.00790947951876e-05	1	ENSGALG00000051497	NA
1801	3.8815997535823e-09	-0.278583326221571	0.983	0.893	9.45480067977578e-05	1	APLP2	ENSGALG00000001250
1802	4.54597980202713e-09	-0.484173704270298	0.844	0.705	0.000110730976017777	1	CPE	ENSGALG00000027788
1803	5.02495793842784e-09	-0.279108262331744	0.951	0.824	0.000122397925464225	1	GNG2	ENSGALG00000027629
1804	5.43491123409638e-09	-0.259483967711039	0.134	0.201	0.00013238356784012	1	CBFA2T3	ENSGALG00000032410
1805	5.95709768294587e-09	-0.529897044113341	0.415	0.431	0.000145102985361196	1	LAPTM4B	ENSGALG00000045196
1806	6.41011170725412e-09	-0.356775331245551	0.78	0.563	0.000156137500965296	1	PIK3R1	ENSGALG00000014786
1807	7.94003754985044e-09	-0.344721297257059	0.16	0.228	0.000193403434639257	1	TMEM255B	ENSGALG00000035839
1808	9.04169934308708e-09	-0.465633450255403	0.256	0.307	0.000220237712598915	1	TRPC3	ENSGALG00000011875
1809	1.12378389495756e-08	-0.313424588585075	0.094	0.161	0.000273731281133763	1	GRIA1	ENSGALG00000004083
1810	1.76966796457429e-08	-0.400451966831743	0.514	0.492	0.000431055722811005	1	ENSGALG00000006588	NA
1811	1.89944624228421e-08	-0.276700152507541	0.121	0.185	0.000462667115695588	1	IGSF21	ENSGALG00000037479
1812	4.07458043057806e-08	-0.324439038263808	0.126	0.188	0.000992486301280204	1	KCNB2	ENSGALG00000031693
1813	4.07711244630314e-08	-0.615642606219862	0.892	0.739	0.000993103049670519	1	CACNA2D1	ENSGALG00000008486
1814	5.32827022802482e-08	-0.339926090675801	0.665	0.44	0.00129786006214229	1	FMN1	ENSGALG00000009723
1815	6.10914972414178e-08	-0.509664349029712	0.811	0.705	0.00148806668980645	1	HMP19	ENSGALG00000028602
1816	8.06570335136734e-08	-0.415920938764156	0.326	0.365	0.00196464402232606	1	CHRM4	ENSGALG00000008365
1817	8.81907615359736e-08	-0.351313593369849	0.765	0.691	0.00214815056949324	1	HAND2	ENSGALG00000030530
1818	1.03628950156948e-07	-0.684299632910924	0.641	0.567	0.00252419396792293	1	RIMBP2	ENSGALG00000002579
1819	1.75673897346424e-07	-0.294965283309523	0.99	0.918	0.00427906479156421	1	CDH2	ENSGALG00000015132
1820	2.06871389717868e-07	-0.380018519476712	0.847	0.731	0.00503897331074783	1	TSPAN13	ENSGALG00000027240
1821	2.55851965270181e-07	-0.624531192326473	0.924	0.814	0.00623204217005107	1	WSB1	ENSGALG00000005668
1822	2.59034307158586e-07	-0.491622200715099	0.275	0.317	0.00630955765376883	1	RGS7	ENSGALG00000039772
1823	9.68802379832625e-07	-0.302098287630401	0.111	0.167	0.0235980883679631	1	C8orf34	ENSGALG00000034561
1824	9.94604179465615e-07	-0.410231765131785	0.169	0.219	0.0242265686034235	1	ENSGALG00000010943	NA
1825	1.01951312334241e-06	-0.477940555502756	0.301	0.331	0.0248333006583744	1	DUSP5	ENSGALG00000032618
1826	1.4764471015739e-06	-0.421986529994988	0.702	0.622	0.0359632985001371	1	CAVIN4	ENSGALG00000026452
1827	2.17618691456775e-06	-0.377905178299931	0.235	0.274	0.0530075608650413	1	RAP1GAP2	ENSGALG00000033885
1828	2.85976423489984e-06	-0.454000309927247	0.37	0.38	0.0696581372336902	1	ZNF804A	ENSGALG00000023886
1829	3.10824748520625e-06	-0.40277760625742	0.716	0.621	0.0757106922446537	1	ENSGALG00000049424	NA
1830	5.40476783685195e-06	-0.345008942401454	0.93	0.824	0.13164933497004	1	HMGCR	ENSGALG00000014948
1831	5.52888298768796e-06	-0.382806093160491	0.981	0.865	0.134672531814103	1	SEM1	NA
1832	5.81694919023889e-06	-0.298094964616378	0.914	0.798	0.141689248375839	1	ENSGALG00000034498	NA
1833	6.99809410029448e-06	-0.521152987289193	0.939	0.824	0.170459576094973	1	KIF1A	ENSGALG00000006221
1834	1.1283751714535e-05	-0.345572787775035	0.833	0.634	0.274849624262644	1	SACS	ENSGALG00000017120
1835	1.30575648431544e-05	-0.283421842316863	0.936	0.813	0.318056164449555	1	SRSF5	ENSGALG00000009421
1836	1.90903275859893e-05	-0.476411593283865	0.206	0.245	0.465002199339527	1	ST18	ENSGALG00000015254
1837	2.1466531097238e-05	-0.340138894134925	0.935	0.818	0.522881764466522	1	BRD1	ENSGALG00000029379
1838	2.54133635517992e-05	-0.336075906901295	0.174	0.211	0.619018709394726	1	REPS2	ENSGALG00000016545
1839	2.65688756136237e-05	-0.433952786324494	0.905	0.739	0.647164672196647	1	EEF1A2	ENSGALG00000005843
1840	2.79401777072008e-05	-0.298942468328549	0.908	0.772	0.680566848591998	1	SCAMP5	ENSGALG00000051621
1841	3.40091959562569e-05	-0.299446343900401	0.947	0.846	0.828395995102505	1	KMT2E	ENSGALG00000008167
1842	4.00192483427737e-05	-0.48919360123541	0.261	0.285	0.974788851133282	1	CA10	ENSGALG00000002993
1843	5.09134109209639e-05	-0.287952618849919	0.935	0.787	1	1	KIF2A	ENSGALG00000014737
1844	5.30808251501984e-05	-0.389915902486175	0.26	0.279	1	1	PDE4D	ENSGALG00000014727
1845	5.87775001176721e-05	-0.468074309198128	0.702	0.458	1	1	GFRA2	ENSGALG00000032856
1846	6.09354708688461e-05	-0.278939902745016	0.112	0.153	1	1	PRDM8	ENSGALG00000038372
1847	6.50162583274398e-05	-0.379478747279032	0.343	0.343	1	1	RASSF3	ENSGALG00000009842
1848	6.63998977313306e-05	-0.327996731430803	0.222	0.256	1	1	GRIK1	ENSGALG00000015835
1849	8.07259186582944e-05	-0.467631034579335	0.421	0.401	1	1	ENSGALG00000029935	NA
1850	8.12437534324731e-05	-0.336937328492383	0.801	0.656	1	1	DBN1	ENSGALG00000033405
1851	9.42641663369784e-05	-0.489555526606873	0.578	0.512	1	1	SSBP2	ENSGALG00000023089
1852	9.50520567818927e-05	-0.257743899794991	0.946	0.819	1	1	ATP1A1	ENSGALG00000032247
1853	0.000108279499162199	-0.523896938447314	0.585	0.513	1	1	RBM38	ENSGALG00000026081
1854	0.000111684513805995	-0.425224478257054	0.801	0.655	1	1	GADD45A	ENSGALG00000025977
1855	0.000157398791151595	-0.534652969025361	0.652	0.571	1	1	PLCB4	ENSGALG00000008907
1856	0.000161026138322195	-0.355429646628865	0.928	0.773	1	1	TCF12	ENSGALG00000004304
1857	0.00016216013923133	-0.415657945991292	0.423	0.299	1	1	NPY	ENSGALG00000010983
1858	0.000190416979727361	-0.503969147210112	0.403	0.395	1	1	GUCY1A2	ENSGALG00000017173
1859	0.000198712723129674	-0.494207862293745	0.563	0.499	1	1	RGS3	ENSGALG00000008881
1860	0.000200979930595317	-0.298384881318992	0.708	0.485	1	1	ENSGALG00000013239	NA
1861	0.000247840101495486	-0.275787384563411	0.878	0.73	1	1	SPIN1Z	ENSGALG00000014916
1862	0.000324106796619855	-0.38965797369796	0.548	0.487	1	1	BRSK2	NA
1863	0.000334701082610966	-0.366557656571565	0.14	0.178	1	1	MYLK	ENSGALG00000011708
1864	0.00039038360200618	-0.255280830032703	0.936	0.834	1	1	TAGLN3	ENSGALG00000015379
1865	0.000494212265909957	-0.256015568646967	0.995	0.962	1	1	TUBB2B	ENSGALG00000012821
1866	0.000563491607306491	-0.434629584209126	0.196	0.225	1	1	ENSGALG00000008032	NA
1867	0.000628340115240352	-0.341675762823766	0.247	0.263	1	1	NYAP2	ENSGALG00000004966
1868	0.00067053910724388	-0.274387217844142	0.555	0.393	1	1	CNTN1	ENSGALG00000009523
1869	0.000790467267847637	-0.324553272445702	0.51	0.363	1	1	PBX3	ENSGALG00000000972
1870	0.000966040373184903	-0.282911596239401	0.487	0.349	1	1	ENSGALG00000049622	NA
1871	0.000972639860592961	-0.559769236056157	0.581	0.498	1	1	ADGRL2	ENSGALG00000036789
1872	0.00111614611083903	-0.279831465601576	0.835	0.629	1	1	REV3L	ENSGALG00000015033
1873	0.00130496419342423	-0.276914974320463	0.976	0.889	1	1	GAP43	ENSGALG00000015089
1874	0.00135745864259236	-0.399013313422725	0.851	0.712	1	1	APC	NA
1875	0.00156094898573037	-0.303210081792831	0.957	0.857	1	1	HERC2	ENSGALG00000016739
1876	0.00160087311336062	-0.335418369991528	0.078	0.107	1	1	ENSGALG00000046768	NA
1877	0.00175574271885713	-0.375405961408414	0.466	0.428	1	1	DGKZ	ENSGALG00000008380
1878	0.00187418244901919	-0.263638000661494	0.827	0.676	1	1	TDG	ENSGALG00000031457
1879	0.00202427785007752	-0.841667294653811	0.825	0.622	1	1	TCF7L2	ENSGALG00000008883
1880	0.0021505404074691	-0.253699992568192	0.662	0.466	1	1	RIMS2	ENSGALG00000040256
1881	0.00261611679003181	-0.273348307966235	0.502	0.36	1	1	MAP3K1	ENSGALG00000014718
1882	0.00368399876830165	-0.257288706148508	0.868	0.662	1	1	ANK3	ENSGALG00000003135
1883	0.00399264558413201	-0.344013056756284	0.78	0.64	1	1	CCNG2	ENSGALG00000010347
1884	0.00407247608707548	-0.424981562690649	0.199	0.216	1	1	MAP7	ENSGALG00000013900
1885	0.0041262273619036	-0.363371146867586	0.694	0.577	1	1	PLSCR1	ENSGALG00000006805
1886	0.00463713689308625	-0.40424834247239	0.578	0.505	1	1	SPOCK3	ENSGALG00000009568
1887	0.00487002277201396	-0.31919605171779	0.36	0.347	1	1	PDE10A	ENSGALG00000011537
1888	0.0050919476168321	-0.287548940994132	0.891	0.742	1	1	DAAM1	ENSGALG00000012017
1889	0.00518235009856341	-0.444080441098545	0.49	0.435	1	1	PTPRO	ENSGALG00000013085
1890	0.0060604346010856	-0.35558384991716	0.903	0.768	1	1	ZNF711	ENSGALG00000006929
1891	0.00709883430554876	-0.279563906264191	0.432	0.394	1	1	UBE2E2	ENSGALG00000033593
1892	0.0077548931860553	-0.264077128122223	0.494	0.362	1	1	ADGRB3	ENSGALG00000016176
1893	0.00822169457206401	-0.324255898704403	0.231	0.241	1	1	NEGR1	ENSGALG00000011350
1894	0.00831931083915921	-0.330689266515278	0.461	0.341	1	1	SLC12A7	ENSGALG00000042396
1895	0.00847372391965142	-0.505899705808318	0.407	0.384	1	1	ENSGALG00000042992	NA
1896	0.00856535239251178	-0.57324524949823	0.847	0.681	1	1	AKAP6	ENSGALG00000009995
1897	0.00975701579244432	-0.335700379562669	0.407	0.379	1	1	EPB41L3	ENSGALG00000038678
1898	0.00982667494403836	-0.413025366251722	0.611	0.513	1	1	TLE4Z1	NA
1899	1.65520081151057e-139	-1.19104120079958	0.131	0.665	4.03173813667746e-135	2	GPM6B	ENSGALG00000016575
1900	1.51461315021374e-136	1.39713375913115	0.972	0.986	3.68929471129063e-132	2	ENSGALG00000036956	NA
1901	3.19315876222425e-116	-1.29327259572012	0.093	0.575	7.77789611302582e-112	2	MRAS	ENSGALG00000011592
1902	8.26765712507258e-115	-0.824937032684771	0.102	0.591	2.01383592252518e-110	2	LSAMP	ENSGALG00000040620
1903	1.29551300628395e-111	-0.977745751777839	0.345	0.78	3.15561058070645e-107	2	ADSS	ENSGALG00000010702
1904	4.3661870305632e-111	1.6050578624079	0.692	0.444	1.06351583690459e-106	2	DLX5	ENSGALG00000009129
1905	6.58853783484053e-109	-1.86458268987187	0.019	0.459	1.60483604581046e-104	2	GATA2	ENSGALG00000005909
1906	8.24090332140288e-106	-3.92596683716878	0.131	0.581	2.00731923102731e-101	2	CHGB	ENSGALG00000046616
1907	3.01385093909141e-105	-1.41886198503423	0.025	0.465	7.34113811743886e-101	2	HOXA9	ENSGALG00000028983
1908	1.43339257370061e-104	-1.404331397851	0.742	0.945	3.49145763101995e-100	2	SCG3	ENSGALG00000043583
1909	1.71189955288727e-103	-1.41686700919742	0.015	0.438	4.16984493092281e-99	2	ISL1	ENSGALG00000014884
1910	2.12307483679372e-102	-1.03375859882248	0.345	0.763	5.17138568746213e-98	2	SYNPR	NA
1911	1.0414995651087e-100	-0.724541632928327	0.143	0.616	2.53688464069177e-96	2	TENM3	ENSGALG00000030065
1912	1.00082985287158e-96	-0.652136226135273	0.165	0.619	2.4378213556246e-92	2	DKK3	ENSGALG00000005551
1913	1.09688104087867e-94	-1.87689303075587	0.295	0.698	2.67178283937227e-90	2	NEFM	ENSGALG00000000317
1914	2.27935465407651e-93	0.920901079242263	0.983	0.993	5.55205206639956e-89	2	ND6	ENSGALG00000037838
1915	4.36437886888649e-93	-0.878371426107599	0.013	0.41	1.06307540488337e-88	2	PCDH17	ENSGALG00000016941
1916	7.05385088179753e-93	-1.3229631214942	0.012	0.408	1.71817699778824e-88	2	NTRK3	ENSGALG00000040241
1917	2.81051440671404e-91	1.09857827424451	0.976	0.986	6.84585099187407e-87	2	ENSGALG00000043598	NA
1918	1.6971427646395e-90	-0.997691471302959	0.165	0.596	4.13390034610889e-86	2	TMEFF2	ENSGALG00000007759
1919	1.72588139496821e-90	-0.675478536593049	0.073	0.487	4.20390190186356e-86	2	SERPINE2	ENSGALG00000005135
1920	1.07031494401943e-89	-0.889322197313275	0.308	0.729	2.60707314064252e-85	2	CCND1	ENSGALG00000007555
1921	9.66261678513265e-89	-1.3904833945842	0.073	0.457	2.35362019652261e-84	2	CYB561	ENSGALG00000024031
1922	7.56130622239575e-88	0.956224252209198	0.961	0.953	1.84178296965116e-83	2	SCN9A	ENSGALG00000027793
1923	1.13008447795692e-87	-0.995381911135429	0.214	0.635	2.75265977140745e-83	2	CDK6	ENSGALG00000009476
1924	1.67983768287732e-86	-1.04278208886765	0.021	0.398	4.09174862795257e-82	2	PLPPR1	ENSGALG00000015542
1925	3.81680598652588e-85	-1.52204110429115	0.344	0.703	9.29697602197974e-81	2	LMO4	ENSGALG00000006252
1926	8.23307265493271e-85	-1.13645503345884	0.382	0.759	2.00541183728851e-80	2	SYT1	ENSGALG00000041094
1927	8.35563174260879e-85	-0.783765319472193	0.406	0.795	2.03526477986465e-80	2	YWHAH	ENSGALG00000006743
1928	1.62210498471628e-84	-0.656766458546441	0.116	0.529	3.95112332177192e-80	2	GSTA2	ENSGALG00000016328
1929	3.6817257225021e-84	-1.03171232424036	0.401	0.794	8.96794751487061e-80	2	KIF21A	ENSGALG00000007098
1930	5.78520848423599e-83	-0.84261531766943	0.438	0.81	1.4091610825902e-78	2	KIFAP3	ENSGALG00000021047
1931	1.93760598544851e-82	-1.39538290279887	0.016	0.38	4.71962065935547e-78	2	ENSGALG00000049452	NA
1932	1.27886001932457e-81	1.34216272231467	0.716	0.453	3.11504723507079e-77	2	EBF3	ENSGALG00000010461
1933	3.50468668797953e-81	-0.698703724474113	0.094	0.483	8.53671583458053e-77	2	UPP1	ENSGALG00000013073
1934	3.7778162995997e-81	1.36703712557562	0.869	0.81	9.20200494256495e-77	2	GAL	ENSGALG00000007047
1935	1.40350427742921e-80	-0.635570300384972	0.054	0.435	3.41865571896207e-76	2	ARHGAP18	ENSGALG00000031843
1936	1.98728733620309e-80	-0.708112565912517	0.378	0.755	4.84063449352349e-76	2	GNG5	ENSGALG00000027561
1937	4.56984858879984e-80	-0.749077346266905	0.255	0.671	1.11312371925987e-75	2	ZFHX4	ENSGALG00000037164
1938	7.47148944336853e-80	-0.791436725535166	0.339	0.743	1.81990539861571e-75	2	ENSGALG00000011528	NA
1939	2.41149850955039e-79	-0.766790277809834	0.402	0.816	5.87392806956283e-75	2	ANK2	ENSGALG00000012044
1940	3.83226646841265e-79	-0.955381902832167	0.011	0.361	9.33463466375953e-75	2	HOXA11	ENSGALG00000040021
1941	1.50085256831617e-78	-0.818039396063274	0.068	0.446	3.65577668590452e-74	2	COL5A1	ENSGALG00000002546
1942	3.3671061812201e-78	-0.631676013077778	0.284	0.691	8.20159723621592e-74	2	MYL4	ENSGALG00000000585
1943	3.54865290374627e-78	1.06715002205486	0.85	0.817	8.64380874294518e-74	2	ALCAM	ENSGALG00000015348
1944	3.72880237633514e-78	-0.959762874932376	0.214	0.608	9.08261682827712e-74	2	PTPRR	ENSGALG00000040855
1945	1.11872816151405e-77	-0.545551668595306	0.113	0.514	2.72499805581593e-73	2	ENSGALG00000048074	NA
1946	1.60295644022588e-77	-0.805055423550934	0.057	0.424	3.9044812971022e-73	2	HPCAL1	ENSGALG00000016443
1947	1.68925972127338e-77	-0.707378363272166	0.007	0.35	4.11469882907771e-73	2	HOXA7	ENSGALG00000026989
1948	1.24688994629853e-76	-0.993389265960954	0.021	0.369	3.03717453119396e-72	2	RPRM	ENSGALG00000037378
1949	1.35214667472561e-76	-0.764995912032056	0.092	0.47	3.29355887029664e-72	2	ENSGALG00000007007	NA
1950	2.03757727781966e-76	-0.587728614494461	0.378	0.783	4.96313073331312e-72	2	CANX	ENSGALG00000032148
1951	6.33708069843302e-76	-0.532517225967579	0.12	0.514	1.54358611652432e-71	2	ENSGALG00000033925	NA
1952	5.3209664452324e-75	0.835480261937922	0.887	0.945	1.29608100672971e-70	2	CHRNA3	ENSGALG00000003014
1953	8.24778115987736e-75	-0.531939842660672	0.07	0.448	2.00899453492293e-70	2	DAB1	ENSGALG00000010857
1954	1.02808797819402e-73	-0.770243553612484	0.06	0.408	2.50421669728501e-69	2	MT3	ENSGALG00000014616
1955	1.18180529635893e-73	-0.806654845585572	0.011	0.341	2.87864134087108e-69	2	PTPRM	ENSGALG00000031284
1956	2.8998435429397e-73	-1.08387759527259	0.118	0.483	7.06343890189251e-69	2	CPLX1	ENSGALG00000015332
1957	3.55376214020494e-73	-0.631094997885941	0.008	0.337	8.65625382111118e-69	2	NPR3	ENSGALG00000017405
1958	1.36339304618857e-72	-0.559971927113832	0.268	0.66	3.32095278190612e-68	2	MYH9	ENSGALG00000043092
1959	6.82850443457927e-72	-0.64648154482828	0.061	0.418	1.66328711017482e-67	2	KCND2	ENSGALG00000009066
1960	2.6042322808505e-71	-0.505111363965523	0.206	0.594	6.34338898969566e-67	2	CARHSP1	ENSGALG00000053043
1961	3.72022060023028e-71	-0.877252610444375	0.256	0.647	9.06171333804092e-67	2	CSRP2	ENSGALG00000029921
1962	5.87069311164871e-71	-0.655952703050725	0.041	0.383	1.42998342813539e-66	2	SYBU	ENSGALG00000036527
1963	8.17249136796604e-71	-0.509985286946482	0.086	0.449	1.99065544740917e-66	2	PPFIBP1	ENSGALG00000014106
1964	1.15912605461655e-70	-0.688482147580132	0.478	0.841	2.82339924383499e-66	2	CADM1	ENSGALG00000014582
1965	1.41215703586616e-70	-0.618171263883806	0.445	0.827	3.43973210796279e-66	2	CD47	ENSGALG00000015355
1966	1.74610807839199e-70	-0.411921838961276	0.054	0.406	4.25317005734721e-66	2	SVIP	ENSGALG00000003648
1967	1.86161927679037e-70	-0.612461081026882	0.004	0.322	4.53453223440599e-66	2	HOXB8	ENSGALG00000040320
1968	2.66498813763476e-70	-0.612720319218149	0.227	0.628	6.49137810565074e-66	2	CHD5	ENSGALG00000000747
1969	5.72695725196177e-70	-0.429546398414703	0.12	0.494	1.39497224743285e-65	2	MCM6	ENSGALG00000012348
1970	6.40462316807346e-70	-0.541845251301859	0.171	0.569	1.56003811127933e-65	2	RFTN1	ENSGALG00000011241
1971	2.03686718796053e-69	1.25266099548167	0.486	0.237	4.96140109643426e-65	2	ENSGALG00000050130	NA
1972	4.02954545637921e-69	-0.670641955507763	0.494	0.837	9.81516682264848e-65	2	HK1	ENSGALG00000004222
1973	2.39565482718208e-68	-0.813872044458094	0.481	0.836	5.8353360280501e-64	2	EHBP1	ENSGALG00000040348
1974	2.49920862907325e-68	-0.804823578031282	0.684	0.906	6.08757237869661e-64	2	TUBA1B	ENSGALG00000052192
1975	6.56761976517416e-68	-0.744276567789016	0.005	0.314	1.59974082240112e-63	2	HOXA10	ENSGALG00000026631
1976	6.62299874363586e-68	-0.586213627831303	0.069	0.421	1.61323003397482e-63	2	KIAA0319	ENSGALG00000041273
1977	9.55589585694132e-68	-0.667332628815717	0.011	0.325	2.32762511283377e-63	2	HOXC10	ENSGALG00000029393
1978	1.13677449465784e-67	-0.961091206906118	0.25	0.64	2.76895531408756e-63	2	PIK3R1	ENSGALG00000014786
1979	1.44270783510731e-67	-0.536957340263716	0.125	0.488	3.51414774475438e-63	2	SNCB	ENSGALG00000021542
1980	3.14539537603443e-67	-0.372250498917391	0.208	0.609	7.66155405694468e-63	2	ZNF704	ENSGALG00000030011
1981	8.10853648367237e-67	-0.441415817053245	0.276	0.669	1.97507731669292e-62	2	STAU2	ENSGALG00000031390
1982	2.05111522809987e-66	-0.56644403562242	0.042	0.373	4.99610647260567e-62	2	SGK1	ENSGALG00000013971
1983	2.09074187835951e-66	-0.911662918420383	0.572	0.836	5.0926290673081e-62	2	RTN1	ENSGALG00000012006
1984	2.26126443896099e-66	-1.30903838278065	0.021	0.331	5.50798792042118e-62	2	PRRX1	ENSGALG00000003324
1985	2.30542119998872e-66	-0.539332925260929	0.278	0.661	5.61554495893253e-62	2	C1D	ENSGALG00000008765
1986	2.80596185978254e-66	-0.584619508577322	0.032	0.354	6.83476189805831e-62	2	SYT9	ENSGALG00000005265
1987	3.74412847384514e-66	-0.625682781556432	0.098	0.448	9.119948136592e-62	2	FKBP1B	ENSGALG00000016500
1988	3.85975090518649e-66	-0.493840988123273	0.272	0.67	9.40158125485324e-62	2	ENSGALG00000053871	NA
1989	1.15720729634032e-65	-0.672603507847195	0.541	0.859	2.81872553242575e-61	2	NUCKS1	ENSGALG00000000708
1990	2.05591358076156e-65	-0.557634487914338	0.068	0.412	5.00779430001901e-61	2	CPNE8	ENSGALG00000007025
1991	2.4194445826828e-65	0.872973017160556	0.98	0.988	5.89328311449876e-61	2	ND3	ENSGALG00000030436
1992	5.11048777862782e-65	-0.461009398082046	0.076	0.422	1.24481261311817e-60	2	ENSGALG00000006009	NA
1993	6.96500322193576e-65	-0.605924443668236	0.032	0.35	1.69653548479911e-60	2	EPHA5	ENSGALG00000011680
1994	1.00424607872481e-64	0.941849141596188	0.801	0.861	2.4461425985579e-60	2	GLCCI1	ENSGALG00000035239
1995	1.25423430034706e-64	-0.515326930132086	0.072	0.404	3.05506390878538e-60	2	TOX2	ENSGALG00000003106
1996	1.69755743828399e-64	0.93587436347473	0.825	0.888	4.13491040817214e-60	2	SEM1	NA
1997	4.09701920204913e-64	-0.346078545216377	0.106	0.463	9.97951937235128e-60	2	ENSGALG00000003819	NA
1998	4.70302115442496e-64	-0.578244037318287	0.371	0.756	1.14556189279483e-59	2	FXYD6	ENSGALG00000025937
1999	3.53639340189274e-63	-0.356393531599928	0.117	0.469	8.61394704833033e-59	2	DAP	ENSGALG00000013002
[truncated: 10,637 more rows]
