# Supplementary material for: Single-cell profiling coupled with lineage analysis reveals vagal and sacral neural crest contributions to the developing enteric nervous system
Source: eLife. 2023 Oct 25;12:e79156. doi: 10.7554/eLife.79156 (PMC10627514; doi:10.7554/eLife.79156)
Supplement: Supplementary file 4. [file elife-79156-supp4.csv]

	p_val	avg_log2FC	pct.1	pct.2	p_val_adj	cluster	Gene name	Gene stable ID	GO term accession	GO term name	GOSlim GOA Accession(s)	GOSlim GOA Description	Gene Synonym	NCBI gene (formerly Entrezgene) ID
4	1.44E-287	1.058950999	0.779	0.256	3.51E-283	0	SOX8	ENSGALG00000005263	GO:0000981	DNA-binding transcription factor activity, RNA polymerase II-specific	GO:0003700	DNA-binding transcription factor activity		395483
89784	2.33E-218	0.92365542	0.82	0.311	5.69E-214	0	SOX10	ENSGALG00000012290	GO:0005634	nucleus	GO:0003700	DNA-binding transcription factor activity	SOX-10	395573
102552	9.95E-202	1.093999829	0.925	0.63	2.42E-197	0	SMAD5	ENSGALG00000006309	GO:0003677	DNA binding	GO:0003700	DNA-binding transcription factor activity		395679
122959	5.00E-189	0.841261173	0.896	0.486	1.22E-184	0	ELK3	ENSGALG00000043701	GO:0000978	RNA polymerase II cis-regulatory region sequence-specific DNA binding	GO:0003700	DNA-binding transcription factor activity		417919
210716	1.16E-159	0.547770772	0.51	0.149	2.83E-155	0	HEYL	ENSGALG00000034986	GO:0000978	RNA polymerase II cis-regulatory region sequence-specific DNA binding	GO:0003700	DNA-binding transcription factor activity		771101
324089	1.02E-123	0.775242025	0.393	0.103	2.49E-119	0	HES5	ENSGALG00000001141	GO:0001227	DNA-binding transcription repressor activity, RNA polymerase II-specific	GO:0003700	DNA-binding transcription factor activity		419392
472306	7.95E-113	0.673513974	0.914	0.578	1.94E-108	0	ZEB2	ENSGALG00000040465	GO:0003677	DNA binding	GO:0003700	DNA-binding transcription factor activity	Sip1	424306
787839	6.34E-82	0.44676085	0.723	0.412	1.54E-77	0	ETS1	ENSGALG00000001143	GO:0003677	DNA binding	GO:0003700	DNA-binding transcription factor activity	c-ets-1	396235
835601	2.61E-80	0.372961216	0.737	0.422	6.37E-76	0	BCL11A	ENSGALG00000034048	GO:0000978	RNA polymerase II cis-regulatory region sequence-specific DNA binding	GO:0003700	DNA-binding transcription factor activity		421199
903391	4.32E-74	0.426869894	0.7	0.413	1.05E-69	0	TFDP2	ENSGALG00000025759	GO:0000977	RNA polymerase II transcription regulatory region sequence-specific DNA binding	GO:0003700	DNA-binding transcription factor activity		424780
904614	6.49E-74	0.26310892	0.353	0.129	1.58E-69	0	FOXO1	ENSGALG00000017034	GO:0001227	DNA-binding transcription repressor activity, RNA polymerase II-specific	GO:0003700	DNA-binding transcription factor activity	FOXO1A	374231
932048	3.50E-71	0.307733486	0.897	0.601	8.54E-67	0	TCF7L2	ENSGALG00000008883	GO:0016055	Wnt signaling pathway	GO:0003700	DNA-binding transcription factor activity	TCF4	395508
948183	1.36E-70	0.607877141	0.811	0.508	3.31E-66	0	ASCL1	ENSGALG00000037082	GO:0000978	RNA polymerase II cis-regulatory region sequence-specific DNA binding	GO:0003700	DNA-binding transcription factor activity	CASH1	386573
975706	1.36E-68	0.300142701	0.443	0.186	3.32E-64	0	EGR1	ENSGALG00000007669	GO:0000976	transcription cis-regulatory region binding	GO:0003700	DNA-binding transcription factor activity		373931
1075921	4.29E-63	0.258063181	0.536	0.262	1.05E-58	0	SOX5	ENSGALG00000032768	GO:0005634	nucleus	GO:0003700	DNA-binding transcription factor activity		418195
1108533	7.30E-61	0.316512274	0.961	0.761	1.78E-56	0	TCF12	ENSGALG00000004304	GO:0003677	DNA binding	GO:0003700	DNA-binding transcription factor activity		396334
1148874	5.13E-58	0.28275459	0.608	0.338	1.25E-53	0	SOX4	ENSGALG00000036497	GO:0003677	DNA binding	GO:0003700	DNA-binding transcription factor activity		395143
1164373	8.62E-58	0.250121401	0.365	0.156	2.10E-53	0	TFAP2A	ENSGALG00000012775	GO:0003700	DNA-binding transcription factor activity	GO:0003700	DNA-binding transcription factor activity	TFAP2	395982
1178155	1.32E-53	0.259694595	0.516	0.273	3.21E-49	0	NFIA	ENSGALG00000010924	GO:0003700	DNA-binding transcription factor activity	GO:0003700	DNA-binding transcription factor activity	CNFI-A	396210
1212829	1.71E-51	0.285510567	0.62	0.362	4.16E-47	0	DLX1	ENSGALG00000018439	GO:0000977	RNA polymerase II transcription regulatory region sequence-specific DNA binding	GO:0003700	DNA-binding transcription factor activity		429283
1238872	3.35E-50	0.28563571	0.79	0.531	8.15E-46	0	NFIB	ENSGALG00000005441	GO:0003700	DNA-binding transcription factor activity	GO:0003700	DNA-binding transcription factor activity		396209
1303272	1.48E-47	0.311733029	0.75	0.523	3.61E-43	0	GABPA	ENSGALG00000015763	GO:0005634	nucleus	GO:0003700	DNA-binding transcription factor activity		418478
1307189	2.41E-47	0.272405087	0.815	0.574	5.86E-43	0	TCF3	ENSGALG00000001093	GO:0046983	protein dimerization activity	GO:0003700	DNA-binding transcription factor activity	G12	395146
1571314	6.63E-32	0.268248194	0.974	0.833	1.62E-27	0	ENO1	ENSGALG00000002377	GO:0000015	phosphopyruvate hydratase complex	GO:0003700	DNA-binding transcription factor activity		396017
13659	2.51E-107	0.396603904	0.59	0.237	6.12E-103	0	Meis2a.2		GO:0003677	DNA binding	GO:0003700	DNA-binding transcription factor activity	Meis2a.2	395588
90912	0	1.291448947	0.947	0.307	0	1	SOX10	ENSGALG00000012290	GO:0005634	nucleus	GO:0003700	DNA-binding transcription factor activity	SOX-10	395573
123215	6.26E-58	0.273457995	0.877	0.502	1.53E-53	1	ELK3	ENSGALG00000043701	GO:0000978	RNA polymerase II cis-regulatory region sequence-specific DNA binding	GO:0003700	DNA-binding transcription factor activity		417919
314401	3.19E-150	0.553368759	0.907	0.332	7.78E-146	1	HOXA9	ENSGALG00000028983	GO:0006351	transcription, DNA-templated	GO:0003700	DNA-binding transcription factor activity	HOXA-9	396096
401001	2.03E-135	0.616580231	0.868	0.332	4.94E-131	1	GATA2	ENSGALG00000005909	GO:0003677	DNA binding	GO:0003700	DNA-binding transcription factor activity	GATA-2	416018
472726	1.46E-196	1.083026871	0.961	0.581	3.55E-192	1	ZEB2	ENSGALG00000040465	GO:0003677	DNA binding	GO:0003700	DNA-binding transcription factor activity	Sip1	424306
647969	4.19E-126	0.428891767	0.732	0.253	1.02E-121	1	HOXA11	ENSGALG00000040021	GO:0005634	nucleus	GO:0003700	DNA-binding transcription factor activity	chox-1.9	395327
766694	7.71E-136	0.372639851	0.723	0.242	1.88E-131	1	HOXA7	ENSGALG00000026989	GO:0005634	nucleus	GO:0003700	DNA-binding transcription factor activity	HOXA-7	395290
840834	1.38E-125	0.533936997	0.683	0.231	3.37E-121	1	PRRX1	ENSGALG00000003324	GO:0005634	nucleus	GO:0003700	DNA-binding transcription factor activity	gMHox	373941
910331	1.27E-179	0.477477271	0.735	0.211	3.10E-175	1	HOXB8	ENSGALG00000040320	GO:0005634	nucleus	GO:0003700	DNA-binding transcription factor activity	CHOX-2.4	395737
976902	1.84E-67	0.34530268	0.474	0.189	4.49E-63	1	EGR1	ENSGALG00000007669	GO:0000976	transcription cis-regulatory region binding	GO:0003700	DNA-binding transcription factor activity		373931
1076117	2.01E-144	0.457873055	0.702	0.244	4.91E-140	1	SOX5	ENSGALG00000032768	GO:0005634	nucleus	GO:0003700	DNA-binding transcription factor activity		418195
1085261	1.30E-115	0.493318708	0.59	0.19	3.16E-111	1	TFAP2B	ENSGALG00000016680	GO:0005634	nucleus	GO:0003700	DNA-binding transcription factor activity		395713
1164413	1.77E-109	0.27985551	0.482	0.144	4.30E-105	1	TFAP2A	ENSGALG00000012775	GO:0003700	DNA-binding transcription factor activity	GO:0003700	DNA-binding transcription factor activity	TFAP2	395982
1174133	3.27E-296	0.689110266	0.736	0.158	7.97E-292	1	HOXB7	ENSGALG00000032740	GO:0000978	RNA polymerase II cis-regulatory region sequence-specific DNA binding	GO:0003700	DNA-binding transcription factor activity		425962
2254931	8.46E-61	0.27312337	0.906	0.572	2.06E-56	1	AHR	ENSGALG00000010836	GO:0034751	aryl hydrocarbon receptor complex	GO:0003700	DNA-binding transcription factor activity		373907
2310276	1.70E-266	0.576861008	0.432	0.047	4.13E-262	1	MSX1	ENSGALG00000015013	GO:0005634	nucleus	GO:0003700	DNA-binding transcription factor activity	CHOX-7	396484
2364376	8.34E-191	0.334876922	0.421	0.068	2.03E-186	1	ATOH8	ENSGALG00000033083	GO:0003700	DNA-binding transcription factor activity	GO:0003700	DNA-binding transcription factor activity		771738
2366769	1.72E-175	0.942719851	0.928	0.513	4.19E-171	1	NR2F2	ENSGALG00000007000	GO:0003677	DNA binding	GO:0003700	DNA-binding transcription factor activity	COUP-TFII	386585
2542635	5.92E-108	1.018829562	0.932	0.64	1.44E-103	1	JUN	ENSGALG00000010870	GO:0003677	DNA binding	GO:0003700	DNA-binding transcription factor activity		424673
2558385	1.03E-107	1.048491298	0.779	0.41	2.52E-103	1	FOS	ENSGALG00000028037	GO:0005634	nucleus	GO:0003700	DNA-binding transcription factor activity		396512
2688273	1.35E-61	0.277984907	0.812	0.451	3.29E-57	1	RARB	ENSGALG00000011298	GO:0003677	DNA binding	GO:0003700	DNA-binding transcription factor activity	RARBETA	396266
2759236	1.77E-36	0.293518597	0.825	0.54	4.30E-32	1	KLF6	ENSGALG00000033178	GO:0000978	RNA polymerase II cis-regulatory region sequence-specific DNA binding	GO:0003700	DNA-binding transcription factor activity		420463
933926	7.66E-34	0.84482573	0.695	0.644	1.87E-29	2	TCF7L2	ENSGALG00000008883	GO:0016055	Wnt signaling pathway	GO:0003700	DNA-binding transcription factor activity	TCF4	395508
951131	9.22E-07	0.413051388	0.544	0.56	0.022460728	2	ASCL1	ENSGALG00000037082	GO:0000978	RNA polymerase II cis-regulatory region sequence-specific DNA binding	GO:0003700	DNA-binding transcription factor activity	CASH1	386573
2622029	1.28E-81	1.342162722	0.716	0.453	3.12E-77	2	EBF3	ENSGALG00000010461	GO:0003677	DNA binding	GO:0003700	DNA-binding transcription factor activity		395175
2765065	7.85E-36	0.737596382	0.36	0.19	1.91E-31	2	DLX6	ENSGALG00000023195	GO:0000981	DNA-binding transcription factor activity, RNA polymerase II-specific	GO:0003700	DNA-binding transcription factor activity		772070
2767017	4.67E-22	0.807191159	0.564	0.528	1.14E-17	2	HOXA3	ENSGALG00000027925	GO:0005634	nucleus	GO:0003700	DNA-binding transcription factor activity		395231
2778533	3.55E-13	0.407600033	0.267	0.176	8.65E-09	2	HMX3	ENSGALG00000023415	GO:0000977	RNA polymerase II transcription regulatory region sequence-specific DNA binding	GO:0003700	DNA-binding transcription factor activity	NKX5-1	429199
2982058	4.37E-111	1.605057862	0.692	0.444	1.06E-106	2	DLX5	ENSGALG00000009129	GO:0003677	DNA binding	GO:0003700	DNA-binding transcription factor activity		373969
3423709	1.49E-16	0.250902535	0.167	0.081	3.62E-12	2	HMX2	ENSGALG00000030875	GO:0007420	brain development	GO:0003700	DNA-binding transcription factor activity		768405
793143	1.61E-21	0.343765776	0.58	0.448	3.92E-17	3	ETS1	ENSGALG00000001143	GO:0003677	DNA binding	GO:0003700	DNA-binding transcription factor activity	c-ets-1	396235
934865	6.22E-231	1.699236256	0.949	0.61	1.52E-226	3	TCF7L2	ENSGALG00000008883	GO:0016055	Wnt signaling pathway	GO:0003700	DNA-binding transcription factor activity	TCF4	395508
1678822	1.17E-40	0.451905102	0.823	0.67	2.84E-36	3	MEIS1	ENSGALG00000041626	GO:0000978	RNA polymerase II cis-regulatory region sequence-specific DNA binding	GO:0003700	DNA-binding transcription factor activity		395589
1953472	1.52E-27	0.337384954	0.527	0.371	3.71E-23	3	MYT1L	ENSGALG00000016384	GO:0001227	DNA-binding transcription repressor activity, RNA polymerase II-specific	GO:0003700	DNA-binding transcription factor activity		421915
1998168	2.12E-37	0.405209256	0.913	0.79	5.16E-33	3	ZFHX3	ENSGALG00000000713	GO:0000981	DNA-binding transcription factor activity, RNA polymerase II-specific	GO:0003700	DNA-binding transcription factor activity	ATBF1	395682
2622126	6.18E-272	1.479185666	0.963	0.422	1.50E-267	3	EBF3	ENSGALG00000010461	GO:0003677	DNA binding	GO:0003700	DNA-binding transcription factor activity		395175
2759404	2.68E-44	0.588086292	0.743	0.558	6.52E-40	3	KLF6	ENSGALG00000033178	GO:0000978	RNA polymerase II cis-regulatory region sequence-specific DNA binding	GO:0003700	DNA-binding transcription factor activity		420463
2765173	3.26E-186	0.871884617	0.601	0.159	7.93E-182	3	DLX6	ENSGALG00000023195	GO:0000981	DNA-binding transcription factor activity, RNA polymerase II-specific	GO:0003700	DNA-binding transcription factor activity		772070
2767993	2.29E-128	0.901816427	0.835	0.493	5.58E-124	3	HOXA3	ENSGALG00000027925	GO:0005634	nucleus	GO:0003700	DNA-binding transcription factor activity		395231
2778614	5.17E-90	0.553031933	0.443	0.153	1.26E-85	3	HMX3	ENSGALG00000023415	GO:0000977	RNA polymerase II transcription regulatory region sequence-specific DNA binding	GO:0003700	DNA-binding transcription factor activity	NKX5-1	429199
2792832	2.72E-96	0.682261286	0.535	0.212	6.62E-92	3	HOXB2	ENSGALG00000025774	GO:0043565	sequence-specific DNA binding	GO:0003700	DNA-binding transcription factor activity		429940
2802708	4.45E-116	0.911208364	0.812	0.499	1.08E-111	3	HOXA4	ENSGALG00000022622	GO:0005634	nucleus	GO:0003700	DNA-binding transcription factor activity	chox-1.4	395307
2874730	2.93E-83	1.374344549	0.813	0.692	7.13E-79	3	HOXB5	ENSGALG00000034907	GO:0000978	RNA polymerase II cis-regulatory region sequence-specific DNA binding	GO:0003700	DNA-binding transcription factor activity	Ghox-2.1	425096
2880611	1.01E-117	1.71274619	0.871	0.721	2.45E-113	3	HOXA5	ENSGALG00000025929	GO:0000978	RNA polymerase II cis-regulatory region sequence-specific DNA binding	GO:0003700	DNA-binding transcription factor activity	HOX1.3	100858404
2922113	4.93E-62	0.5983199	0.853	0.681	1.20E-57	3	HAND2	ENSGALG00000030530	GO:0000977	RNA polymerase II transcription regulatory region sequence-specific DNA binding	GO:0003700	DNA-binding transcription factor activity	dHAND	395813
2962453	1.05E-66	0.593886303	0.616	0.353	2.56E-62	3	PBX3	ENSGALG00000000972	GO:0003700	DNA-binding transcription factor activity	GO:0003700	DNA-binding transcription factor activity	Pbx3b	417093
2970957	4.17E-64	0.615788987	0.774	0.569	1.02E-59	3	PLSCR1	ENSGALG00000006805	GO:0001228	DNA-binding transcription activator activity, RNA polymerase II-specific	GO:0003700	DNA-binding transcription factor activity		424883
2982940	8.86E-151	1.047711365	0.845	0.425	2.16E-146	3	DLX5	ENSGALG00000009129	GO:0003677	DNA binding	GO:0003700	DNA-binding transcription factor activity		373969
3377776	1.68E-19	0.799478352	0.272	0.159	4.10E-15	3	MAFB	ENSGALG00000003670	GO:0005634	nucleus	GO:0003700	DNA-binding transcription factor activity		419173
3423789	3.40E-49	0.27573847	0.235	0.072	8.28E-45	3	HMX2	ENSGALG00000030875	GO:0007420	brain development	GO:0003700	DNA-binding transcription factor activity		768405
3443683	4.50E-28	0.353152118	0.495	0.344	1.10E-23	3	CSRNP3	ENSGALG00000010971	GO:0001228	DNA-binding transcription activator activity, RNA polymerase II-specific	GO:0003700	DNA-binding transcription factor activity		772101
3494408	3.24E-44	0.371187106	0.344	0.151	7.88E-40	3	MAF	ENSGALG00000026258	GO:0005634	nucleus	GO:0003700	DNA-binding transcription factor activity		693248
3511478	1.11E-38	0.411709386	0.949	0.862	2.70E-34	3	ATF4	ENSGALG00000012135	GO:0005634	nucleus	GO:0003700	DNA-binding transcription factor activity		395693
3517549	3.18E-38	0.360450023	0.325	0.154	7.74E-34	3	CASZ1	ENSGALG00000002888	GO:0045893	positive regulation of transcription, DNA-templated	GO:0003700	DNA-binding transcription factor activity		419452
3579400	2.70E-28	0.403198294	0.805	0.695	6.58E-24	3	XBP1	ENSGALG00000005796	GO:0003700	DNA-binding transcription factor activity	GO:0003700	DNA-binding transcription factor activity		416918
3640017	7.73E-23	0.290219744	0.458	0.318	1.88E-18	3	TSHZ1	ENSGALG00000013672	GO:0005634	nucleus	GO:0003700	DNA-binding transcription factor activity		428513
3705018	2.35E-16	0.303991792	0.669	0.607	5.73E-12	3	SMAD1	ENSGALG00000009977	GO:0003677	DNA binding	GO:0003700	DNA-binding transcription factor activity		395680
3722590	2.29E-13	0.260251171	0.699	0.644	5.58E-09	3	HIF1A	ENSGALG00000011870	GO:0000978	RNA polymerase II cis-regulatory region sequence-specific DNA binding	GO:0003700	DNA-binding transcription factor activity		374177
29479	1.13E-13	0.252299988	0.143	0.323	2.75E-09	4	ENSGALG00000021665	ENSGALG00000021665	GO:0005634	nucleus	GO:0003700	DNA-binding transcription factor activity
314551	8.89E-25	1.012522652	0.506	0.4	2.17E-20	4	HOXA9	ENSGALG00000028983	GO:0006351	transcription, DNA-templated	GO:0003700	DNA-binding transcription factor activity	HOXA-9	396096
360353	4.53E-21	0.815275466	0.482	0.375	1.10E-16	4	ISL1	ENSGALG00000014884	GO:0005634	nucleus	GO:0003700	DNA-binding transcription factor activity	ISL-1	396383
415149	1.51E-10	0.525409963	0.496	0.395	3.67E-06	4	GATA2	ENSGALG00000005909	GO:0003677	DNA binding	GO:0003700	DNA-binding transcription factor activity	GATA-2	416018
886719	6.11E-23	1.264795269	0.36	0.266	1.49E-18	4	HOXA10	ENSGALG00000026631	GO:0000978	RNA polymerase II cis-regulatory region sequence-specific DNA binding	GO:0003700	DNA-binding transcription factor activity		776143
1712776	7.13E-10	0.807304014	0.541	0.631	1.74E-05	4	ZFHX4	ENSGALG00000037164	GO:0000981	DNA-binding transcription factor activity, RNA polymerase II-specific	GO:0003700	DNA-binding transcription factor activity		395904
1849506	2.10E-08	0.382115761	0.251	0.466	0.000512685	4	KLF7	ENSGALG00000008501	GO:0000978	RNA polymerase II cis-regulatory region sequence-specific DNA binding	GO:0003700	DNA-binding transcription factor activity		429011
1953616	2.36E-10	0.269532978	0.213	0.412	5.74E-06	4	MYT1L	ENSGALG00000016384	GO:0001227	DNA-binding transcription repressor activity, RNA polymerase II-specific	GO:0003700	DNA-binding transcription factor activity		421915
3932230	4.54E-18	0.284064595	0.208	0.473	1.11E-13	4	PKNOX1	ENSGALG00000016191	GO:0000978	RNA polymerase II cis-regulatory region sequence-specific DNA binding	GO:0003700	DNA-binding transcription factor activity		418542
3933068	1.48E-16	0.285995515	0.182	0.414	3.62E-12	4	E2F6	ENSGALG00000016454	GO:0000977	RNA polymerase II transcription regulatory region sequence-specific DNA binding	GO:0003700	DNA-binding transcription factor activity		421943
3935319	1.25E-15	0.364483079	0.213	0.468	3.05E-11	4	MLX	ENSGALG00000003199	GO:0005634	nucleus	GO:0003700	DNA-binding transcription factor activity		420026
3939900	1.56E-12	0.536857853	0.702	0.922	3.81E-08	4	ADNP	ENSGALG00000007989	GO:0005634	nucleus	GO:0003700	DNA-binding transcription factor activity		419350
3958214	7.47E-10	0.308914132	0.35	0.669	1.82E-05	4	NR2C2	ENSGALG00000008519	GO:0043565	sequence-specific DNA binding	GO:0003700	DNA-binding transcription factor activity		395253
3962022	3.68E-09	0.367702218	0.271	0.515	8.97E-05	4	PRDM2	ENSGALG00000038780	GO:0005634	nucleus	GO:0003700	DNA-binding transcription factor activity
3973257	2.20E-07	0.344448992	0.23	0.416	0.005358172	4	HIVEP1	ENSGALG00000012739	GO:0000978	RNA polymerase II cis-regulatory region sequence-specific DNA binding	GO:0003700	DNA-binding transcription factor activity		420856
4228	1.91E-13	0.385428976	0.456	0.33	4.66E-09	5	SOX8	ENSGALG00000005263	GO:0000981	DNA-binding transcription factor activity, RNA polymerase II-specific	GO:0003700	DNA-binding transcription factor activity		395483
124239	1.38E-75	0.859912397	0.822	0.525	3.37E-71	5	ELK3	ENSGALG00000043701	GO:0000978	RNA polymerase II cis-regulatory region sequence-specific DNA binding	GO:0003700	DNA-binding transcription factor activity		417919
327217	4.03E-37	1.286255579	0.31	0.134	9.82E-33	5	HES5	ENSGALG00000001141	GO:0001227	DNA-binding transcription repressor activity, RNA polymerase II-specific	GO:0003700	DNA-binding transcription factor activity		419392
474406	9.36E-15	0.291104162	0.778	0.618	2.28E-10	5	ZEB2	ENSGALG00000040465	GO:0003677	DNA binding	GO:0003700	DNA-binding transcription factor activity	Sip1	424306
835731	2.46E-25	0.472263788	0.619	0.458	5.98E-21	5	BCL11A	ENSGALG00000034048	GO:0000978	RNA polymerase II cis-regulatory region sequence-specific DNA binding	GO:0003700	DNA-binding transcription factor activity		421199
955553	2.43E-102	1.260872345	0.81	0.531	5.92E-98	5	ASCL1	ENSGALG00000037082	GO:0000978	RNA polymerase II cis-regulatory region sequence-specific DNA binding	GO:0003700	DNA-binding transcription factor activity	CASH1	386573
980490	2.05E-13	0.41227507	0.325	0.218	4.99E-09	5	EGR1	ENSGALG00000007669	GO:0000976	transcription cis-regulatory region binding	GO:0003700	DNA-binding transcription factor activity		373931
1110169	5.00E-165	1.180737871	0.949	0.777	1.22E-160	5	TCF12	ENSGALG00000004304	GO:0003677	DNA binding	GO:0003700	DNA-binding transcription factor activity		396334
1152842	8.87E-100	0.901169909	0.685	0.35	2.16E-95	5	SOX4	ENSGALG00000036497	GO:0003677	DNA binding	GO:0003700	DNA-binding transcription factor activity		395143
1180075	3.44E-08	0.298375564	0.382	0.306	0.000838958	5	NFIA	ENSGALG00000010924	GO:0003700	DNA-binding transcription factor activity	GO:0003700	DNA-binding transcription factor activity	CNFI-A	396210
1213945	1.06E-09	0.305674257	0.477	0.396	2.57E-05	5	DLX1	ENSGALG00000018439	GO:0000977	RNA polymerase II transcription regulatory region sequence-specific DNA binding	GO:0003700	DNA-binding transcription factor activity		429283
1239958	8.69E-17	0.457051262	0.673	0.563	2.12E-12	5	NFIB	ENSGALG00000005441	GO:0003700	DNA-binding transcription factor activity	GO:0003700	DNA-binding transcription factor activity		396209
1308692	5.45E-68	0.725424681	0.796	0.594	1.33E-63	5	TCF3	ENSGALG00000001093	GO:0046983	protein dimerization activity	GO:0003700	DNA-binding transcription factor activity	G12	395146
3518887	6.83E-150	1.479047812	0.739	0.323	1.66E-145	5	ETV1	ENSGALG00000035504	GO:0048935	peripheral nervous system neuron development	GO:0003700	DNA-binding transcription factor activity	ER81	395748
3898742	3.60E-15	0.396977053	0.449	0.328	8.78E-11	5	RXRG	ENSGALG00000040730	GO:0004879	nuclear receptor activity	GO:0003700	DNA-binding transcription factor activity		396231
4022517	6.80E-86	0.536787428	0.353	0.095	1.66E-81	5	TBX3	ENSGALG00000036043	GO:0003700	DNA-binding transcription factor activity	GO:0003700	DNA-binding transcription factor activity		374202
4025362	2.65E-61	0.380444764	0.206	0.043	6.45E-57	5	NHLH1	ENSGALG00000025817	GO:0000978	RNA polymerase II cis-regulatory region sequence-specific DNA binding	GO:0003700	DNA-binding transcription factor activity		373910
4027068	7.89E-53	0.287858761	0.154	0.028	1.92E-48	5	SCX	ENSGALG00000043433	GO:0003677	DNA binding	GO:0003700	DNA-binding transcription factor activity	SCXB	374101
4028577	2.70E-47	0.492485109	0.426	0.203	6.58E-43	5	ZBTB18	ENSGALG00000010705	GO:0005634	nucleus	GO:0003700	DNA-binding transcription factor activity		428580
4033402	3.21E-29	0.287742334	0.167	0.054	7.82E-25	5	MYBL1	ENSGALG00000033304	GO:0000978	RNA polymerase II cis-regulatory region sequence-specific DNA binding	GO:0003700	DNA-binding transcription factor activity	A-MYB	396158
4050126	2.16E-20	0.365773848	0.306	0.174	5.26E-16	5	MYCL	ENSGALG00000024047	GO:0045607	regulation of inner ear auditory receptor cell differentiation	GO:0003700	DNA-binding transcription factor activity		428231
4058710	2.23E-15	0.320750203	0.332	0.208	5.43E-11	5	DACH1	ENSGALG00000037015	GO:0000981	DNA-binding transcription factor activity, RNA polymerase II-specific	GO:0003700	DNA-binding transcription factor activity	DACH	373935
4065997	3.62E-14	0.267404281	0.317	0.203	8.81E-10	5	MYCN	ENSGALG00000016462	GO:0000978	RNA polymerase II cis-regulatory region sequence-specific DNA binding	GO:0003700	DNA-binding transcription factor activity		421948
4085792	1.25E-07	0.250667404	0.332	0.261	0.003043107	5	ETV5	ENSGALG00000005768	GO:0000977	RNA polymerase II transcription regulatory region sequence-specific DNA binding	GO:0003700	DNA-binding transcription factor activity	ERM	395749
32604	1.80E-72	0.431565407	0.292	0.065	4.38E-68	6	ENSGALG00000011349	ENSGALG00000011349	GO:0000981	DNA-binding transcription factor activity, RNA polymerase II-specific	GO:0003700	DNA-binding transcription factor activity		395769
314651	1.13E-234	1.550915554	0.984	0.362	2.76E-230	6	HOXA9	ENSGALG00000028983	GO:0006351	transcription, DNA-templated	GO:0003700	DNA-binding transcription factor activity	HOXA-9	396096
368885	7.24E-194	1.251355363	0.954	0.338	1.76E-189	6	ISL1	ENSGALG00000014884	GO:0005634	nucleus	GO:0003700	DNA-binding transcription factor activity	ISL-1	396383
424581	8.69E-90	0.68428957	0.915	0.362	2.12E-85	6	GATA2	ENSGALG00000005909	GO:0003677	DNA binding	GO:0003700	DNA-binding transcription factor activity	GATA-2	416018
656177	1.96E-236	1.472050761	0.907	0.267	4.78E-232	6	HOXA11	ENSGALG00000040021	GO:0005634	nucleus	GO:0003700	DNA-binding transcription factor activity	chox-1.9	395327
752038	1.05E-144	0.76178776	0.771	0.245	2.57E-140	6	HOXC10	ENSGALG00000029393	GO:0000977	RNA polymerase II transcription regulatory region sequence-specific DNA binding	GO:0003700	DNA-binding transcription factor activity		770471
769046	4.71E-166	0.824601652	0.833	0.262	1.15E-161	6	HOXA7	ENSGALG00000026989	GO:0005634	nucleus	GO:0003700	DNA-binding transcription factor activity	HOXA-7	395290
851250	2.51E-23	0.40361697	0.503	0.275	6.10E-19	6	PRRX1	ENSGALG00000003324	GO:0005634	nucleus	GO:0003700	DNA-binding transcription factor activity	gMHox	373941
887433	8.64E-190	0.830902419	0.817	0.229	2.10E-185	6	HOXA10	ENSGALG00000026631	GO:0000978	RNA polymerase II cis-regulatory region sequence-specific DNA binding	GO:0003700	DNA-binding transcription factor activity		776143
914555	5.73E-54	0.408340775	0.598	0.256	1.40E-49	6	HOXB8	ENSGALG00000040320	GO:0005634	nucleus	GO:0003700	DNA-binding transcription factor activity	CHOX-2.4	395737
1199483	1.04E-80	0.361600717	0.545	0.184	2.54E-76	6	HOXC9	ENSGALG00000029439	GO:0009952	anterior/posterior pattern specification	GO:0003700	DNA-binding transcription factor activity		425723
1431709	1.76E-84	0.363905542	0.465	0.136	4.30E-80	6	HOXD9	ENSGALG00000027513	GO:0000977	RNA polymerase II transcription regulatory region sequence-specific DNA binding	GO:0003700	DNA-binding transcription factor activity		771214
1514890	1.63E-154	0.586790293	0.561	0.123	3.96E-150	6	TBX20	ENSGALG00000032097	GO:0003677	DNA binding	GO:0003700	DNA-binding transcription factor activity		373943
1574170	6.26E-16	0.298124635	0.984	0.845	1.52E-11	6	ENO1	ENSGALG00000002377	GO:0000015	phosphopyruvate hydratase complex	GO:0003700	DNA-binding transcription factor activity		396017
1679737	2.09E-32	0.308894198	0.93	0.667	5.09E-28	6	MEIS1	ENSGALG00000041626	GO:0000978	RNA polymerase II cis-regulatory region sequence-specific DNA binding	GO:0003700	DNA-binding transcription factor activity		395589
1712916	6.36E-114	0.896272728	0.972	0.59	1.55E-109	6	ZFHX4	ENSGALG00000037164	GO:0000981	DNA-binding transcription factor activity, RNA polymerase II-specific	GO:0003700	DNA-binding transcription factor activity		395904
1849884	8.18E-60	0.383219154	0.779	0.413	1.99E-55	6	KLF7	ENSGALG00000008501	GO:0000978	RNA polymerase II cis-regulatory region sequence-specific DNA binding	GO:0003700	DNA-binding transcription factor activity		429011
1852936	5.14E-64	0.449408592	0.755	0.387	1.25E-59	6	CUX2	ENSGALG00000004598	GO:0005634	nucleus	GO:0003700	DNA-binding transcription factor activity		416875
1999268	5.90E-73	0.61515552	0.982	0.789	1.44E-68	6	ZFHX3	ENSGALG00000000713	GO:0000981	DNA-binding transcription factor activity, RNA polymerase II-specific	GO:0003700	DNA-binding transcription factor activity	ATBF1	395682
2238066	1.03E-58	0.398676648	0.73	0.379	2.51E-54	6	ZBTB38	ENSGALG00000036543	GO:0000978	RNA polymerase II cis-regulatory region sequence-specific DNA binding	GO:0003700	DNA-binding transcription factor activity		424783
2255127	1.23E-38	0.419737892	0.847	0.598	2.99E-34	6	AHR	ENSGALG00000010836	GO:0034751	aryl hydrocarbon receptor complex	GO:0003700	DNA-binding transcription factor activity		373907
3036498	3.11E-127	0.723342074	0.781	0.313	7.57E-123	6	TBX2	ENSGALG00000034297	GO:0000978	RNA polymerase II cis-regulatory region sequence-specific DNA binding	GO:0003700	DNA-binding transcription factor activity		373990
4057153	9.86E-47	0.328711858	0.64	0.33	2.40E-42	6	MAFK	ENSGALG00000004189	GO:0005634	nucleus	GO:0003700	DNA-binding transcription factor activity		395518
4097429	1.28E-95	0.328732685	0.376	0.083	3.11E-91	6	EBF1	ENSGALG00000003699	GO:0003700	DNA-binding transcription factor activity	GO:0003700	DNA-binding transcription factor activity	EBF	395512
4103282	7.79E-70	0.414241967	0.61	0.261	1.90E-65	6	Pou5f3	ENSGALG00000031482	GO:0016020	membrane	GO:0003700	DNA-binding transcription factor activity	Pou2	427781
4114004	1.54E-55	0.25866278	0.312	0.089	3.76E-51	6	HOXD10	ENSGALG00000009270	GO:0000977	RNA polymerase II transcription regulatory region sequence-specific DNA binding	GO:0003700	DNA-binding transcription factor activity		771246
4129732	1.01E-36	0.265394896	0.61	0.33	2.47E-32	6	CREBL2	ENSGALG00000037030	GO:0003700	DNA-binding transcription factor activity	GO:0003700	DNA-binding transcription factor activity		426496
314701	2.00E-79	0.519161597	0.919	0.373	4.86E-75	7	HOXA9	ENSGALG00000028983	GO:0006351	transcription, DNA-templated	GO:0003700	DNA-binding transcription factor activity	HOXA-9	396096
373151	6.66E-152	1.093062513	0.953	0.344	1.62E-147	7	ISL1	ENSGALG00000014884	GO:0005634	nucleus	GO:0003700	DNA-binding transcription factor activity	ISL-1	396383
429297	3.65E-259	2.018667867	0.991	0.361	8.90E-255	7	GATA2	ENSGALG00000005909	GO:0003677	DNA binding	GO:0003700	DNA-binding transcription factor activity	GATA-2	416018
658229	2.75E-54	0.468246194	0.678	0.291	6.70E-50	7	HOXA11	ENSGALG00000040021	GO:0005634	nucleus	GO:0003700	DNA-binding transcription factor activity	chox-1.9	395327
752294	8.26E-85	0.464677895	0.711	0.255	2.01E-80	7	HOXC10	ENSGALG00000029393	GO:0000977	RNA polymerase II transcription regulatory region sequence-specific DNA binding	GO:0003700	DNA-binding transcription factor activity		770471
769634	3.46E-99	0.602349158	0.756	0.274	8.42E-95	7	HOXA7	ENSGALG00000026989	GO:0005634	nucleus	GO:0003700	DNA-binding transcription factor activity	HOXA-7	395290
853854	1.83E-174	1.707007692	0.837	0.252	4.46E-170	7	PRRX1	ENSGALG00000003324	GO:0005634	nucleus	GO:0003700	DNA-binding transcription factor activity	gMHox	373941
915611	3.10E-165	0.912908917	0.814	0.243	7.56E-161	7	HOXB8	ENSGALG00000040320	GO:0005634	nucleus	GO:0003700	DNA-binding transcription factor activity	CHOX-2.4	395737
1095271	0	2.078171109	0.922	0.193	0	7	TFAP2B	ENSGALG00000016680	GO:0005634	nucleus	GO:0003700	DNA-binding transcription factor activity		395713
1175289	1.55E-37	0.269147679	0.499	0.217	3.77E-33	7	HOXB7	ENSGALG00000032740	GO:0000978	RNA polymerase II cis-regulatory region sequence-specific DNA binding	GO:0003700	DNA-binding transcription factor activity		425962
1199651	8.38E-71	0.333270279	0.548	0.188	2.04E-66	7	HOXC9	ENSGALG00000029439	GO:0009952	anterior/posterior pattern specification	GO:0003700	DNA-binding transcription factor activity		425723
1262820	1.64E-164	0.930991372	0.743	0.191	4.00E-160	7	PROX1	ENSGALG00000009791	GO:0000978	RNA polymerase II cis-regulatory region sequence-specific DNA binding	GO:0003700	DNA-binding transcription factor activity		395802
1432109	6.96E-96	0.506557276	0.499	0.136	1.70E-91	7	HOXD9	ENSGALG00000027513	GO:0000977	RNA polymerase II transcription regulatory region sequence-specific DNA binding	GO:0003700	DNA-binding transcription factor activity		771214
1680042	2.96E-31	0.327101353	0.942	0.669	7.21E-27	7	MEIS1	ENSGALG00000041626	GO:0000978	RNA polymerase II cis-regulatory region sequence-specific DNA binding	GO:0003700	DNA-binding transcription factor activity		395589
1712986	3.17E-30	0.263873801	0.897	0.6	7.71E-26	7	ZFHX4	ENSGALG00000037164	GO:0000981	DNA-binding transcription factor activity, RNA polymerase II-specific	GO:0003700	DNA-binding transcription factor activity		395904
1747232	9.85E-116	0.648437534	0.559	0.136	2.40E-111	7	EPAS1	ENSGALG00000010005	GO:0003677	DNA binding	GO:0003700	DNA-binding transcription factor activity	HIF2a	395596
1869777	6.67E-57	0.440500799	0.846	0.473	1.63E-52	7	TEAD1	ENSGALG00000005415	GO:0005654	nucleoplasm	GO:0003700	DNA-binding transcription factor activity		403089
2692029	3.79E-19	0.362387621	0.68	0.488	9.24E-15	7	RARB	ENSGALG00000011298	GO:0003677	DNA binding	GO:0003700	DNA-binding transcription factor activity	RARBETA	396266
2926145	5.27E-69	0.72845358	0.942	0.683	1.28E-64	7	HAND2	ENSGALG00000030530	GO:0000977	RNA polymerase II transcription regulatory region sequence-specific DNA binding	GO:0003700	DNA-binding transcription factor activity	dHAND	395813
3259503	5.55E-69	0.367543165	0.537	0.186	1.35E-64	7	TSHZ2	ENSGALG00000007809	GO:0005634	nucleus	GO:0003700	DNA-binding transcription factor activity		419341
3582401	1.44E-53	0.284585355	0.47	0.172	3.51E-49	7	RORA	ENSGALG00000003759	GO:0000978	RNA polymerase II cis-regulatory region sequence-specific DNA binding	GO:0003700	DNA-binding transcription factor activity	RORalpha1	415377
4057549	1.08E-32	0.258756575	0.613	0.335	2.63E-28	7	MAFK	ENSGALG00000004189	GO:0005634	nucleus	GO:0003700	DNA-binding transcription factor activity		395518
4103890	1.09E-51	0.3249694	0.597	0.266	2.67E-47	7	Pou5f3	ENSGALG00000031482	GO:0016020	membrane	GO:0003700	DNA-binding transcription factor activity	Pou2	427781
4114472	4.22E-73	0.408631575	0.353	0.087	1.03E-68	7	HOXD10	ENSGALG00000009270	GO:0000977	RNA polymerase II transcription regulatory region sequence-specific DNA binding	GO:0003700	DNA-binding transcription factor activity		771246
4150149	2.81E-86	0.455041439	0.494	0.141	6.84E-82	7	MYC	ENSGALG00000033631	GO:0005654	nucleoplasm	GO:0003700	DNA-binding transcription factor activity		420332
4154695	2.08E-66	0.274151754	0.374	0.101	5.07E-62	7	HOXB9	ENSGALG00000001276	GO:0005634	nucleus	GO:0003700	DNA-binding transcription factor activity		771865
4155100	1.19E-61	0.384180376	0.553	0.22	2.89E-57	7	RBPJ	ENSGALG00000014365	GO:0000978	RNA polymerase II cis-regulatory region sequence-specific DNA binding	GO:0003700	DNA-binding transcription factor activity		422802
4159716	1.10E-50	0.260256149	0.298	0.083	2.67E-46	7	HOXD8	ENSGALG00000037272	GO:0005634	nucleus	GO:0003700	DNA-binding transcription factor activity		396301
32622	6.59E-12	0.27164249	0.193	0.079	1.60E-07	8	ENSGALG00000011349	ENSGALG00000011349	GO:0000981	DNA-binding transcription factor activity, RNA polymerase II-specific	GO:0003700	DNA-binding transcription factor activity		395769
33416	7.89E-17	0.352486202	0.281	0.117	1.92E-12	8	ENSGALG00000033770	ENSGALG00000033770	GO:0000978	RNA polymerase II cis-regulatory region sequence-specific DNA binding	GO:0003700	DNA-binding transcription factor activity
314751	3.81E-19	0.36451695	0.722	0.398	9.28E-15	8	HOXA9	ENSGALG00000028983	GO:0006351	transcription, DNA-templated	GO:0003700	DNA-binding transcription factor activity	HOXA-9	396096
377417	6.58E-47	1.12477411	0.741	0.371	1.60E-42	8	ISL1	ENSGALG00000014884	GO:0005634	nucleus	GO:0003700	DNA-binding transcription factor activity	ISL-1	396383
434013	2.10E-41	0.753248095	0.822	0.387	5.12E-37	8	GATA2	ENSGALG00000005909	GO:0003677	DNA binding	GO:0003700	DNA-binding transcription factor activity	GATA-2	416018
752550	1.21E-07	0.282252849	0.43	0.281	0.002940937	8	HOXC10	ENSGALG00000029393	GO:0000977	RNA polymerase II transcription regulatory region sequence-specific DNA binding	GO:0003700	DNA-binding transcription factor activity		770471
856458	4.61E-37	1.282673499	0.581	0.281	1.12E-32	8	PRRX1	ENSGALG00000003324	GO:0005634	nucleus	GO:0003700	DNA-binding transcription factor activity	gMHox	373941
916667	1.50E-51	0.827818757	0.644	0.267	3.65E-47	8	HOXB8	ENSGALG00000040320	GO:0005634	nucleus	GO:0003700	DNA-binding transcription factor activity	CHOX-2.4	395737
1097273	5.11E-52	0.810084917	0.637	0.228	1.24E-47	8	TFAP2B	ENSGALG00000016680	GO:0005634	nucleus	GO:0003700	DNA-binding transcription factor activity		395713
1175578	3.15E-25	0.504876853	0.485	0.226	7.66E-21	8	HOXB7	ENSGALG00000032740	GO:0000978	RNA polymerase II cis-regulatory region sequence-specific DNA binding	GO:0003700	DNA-binding transcription factor activity		425962
1264860	7.29E-81	1.117547989	0.656	0.212	1.78E-76	8	PROX1	ENSGALG00000009791	GO:0000978	RNA polymerase II cis-regulatory region sequence-specific DNA binding	GO:0003700	DNA-binding transcription factor activity		395802
1310195	6.26E-09	0.307791252	0.726	0.609	0.000152435	8	TCF3	ENSGALG00000001093	GO:0046983	protein dimerization activity	GO:0003700	DNA-binding transcription factor activity	G12	395146
1516354	1.77E-27	0.466624942	0.381	0.148	4.32E-23	8	TBX20	ENSGALG00000032097	GO:0003677	DNA binding	GO:0003700	DNA-binding transcription factor activity		373943
1748332	7.00E-135	1.941795275	0.659	0.144	1.70E-130	8	EPAS1	ENSGALG00000010005	GO:0003677	DNA binding	GO:0003700	DNA-binding transcription factor activity	HIF2a	395596
1870021	8.82E-26	0.650806984	0.711	0.49	2.15E-21	8	TEAD1	ENSGALG00000005415	GO:0005654	nucleoplasm	GO:0003700	DNA-binding transcription factor activity		403089
2551635	9.64E-15	0.830992878	0.781	0.676	2.35E-10	8	JUN	ENSGALG00000010870	GO:0003677	DNA binding	GO:0003700	DNA-binding transcription factor activity		424673
2927489	1.22E-26	0.655525607	0.841	0.695	2.97E-22	8	HAND2	ENSGALG00000030530	GO:0000977	RNA polymerase II transcription regulatory region sequence-specific DNA binding	GO:0003700	DNA-binding transcription factor activity	dHAND	395813
2974317	1.29E-15	0.468232409	0.737	0.586	3.13E-11	8	PLSCR1	ENSGALG00000006805	GO:0001228	DNA-binding transcription activator activity, RNA polymerase II-specific	GO:0003700	DNA-binding transcription factor activity		424883
3259679	6.82E-25	0.498411734	0.437	0.201	1.66E-20	8	TSHZ2	ENSGALG00000007809	GO:0005634	nucleus	GO:0003700	DNA-binding transcription factor activity		419341
3899390	5.41E-08	0.40157286	0.463	0.334	0.001317238	8	RXRG	ENSGALG00000040730	GO:0004879	nuclear receptor activity	GO:0003700	DNA-binding transcription factor activity		396231
4059766	5.92E-09	0.271708638	0.356	0.214	0.00014427	8	DACH1	ENSGALG00000037015	GO:0000981	DNA-binding transcription factor activity, RNA polymerase II-specific	GO:0003700	DNA-binding transcription factor activity	DACH	373935
4104498	1.84E-11	0.326555417	0.437	0.283	4.49E-07	8	Pou5f3	ENSGALG00000031482	GO:0016020	membrane	GO:0003700	DNA-binding transcription factor activity	Pou2	427781
4151709	1.64E-44	0.675641987	0.452	0.153	3.98E-40	8	MYC	ENSGALG00000033631	GO:0005654	nucleoplasm	GO:0003700	DNA-binding transcription factor activity		420332
4210728	3.25E-18	0.366581606	0.359	0.173	7.92E-14	8	HLF	ENSGALG00000003059	GO:0001228	DNA-binding transcription activator activity, RNA polymerase II-specific	GO:0003700	DNA-binding transcription factor activity		417395
4214146	6.56E-12	0.43180769	0.67	0.548	1.60E-07	8	ZEB1	ENSGALG00000007260	GO:0001227	DNA-binding transcription repressor activity, RNA polymerase II-specific	GO:0003700	DNA-binding transcription factor activity	TCF8	396029
4219141	2.71E-08	0.430767578	0.467	0.356	0.000661233	8	IRF2	ENSGALG00000010642	GO:0000977	RNA polymerase II transcription regulatory region sequence-specific DNA binding	GO:0003700	DNA-binding transcription factor activity	IRF-2	396115
4220881	8.33E-07	0.250414232	0.181	0.098	0.020285044	8	ZBTB24	ENSGALG00000015231	GO:0000978	RNA polymerase II cis-regulatory region sequence-specific DNA binding	GO:0003700	DNA-binding transcription factor activity		421763
99936	9.57E-12	0.31314654	0.655	0.387	2.33E-07	9	SOX10	ENSGALG00000012290	GO:0005634	nucleus	GO:0003700	DNA-binding transcription factor activity	SOX-10	395573
314801	2.26E-30	0.365008134	0.911	0.395	5.51E-26	9	HOXA9	ENSGALG00000028983	GO:0006351	transcription, DNA-templated	GO:0003700	DNA-binding transcription factor activity	HOXA-9	396096
438729	2.23E-33	0.557407434	0.892	0.39	5.43E-29	9	GATA2	ENSGALG00000005909	GO:0003677	DNA binding	GO:0003700	DNA-binding transcription factor activity	GATA-2	416018
475666	3.43E-12	0.329568038	0.901	0.624	8.37E-08	9	ZEB2	ENSGALG00000040465	GO:0003677	DNA binding	GO:0003700	DNA-binding transcription factor activity	Sip1	424306
660281	5.19E-55	0.601665976	0.872	0.3	1.26E-50	9	HOXA11	ENSGALG00000040021	GO:0005634	nucleus	GO:0003700	DNA-binding transcription factor activity	chox-1.9	395327
752806	7.82E-39	0.312174116	0.754	0.272	1.90E-34	9	HOXC10	ENSGALG00000029393	GO:0000977	RNA polymerase II transcription regulatory region sequence-specific DNA binding	GO:0003700	DNA-binding transcription factor activity		770471
770222	5.16E-36	0.315443264	0.778	0.293	1.26E-31	9	HOXA7	ENSGALG00000026989	GO:0005634	nucleus	GO:0003700	DNA-binding transcription factor activity	HOXA-7	395290
859062	1.68E-67	0.941697603	0.867	0.275	4.10E-63	9	PRRX1	ENSGALG00000003324	GO:0005634	nucleus	GO:0003700	DNA-binding transcription factor activity	gMHox	373941
904180	6.28E-19	0.272218434	0.828	0.448	1.53E-14	9	TFDP2	ENSGALG00000025759	GO:0000977	RNA polymerase II transcription regulatory region sequence-specific DNA binding	GO:0003700	DNA-binding transcription factor activity		424780
917723	6.18E-33	0.312750554	0.709	0.269	1.50E-28	9	HOXB8	ENSGALG00000040320	GO:0005634	nucleus	GO:0003700	DNA-binding transcription factor activity	CHOX-2.4	395737
984078	3.31E-26	0.388107153	0.547	0.218	8.07E-22	9	EGR1	ENSGALG00000007669	GO:0000976	transcription cis-regulatory region binding	GO:0003700	DNA-binding transcription factor activity		373931
1099275	3.55E-27	0.289364286	0.611	0.233	8.65E-23	9	TFAP2B	ENSGALG00000016680	GO:0005634	nucleus	GO:0003700	DNA-binding transcription factor activity		395713
1175867	1.14E-46	0.332654892	0.704	0.222	2.77E-42	9	HOXB7	ENSGALG00000032740	GO:0000978	RNA polymerase II cis-regulatory region sequence-specific DNA binding	GO:0003700	DNA-binding transcription factor activity		425962
1181995	5.16E-66	0.641398368	0.847	0.295	1.26E-61	9	NFIA	ENSGALG00000010924	GO:0003700	DNA-binding transcription factor activity	GO:0003700	DNA-binding transcription factor activity	CNFI-A	396210
1243216	6.44E-18	0.276931618	0.936	0.562	1.57E-13	9	NFIB	ENSGALG00000005441	GO:0003700	DNA-binding transcription factor activity	GO:0003700	DNA-binding transcription factor activity		396209
2364796	3.75E-86	0.551623453	0.547	0.102	9.14E-82	9	ATOH8	ENSGALG00000033083	GO:0003700	DNA-binding transcription factor activity	GO:0003700	DNA-binding transcription factor activity		771738
2372049	6.10E-61	1.26214078	0.956	0.558	1.49E-56	9	NR2F2	ENSGALG00000007000	GO:0003677	DNA binding	GO:0003700	DNA-binding transcription factor activity	COUP-TFII	386585
2553885	1.31E-19	0.575144495	0.946	0.671	3.18E-15	9	JUN	ENSGALG00000010870	GO:0003677	DNA binding	GO:0003700	DNA-binding transcription factor activity		424673
2563551	2.50E-26	0.838050612	0.808	0.45	6.09E-22	9	FOS	ENSGALG00000028037	GO:0005634	nucleus	GO:0003700	DNA-binding transcription factor activity		396512
3379204	5.42E-13	0.394412178	0.369	0.165	1.32E-08	9	MAFB	ENSGALG00000003670	GO:0005634	nucleus	GO:0003700	DNA-binding transcription factor activity		419173
4228046	0	0.9424543	0.621	0.031	0	9	TWIST1	ENSGALG00000041640	GO:0006357	regulation of transcription by RNA polymerase II	GO:0003700	DNA-binding transcription factor activity	cTwist	395491
4236261	3.61E-279	0.407293902	0.325	0.006	8.80E-275	9	EBF2	ENSGALG00000000242	GO:0003677	DNA binding	GO:0003700	DNA-binding transcription factor activity		395176
4237168	8.41E-262	0.776286838	0.631	0.042	2.05E-257	9	HIC1	ENSGALG00000042077	GO:0003677	DNA binding	GO:0003700	DNA-binding transcription factor activity		396164
4243514	1.11E-167	0.370891521	0.345	0.018	2.70E-163	9	SALL1	ENSGALG00000039238	GO:0000978	RNA polymerase II cis-regulatory region sequence-specific DNA binding	GO:0003700	DNA-binding transcription factor activity	SAL1	395446
4246131	2.07E-140	0.397220761	0.296	0.016	5.05E-136	9	HOXA13	ENSGALG00000027234	GO:0000981	DNA-binding transcription factor activity, RNA polymerase II-specific	GO:0003700	DNA-binding transcription factor activity	Hox A13	373934
4246974	6.97E-124	0.709927111	0.419	0.041	1.70E-119	9	TCF21	ENSGALG00000029024	GO:0001227	DNA-binding transcription repressor activity, RNA polymerase II-specific	GO:0003700	DNA-binding transcription factor activity		421697
4261071	2.60E-93	0.429110715	0.542	0.09	6.34E-89	9	NFIX	ENSGALG00000041630	GO:0003700	DNA-binding transcription factor activity	GO:0003700	DNA-binding transcription factor activity		396207
4261341	1.03E-91	0.438170631	0.379	0.045	2.51E-87	9	SNAI1	ENSGALG00000008018	GO:0000978	RNA polymerase II cis-regulatory region sequence-specific DNA binding	GO:0003700	DNA-binding transcription factor activity		396047
4261694	2.88E-89	0.250756683	0.182	0.009	7.01E-85	9	PITX1	ENSGALG00000030237	GO:0003677	DNA binding	GO:0003700	DNA-binding transcription factor activity	PTX1	374201
4268250	5.26E-36	0.26177673	0.576	0.192	1.28E-31	9	NR3C2	ENSGALG00000010035	GO:0043565	sequence-specific DNA binding	GO:0003700	DNA-binding transcription factor activity	MR	374131
4268713	5.20E-35	0.322405277	0.64	0.242	1.27E-30	9	PBX1	ENSGALG00000003429	GO:0000977	RNA polymerase II transcription regulatory region sequence-specific DNA binding	GO:0003700	DNA-binding transcription factor activity	PBX1A	395505
4272744	2.87E-19	0.40208135	0.133	0.026	6.98E-15	9	BARX1	ENSGALG00000035557	GO:0000981	DNA-binding transcription factor activity, RNA polymerase II-specific	GO:0003700	DNA-binding transcription factor activity	BARX1B	374017
16557	5.49E-61	0.715303211	0.818	0.278	1.34E-56	9	Meis2a.2		GO:0003677	DNA binding	GO:0003700	DNA-binding transcription factor activity	Meis2a.2	395588
1680347	6.16E-11	0.638313593	0.799	0.686	1.50E-06	10	MEIS1	ENSGALG00000041626	GO:0000978	RNA polymerase II cis-regulatory region sequence-specific DNA binding	GO:0003700	DNA-binding transcription factor activity		395589
1713126	8.49E-26	1.337119767	0.851	0.616	2.07E-21	10	ZFHX4	ENSGALG00000037164	GO:0000981	DNA-binding transcription factor activity, RNA polymerase II-specific	GO:0003700	DNA-binding transcription factor activity		395904
2760076	1.56E-08	0.651864238	0.701	0.577	0.00037897	10	KLF6	ENSGALG00000033178	GO:0000978	RNA polymerase II cis-regulatory region sequence-specific DNA binding	GO:0003700	DNA-binding transcription factor activity		420463
2794236	5.15E-18	0.702406865	0.545	0.243	1.26E-13	10	HOXB2	ENSGALG00000025774	GO:0043565	sequence-specific DNA binding	GO:0003700	DNA-binding transcription factor activity		429940
2877994	1.03E-28	1.952934393	0.821	0.704	2.51E-24	10	HOXB5	ENSGALG00000034907	GO:0000978	RNA polymerase II cis-regulatory region sequence-specific DNA binding	GO:0003700	DNA-binding transcription factor activity	Ghox-2.1	425096
2892419	9.45E-14	1.050553352	0.799	0.737	2.30E-09	10	HOXA5	ENSGALG00000025929	GO:0000978	RNA polymerase II cis-regulatory region sequence-specific DNA binding	GO:0003700	DNA-binding transcription factor activity	HOX1.3	100858404
2963653	1.31E-60	2.286480052	0.843	0.373	3.20E-56	10	PBX3	ENSGALG00000000972	GO:0003700	DNA-binding transcription factor activity	GO:0003700	DNA-binding transcription factor activity	Pbx3b	417093
3496032	6.60E-08	0.44080353	0.336	0.17	0.001608827	10	MAF	ENSGALG00000026258	GO:0005634	nucleus	GO:0003700	DNA-binding transcription factor activity		693248
3519475	1.87E-13	1.043722319	0.567	0.359	4.55E-09	10	ETV1	ENSGALG00000035504	GO:0048935	peripheral nervous system neuron development	GO:0003700	DNA-binding transcription factor activity	ER81	395748
3640689	1.83E-11	0.734177708	0.53	0.33	4.46E-07	10	TSHZ1	ENSGALG00000013672	GO:0005634	nucleus	GO:0003700	DNA-binding transcription factor activity		428513
4023901	3.12E-21	0.44469972	0.373	0.115	7.61E-17	10	TBX3	ENSGALG00000036043	GO:0003700	DNA-binding transcription factor activity	GO:0003700	DNA-binding transcription factor activity		374202
4275594	2.38E-24	0.50290959	0.306	0.073	5.80E-20	10	HOXC4	ENSGALG00000035539	GO:0003700	DNA-binding transcription factor activity	GO:0003700	DNA-binding transcription factor activity		107055411
4277997	1.29E-17	0.590060351	0.254	0.067	3.14E-13	10	TRPS1	ENSGALG00000031700	GO:0000977	RNA polymerase II transcription regulatory region sequence-specific DNA binding	GO:0003700	DNA-binding transcription factor activity		420289
4281856	1.60E-09	0.489364386	0.358	0.17	3.89E-05	10	HOXB4	ENSGALG00000000284	GO:0005634	nucleus	GO:0003700	DNA-binding transcription factor activity	Chox-Z	396230
4284184	3.82E-07	0.409314548	0.164	0.061	0.009301782	10	AFF3	ENSGALG00000016767	GO:0010468	regulation of gene expression	GO:0003700	DNA-binding transcription factor activity		418705
