# Supplementary material for: Single-cell profiling coupled with lineage analysis reveals vagal and sacral neural crest contributions to the developing enteric nervous system
Source: eLife. 2023 Oct 25;12:e79156. doi: 10.7554/eLife.79156 (PMC10627514; doi:10.7554/eLife.79156)
Supplement: Supplementary file 5. [file elife-79156-supp5.csv]

	0	1	2	3	4	5	6	7	8	9	10	11	12	13	14
Average RIA expression	33.52221274	54.6313244	35.84053539	72.05007345	39.96316061	26.21277495	95.59757066	26.88401074	46.25250535	42.60902449	26.24823698	56.8150102	24.62319873	28.53046503	31.32652862
